# Supplementary material for: Megakaryocyte- and erythroblast-specific cell-free DNA patterns in plasma and platelets reflect thrombopoiesis and erythropoiesis levels
Source: Nat Commun. 2023 Nov 20;14:7542. doi: 10.1038/s41467-023-43310-2 (PMC10662131; doi:10.1038/s41467-023-43310-2)
Supplement: Supplementary file 4 — Source Data [file 41467_2023_43310_MOESM4_ESM.xlsx]

## Sheet: Description
The following tabs contain source data for all figures in the manuscript
Specifically:
Figure 1a - Percent methylation for genomic loci unmethylated specifically in megakaryocytes (n=97 loci) in different cell types as well as for 23 individuals in cfDNA and white blood cells as measured by WGBS, with each row representing one locus
Figure 1b - Percent methylation for genomic loci unmethylated specifically in erythroblasts (n=1884 loci) in different cell types as well as for 23 individuals in cfDNA and white blood cells as measured by WGBS, with each row representing one locus
Figure 1c - Percent unmethylated molecules as measured by targeted bisulfite sequencing of 3 megakaryocyte-specific unmethylated regions for 26 whole blood and 62 cfDNA samples of healthy individuals
Figure 1d - Percent unmethylated molecules as measured by targeted bisulfite sequencing of 5 erythroblast-specific unmethylated regions for 15 whole blood and 71 cfDNA samples of healthy individuals
Figure 2a - % contribution to DNA of 11 platelet samples of leukocytes, hepatocytes and megakaryocytes, calculated by targeted bisulfite sequencing of cell type specific hypomethylated regions
Figure 2b - % contribution to DNA of 2 platelet samples (with or without Dnase treatment) of leukocytes, hepatocytes and megakaryocytes, calculated by targeted bisulfite sequencing of cell type specific hypomethylated regions
Figure 3a - Number of reads mapped to each chromosome for 3 platelet samples analyzed with WGBS
Figure 3b - % methylation of cell type specific unmethylated regions in multiple cell types as well as platelets, as measured by WGBS
Figure 3c - % methylation of megakaryocte specific unmethylated regions in multiple cell types as well as platelets, as measured by WGBS
Figure 3d - Average and 5th and 95th percentiles of bootstrap iterations calculating % contribution of different cell types to DNA extracted from platelets, calculated by deconvolution (NNLS) of methylation regions with tissue specific methylation states as measured by WGBS data
Figure 4 - % male cfDNA for female patients who received platelet transfusions at different time points relative to platelet transfusion, calculated by the ratio of sequenced reads from regions on the SRY gene to the number of sequenced reads from the beta actin gene
Figure 5a - Platelet counts and measure of megakaryocyte derived cfDNA for individuals with different platelet-affecting pathologies
Figure 5b - Megakaryocyte cfDNA concentrations for patients with different pathologies (healthy, hypoplastic bone marrow, ITP, ET, thalassemia) as measured by targeted bisulfite sequencing of megakaryocyte-specific unmethylated regions
Figure 5c - Erythroblast cfDNA concentrations for patients with different pathologies (healthy, hypoplastic bone marrow, ITP, ET, thalassemia) as measured by targeted bisulfite sequencing of erythroblast-specific unmethylated regions
Table 1- Raw data of for summary statistics presented in Table 1
Figure S3 - % methylation of 3 megakaryocyte specific unmethylated regions in multiple cell types as measured by WGBS
Figure S4 - % methylation of 5 erythroblast specific unmethylated regions in multiple cell types as measured by WGBS
Figure S5 - % leukocyte, hepatocyte and megakaryocyte in platelet donor samples (with/without Dnase treatment) as measured by cell type specific hypomethylated sites
Figure S7 - Output of ichorCNA detailing copy number alterations found in platelet, leukocyte and megakaryocyte samples
Figure S8 - % methylation of cell type specific regions, as calculated by WGBS, for different samples of the same cell types generated in different studies analyzed in this study
Figure S9 - % methylation of megakaryocyte specific regions in different cell types, including MK samples seperated by ploidy
Figure S10 - Changes in % Y DNA, % MK DNA and platelet count in relation to platelet transfusion
Figure S11 - % Y DNA in plasma and platelets 24 hours after platelet transfusion for four samples
Figure S12 - % methylation at CpG sites in the FECH gene region in different cell types of hematopoetic origin, as measured by WGBS

## Sheet: Figure 1a
Locus #	MK 1	MK 2	MK 3	MEP 1	MEP 2	MEP 1	B cells 1	B cells 2	B cells 3	Granulocytes 1	Granulocytes 2	Granulocytes 3	Monocytes 1	Monocytes 2	Monocytes 3	NK 1	NK 2	NK 3	CD3 T cells 1	CD3 T cells 2	CD4 T cells 1	CD4 T cells 2	CD4 T cells 3	CD8 T cells 1	CD8 T cells 2	CD8 T cells 3	Erythroblasts 1	Erythroblasts 2	Erythroblasts 3	CNVS-NORM-110000263-cfDNA	CNVS-NORM-110000263-WBC	CNVS-NORM-110000264-cfDNA	CNVS-NORM-110000264-WBC	CNVS-NORM-110027051-cfDNA	CNVS-NORM-110027051-WBC	CNVS-NORM-110027054-cfDNA	CNVS-NORM-110027054-WBC	CNVS-NORM-110029639-cfDNA	CNVS-NORM-110029639-WBC	CNVS-NORM-110029979-cfDNA	CNVS-NORM-110029979-WBC	CNVS-NORM-110032739-cfDNA	CNVS-NORM-110032739-WBC	CNVS-NORM-110032789-cfDNA	CNVS-NORM-110032789-WBC	CNVS-NORM-110033253-cfDNA	CNVS-NORM-110033253-WBC	CNVS-NORM-110033397-cfDNA	CNVS-NORM-110033397-WBC
Locus 1	16.67	0	0	100	100	100	88.89	96.77	100	94.59	97.83	95.65	100	100	93.88	100	95.35	100	88.24	98	100	100	90.7	92.86	87.5	95.24	86.76	83.78	88.89	67.69	87.65	87.85	94.78	82	94.44	81.13	95.74	56.56	95.51	81.71	96	87.5	93.07	75.41	94.32	80	93.4	92.31	92
Locus 2	0	0	0	100	100	100	100	100	95.12	100	96.88	95.35	95.24	93.1	100	95.24	96.97	95.45	100	100	100	94.74	95.65	100	95.83	97.06	82.61	84.91	82.76	52.99	97.22	68.6	95.71	62.63	100	89.47	93.88	27.71	97.1	78.49	97.1	69.57	96.55	88.89	95.08	69.66	97.53	81.13	95.65
Locus 3	0	0	0	100	100	100	96.77	100	97.37	92.59	84.91	87.5	95	91.67	90.24	97.37	100	93.75	97.5	100	98.08	100	100	92.59	91.67	100	90.62	92.98	95	50	96.2	63.11	89	65	86.11	76.79	88.41	39.61	87.36	69.7	91.36	85.23	90.43	80.95	90.24	56.99	85.88	74.36	96.55
Locus 4	0	0	0	83.33	100	100	94.74	100	97.22	95	96.88	98	100	100	100	91.67	88.57	96.15	89.19	100	93.94	96.55	95	100	100	100	92.31	81.82	92.86	59.41	87.34	69.23	89.02	63.16	90.62	81.58	95.12	30.16	95.29	76.62	95.88	77.5	87.69	79.59	95.89	68.12	91.36	86.67	100
Locus 5	0	0	0	100	100	100	100	96.77	96.55	94.12	97.06	96.15	100	93.75	97.37	100	100	100	94.74	97.62	97.44	100	91.89	100	100	100	95.45	93.33	94.44	69.72	96	74.6	97.27	67.86	100	78.12	100	39.32	93.81	77.65	97.14	85.71	97.03	81.08	94.25	71.68	98.29	74.71	90.48
Locus 6	0	0	0	100	100	100	100	95.83	100	100	97.5	90.32	94.74	95.24	100	100	100	100	100	92.86	100	100	100	100	100	94.87	84.31	83.33	89.47	91.06	96.3	90.2	96.88	92.7	93.75	90.32	98	83.11	96.43	93.75	97.98	87.5	97.44	97.83	98.57	92.16	97.12	86.96	97.44
Locus 7	0	0	0	100	100	100	96.3	97.5	95.24	97.22	100	100	100	100	100	100	93.33	96.3	93.33	100	98	94.74	95.45	96.77	96.15	96.3	84.48	98.21	84.62	49.29	93.46	63.03	94.69	61.68	92.54	65.57	96.49	25.44	96.69	67.71	94.92	76.87	98.33	66.67	95.65	55.42	93.8	73.56	97.14
Locus 8	0	0	0	100	100	100	100	92.59	100	94.44	89.8	92.5	96	96	95	97.14	96.55	100	100	100	93.33	96.97	92.68	93.55	90.48	96	83.78	86.67	90.32	56.55	93.98	73.87	86.84	68.24	100	83.33	88.1	17.56	93.98	71.67	93.16	80.49	86	84.62	87.1	65.57	93.94	80	95.65
Locus 9	0	0	0	100	100	100	83.33	95.24	85.71	91.3	94.12	91.67	91.3	93.1	89.29	100	92.11	95.83	93.02	100	100	100	94.74	100	100	97.5	84.85	82	85.71	60	93.68	67.35	94.38	71.43	96.81	80	83.95	30.85	88	72	94.87	77.69	91.26	76.62	98.11	66.27	90.68	76.56	97.65
Locus 10	0	0	0	100	100	100	95.45	95.45	100	94.59	100	100	92.86	96.15	100	100	97.14	92	97.87	100	93.62	93.33	97.73	95	86.21	100	84.75	84.75	88	56.65	95.6	75.52	95.58	73.11	100	79.44	90.77	35.54	96.12	76.52	96.46	78.95	95.73	72.41	95.79	63.21	97.37	78.35	96.67
Locus 11	0	0	0	100	100	100	100	96.3	95.45	85.71	93.33	94.74	100	95	97.67	100	100	95.65	100	96	97.96	92.86	96.97	100	100	100	86.36	83.33	80.95	58.88	97.44	74.56	95.88	63.72	100	71.43	95.95	43.7	91.76	85.14	96.55	79.79	96.67	74.24	95.06	72.6	95.83	71.11	97.06
Locus 12	0	0	0	100	100	100	100	100	92.73	93.55	98.25	96.72	95.83	100	100	100	97.67	94.12	97.96	97.37	98.11	95.45	100	100	97.44	97.44	82.19	83.33	82.14	54.44	90.27	75	100	69.86	86.57	85	92	33.1	95.54	82.8	96.32	83.59	93.75	72.62	92.86	61.21	96.55	82.65	97.14
Locus 13	0	0	0	100	100	100	100	93.75	94.74	88.89	90.91	100	96.67	93.33	97.67	100	100	100	100	93.75	100	92.68	100	95.65	93.94	95.35	93.33	89.8	88	50.6	99	74.22	96.23	62.34	92.06	79.63	97.37	25	96.8	74.12	96.9	77.7	91.24	70.37	95.37	52.59	94.4	72.83	94.59
Locus 14	0	0	0	100	100	100	95.65	100	96.49	94.74	95.74	94.12	100	97.37	95.74	100	96.67	100	100	97.78	98.04	92	97.67	94.87	100	92.5	98.51	90.62	83.33	44.74	96.64	71.82	94.78	52.47	88.57	77.05	92	33.94	97.12	72.04	97.71	74.39	97.69	73.58	95.4	66.32	95.2	64.71	100
Locus 15	0	0	0	100	100	100	100	96.3	96.43	100	97.06	97.14	96	100	97.78	85.71	92.59	90	97.3	100	100	100	97.22	100	90.91	100	85.19	81.82	82.14	68.55	95.1	78.81	94.34	65.96	92.86	83.93	95.52	39.88	95.76	79.21	94.95	87.91	97.14	82.26	99.03	69.07	97.78	86.81	98.04
Locus 16	0	0	0	100	100	100	96.77	92.31	98.25	96.67	95.12	97.92	95	96.55	96.49	94.87	91.89	96.97	97.73	100	92.31	96.88	98.04	97.14	96.77	95.35	82.46	80.77	94.74	47.83	93.27	78.95	96.36	70.63	95.65	87.65	98.72	26.47	95.93	80	96.23	85.29	96.8	80.3	97.96	62.62	97.48	77.63	100
Locus 17	0	0	0	100	100	100	95.24	93.75	97.5	93.1	89.19	92.86	90.48	100	97.3	100	93.94	100	97.14	100	97.96	100	97.37	92.86	100	93.1	89.06	88.1	81.82	48.7	92.68	64.95	93.46	58.82	86.67	68.75	97.73	28.28	93.33	65.56	94.44	87.72	94.12	78.05	86.75	56.64	94.23	64.52	95.24
Locus 18	0	0	0	100	100	100	100	100	97.14	95.83	100	100	86.67	96	100	100	96.67	92.86	100	100	100	100	97.3	100	94.44	100	94.23	92.86	92.31	53.64	98.53	68.29	94.19	64.55	92.86	75.76	97.3	27.45	98.63	75.71	96.26	95.83	94.87	68	92.77	68.67	97.47	78.69	100
Locus 19	0	0	0	100	100	100	82.93	85.37	89.36	93.55	98.25	100	90.91	100	94.34	97.92	95.24	96.88	96.08	98.21	95.12	96.3	90.2	93.75	88.57	92.45	85.92	84.31	91.67	47.8	90.68	65.62	91.54	54.24	86.21	78.15	93.75	30	94.37	61.54	94.34	77.16	89.55	75	93.98	61.36	91.23	67.39	93.02
Locus 20	0	0	0	100	100	100	93.94	96	98.21	96	100	97.73	91.67	92.86	84.44	94.12	89.29	100	100	97.44	97.3	100	100	96.77	100	95	91.67	88.24	100	61.72	95.1	82.8	97.37	67.59	97.01	82.61	97.3	36.78	98.48	75.41	97.27	83.51	96.75	69.01	95.61	80	93.39	81.43	98.59
Locus 21	0	0	0	100	100	100	94.74	100	100	96.77	88.1	100	93.33	100	100	94.74	97.14	100	97.22	97.14	100	100	98.08	100	100	100	86.25	83.33	100	53.78	96.3	78.41	89.81	60	96.88	82.35	90.38	49.06	96.15	81.4	95.69	83.72	96.3	72.58	95.35	66.22	96.26	93.1	97.73
Locus 22	0	0	0	100	100	100	100	100	98.25	93.1	87.5	100	95.24	100	98	100	91.43	95.45	93.1	97.87	95.74	100	97.87	97.06	93.1	92.86	84.51	86.36	94.12	60	94.69	79.41	96.67	61.63	97.87	81.11	97.14	31.1	98.41	81.82	94.95	79.86	95.24	80	97.5	66.34	94.81	70.73	93.88
Locus 23	0	0	0	100	100	100	81.25	94.74	97.22	83.33	84.38	85.19	91.3	96.67	91.67	97.56	87.88	90	84.38	92.31	91.89	96	94.59	85.71	92	92.31	92.19	92	93.75	43.54	88.54	73.2	82.19	57.14	83.33	52.63	82.93	32.69	91.53	60.64	84.34	84	84.71	66.67	87.27	62.71	84.95	68.06	88.24
Locus 24	0	0	0	100	100	100	92.59	100	97.83	100	91.3	91.67	100	95.65	92.68	96.77	97.22	85.29	100	88.24	97.44	85.71	94.29	94.12	83.33	96.43	94.64	90.24	95.83	68.38	97.5	77.08	91.01	67.77	88.89	94.87	92.31	37.19	94.29	71.43	95.41	75.71	90.24	77.78	98.18	74.07	91.09	68.49	88.57
Locus 25	0	0	0	100	100	100	100	100	98.18	100	97.96	100	84.21	96.67	97.14	100	100	97.06	100	97.62	97.78	100	97.22	97.37	92.11	97.44	92.45	85.25	89.66	73.26	97.48	81.82	96.95	76.44	94.25	87.85	94.23	63.54	95.71	82.93	92.81	86.19	91.33	90.91	94.37	72.95	97.67	80.85	93.75
Locus 26	0	0	0	100	100	100	88.57	83.33	90.48	93.33	97.67	88.64	92	97.22	97.3	100	100	100	100	97.37	95.35	94.29	97.83	100	100	100	87.27	90.38	92.59	48.18	94.78	74.8	98.23	54.78	96.77	79.63	95	18.88	94.16	57.27	94.69	74.44	94.96	62.5	89.09	52.21	95.45	65.56	89.19
Locus 27	0	0	0	100	100	100	96.3	100	100	93.75	100	90.62	88.89	95.83	97.5	96.97	100	96.15	95	97.73	96.88	94.74	100	95.83	100	96.97	85.96	86.89	90.48	65.96	93.75	71.76	91.57	62.75	88.71	73.81	92.31	39.51	90.91	69.01	94.52	81.33	89.25	69.81	90.32	63.64	93.48	82.67	96.08
Locus 28	0	0	0	100	100	100	90	97.22	97.92	100	92.45	98.25	81.48	93.02	86.08	95	92.5	93.33	100	95.56	93.88	100	92.16	91.18	95.83	97.67	86.15	83.02	84.38	62.69	95.8	78.57	94.24	76.64	89.74	78.12	94.29	55.51	91.6	88.6	92.54	89.04	98.77	83.95	91.79	72.22	96.18	82.8	94.12
Locus 29	0	0	0	100	100	100	100	97.5	96.67	100	97.78	98	100	100	96.67	96.55	100	100	100	96.77	97.92	95	97.92	95.12	100	97.5	85.19	81.25	100	66.34	96.46	75.25	98.02	70.54	97.14	81.97	94.37	44.57	98.04	78.82	94.02	80.61	99.22	75.61	94.59	83.33	98.06	81.63	100
Locus 30	0	0	0	100	85.71	100	100	100	100	92.31	95	94.44	87.5	100	100	96.15	100	100	100	100	100	100	100	95.24	93.33	91.3	97.5	85.19	88.89	79.49	97.62	75.56	92.5	77.78	100	78.57	92.31	46.67	96.97	83.64	95.31	76.19	95.65	90.91	100	85.71	97.83	83.87	100
Locus 31	0	0	0	100	100	100	96.97	96.88	97.83	92	97.22	90.7	90.91	95.45	90	94.12	97.22	88.46	96.55	100	97.87	96	100	97.92	92.59	93.02	89.06	82.05	100	52.54	91.49	68.7	91.06	56.32	91.89	86.67	92.98	21.05	93.16	71.72	87.74	78.65	91.96	72.83	92.8	65.62	96.03	77.94	98.44
Locus 32	0	0	0	100	100	100	96.3	96.88	93.33	96.97	97.73	100	94.44	92.86	97.22	97.3	90.91	95.24	94.29	100	100	96.55	91.67	94.29	95.65	93.75	91.53	83.78	100	60.83	92.41	74.6	97.06	59.71	93.1	70.59	92.45	35.24	100	78.46	96.23	86.67	98.17	70.27	96.25	73.81	95.88	87.67	96
Locus 33	0	0	0	100	100	100	100	100	92.11	100	96.3	96.43	92.31	88.46	100	100	95.24	100	100	100	100	100	96.88	100	100	100	89.47	80.43	86.36	52.69	94.67	74.71	96.55	67.42	85	79.49	100	27.27	96.3	68.52	89.55	89.83	97.44	61.29	95.08	65.38	97.59	82.35	100
Locus 34	0	0	0	100	100	100	94.12	100	100	96	96.3	96.43	100	96.15	96.3	100	95.24	83.33	96.3	100	100	96.15	96.77	100	100	96.67	87.72	88.89	90.48	51.06	94.52	73.86	98.25	71.59	95	77.5	92.68	29.33	98.15	72.22	95.52	88.14	100	54.84	96.77	70.51	96.43	81.82	93.94
Locus 35	0	0	0	100	100	100	100	100	97.87	97.56	96.97	97.83	93.33	94.59	95.45	97.22	88.89	96.97	97.78	97.56	98.04	100	100	100	100	100	95.45	94.74	94.74	44.69	96.08	71.43	97.67	59.88	94.92	82.28	90.91	23.12	95.73	71.15	95.8	77.48	98.41	74.29	96.91	59.32	99.15	75.32	93.62
Locus 36	0	0	0	100	100	100	100	96.43	97.87	100	100	100	100	94.59	96.08	97.37	89.47	94.29	93.48	100	96.08	100	100	95.45	100	100	95.52	100	94.59	47.13	98.23	74.32	95.24	58.38	94.83	84.42	95.59	25.48	96.75	77.67	96.69	81.48	96.83	74.65	97	58.4	100	77.33	100
Locus 37	0	0	0	100	100	100	91.3	92.11	94.44	93.18	91.67	94.59	95.45	97.5	91.3	97.22	90.91	83.33	94.74	87.1	100	95.45	93.02	100	94.12	93.18	90.48	85.37	85	51.43	91.43	67.02	91.74	56.19	86.21	74.68	92	32.84	91.6	84.85	93.52	73	96.61	73.91	95.1	55.43	95.65	75.71	97.44
Locus 38	0	0	0	100	100	100	100	100	100	100	93.55	85.19	88.24	88.24	94.12	92.59	90	95.83	100	90.91	100	95.65	97.14	85.71	92	100	82.22	82.93	83.33	41.88	96.92	59.77	97.8	59.66	100	77.08	91.53	17.6	95.83	70.21	95.15	75	97.78	78.05	95.95	53.33	98.95	72	80
Locus 39	0	0	0	100	100	100	95.65	96.77	97.62	96.43	98.18	95.65	100	96.15	93.33	92	97.14	100	100	97.22	100	100	90.91	100	96.3	100	88.68	80.85	92.31	54.84	94.05	79.27	97.83	64.22	96.86	86.84	92.77	26.19	97.5	80.28	94.38	80.83	93.62	82.81	98.89	69.12	95.28	82.81	95.33
Locus 40	0	0	0	100	100	100	97.14	100	100	100	97.14	100	96.55	100	100	97.92	96.88	100	97.67	100	96	100	95.92	97.92	96.77	100	85.88	87.93	86.67	61.22	98.28	86.4	95.77	71.61	97.58	84.62	95.51	42.48	97.74	78.57	97.26	83.22	94.37	85.37	97.16	71.28	95.14	85.51	98.13
Locus 41	0	0	0	100	100	100	87.5	86.96	95.56	96.97	97.44	97.67	94.74	100	100	95.12	93.1	96.97	92.31	96.55	97.78	96.43	100	96.43	88.89	95.24	85.19	80.43	86.96	96.6	98.88	93.88	97.3	92.42	94.74	94.83	93.33	93.12	93.88	98.82	91.92	92.04	95.83	94.74	94.9	92.78	96.43	97.47	94
Locus 42	0	0	0	100	100	100	100	100	97.22	92.86	95.24	94.12	100	100	100	100	93.1	100	100	100	100	96.3	100	100	94.74	100	86.54	87.18	85.71	53.79	96.72	74.26	96.39	55.74	100	85	92.5	33.93	100	71.25	91.67	75	95.95	84	89.8	60.56	96.34	81.13	100
Locus 43	0	0	0	100	100	100	100	100	100	100	100	96.3	100	88.89	96.67	100	96.97	95	100	96	100	100	100	96	88.89	94.74	82.26	86.36	85.71	81.94	91.89	96.88	98.44	92.06	100	85.71	100	72.73	100	90.48	95.83	95.83	96.83	78.57	100	94.23	98.15	87.1	94.44
Locus 44	16.67	0	0	100	100	100	100	100	100	95.83	85.71	96.55	100	88.24	96.55	96.43	96.77	100	95	100	100	100	93.75	95.83	100	100	91.67	86.05	87.5	76.71	100	90.91	96.88	84.38	85.71	92.86	100	69.77	100	90.91	100	100	93.65	78.57	97.67	94	98.15	86.67	100
Locus 45	16.67	0	0	100	100	100	97.22	100	97.06	95.65	97.44	100	94.74	100	100	96.97	95	100	96.15	100	92.11	96.15	100	100	100	100	87.5	81.13	95.24	59.5	93.94	79.45	95.12	82.29	85.71	82.35	97.14	49.09	98.73	74.6	96.74	91.67	98.57	64.29	96.88	67.53	96.55	77.78	100
Locus 46	0	0	0	100	100	100	100	95.45	97.67	95.83	96.43	100	100	100	95.65	100	95.24	100	96.15	100	93.1	100	100	100	100	96.15	82.35	84.62	100	98.57	95.83	92.31	98.25	97.75	100	90.91	85.71	95.95	98.28	98.15	94.74	100	98.53	100	100	92.54	96.23	95.24	96.15
Locus 47	0	0	0	100	100	100	100	95.45	91.3	89.47	96.88	95	100	100	100	100	100	93.55	97.44	97.14	100	100	100	100	100	100	85.19	89.09	89.66	50	97.47	65.66	93.98	64.58	90	78.18	94.23	28.76	93.06	69.23	91.3	77.89	95.12	77.94	98.78	56.38	94.29	78.57	87.18
Locus 48	0	0	0	100	100	100	95.83	100	100	100	100	100	100	100	96.55	96.97	97.14	92.31	96.77	100	97.14	91.3	100	96.97	94.44	100	95.45	89.19	92.86	52.59	96.97	73.5	95.95	51.43	100	80	97.67	21.26	98.63	72.73	93.75	78.79	93.67	57.69	89.29	66.67	96.49	74.03	83.33
Locus 49	12.5	0	0	100	100	100	100	100	97.44	100	100	100	95.65	100	97.44	100	100	100	89.29	96	97.67	100	100	100	100	92.5	98.21	91.11	100	57.34	96.25	73	97.94	61.94	100	74.19	95	25.21	97.3	73.42	98.11	76.19	96.81	75.68	94.29	56.98	96.3	80	93.75
Locus 50	12.5	0	0	100	100	100	100	96.67	100	100	93.18	100	95.45	100	100	100	95.45	100	100	100	97.67	95	100	96.43	100	97.5	92.73	97.78	87.5	55	97.33	71.43	97.89	60.15	100	61.29	97.5	27.59	98.59	78.95	95.24	65	96.81	72.73	97.1	57.65	91.46	81.48	100
Locus 51	0	0	0	100	100	100	96.3	100	100	100	100	97.06	95	100	100	100	100	95.83	97.14	100	96.77	94.74	96.97	97.87	95.65	93.94	93.02	82.22	85	49.59	95.65	70.1	95.92	55.65	95	81.03	95.45	35.4	96.47	74.63	98.44	86.67	94.74	82.05	97.59	69.14	96.92	75.81	100
Locus 52	0	0	0	100	100	100	96.88	97.14	100	96.43	98.36	97.5	96.3	100	100	100	100	97.37	100	100	97.92	100	100	100	96.15	95.56	84.93	85.71	87.5	51.43	99.16	75.95	94.62	57.95	97.75	82.98	95.83	34.24	96.95	73.74	98.5	79.14	95.28	75.82	98.35	61.82	96.23	72.88	96.97
Locus 53	0	0	0	100	100	100	100	100	100	100	95.35	94.59	100	100	91.89	100	100	96.55	100	100	97.67	100	100	96.88	100	97.67	88.75	90	82.35	65.12	97.6	73.2	100	61.96	95.45	75	89.47	38.46	92.79	70.94	99.15	72.5	93.23	78.26	98.9	64.96	96.15	80.87	100
Locus 54	0	0	0	100	100	100	100	100	100	96	95	96.88	89.47	96.67	90.91	91.49	91.18	87.5	100	96.43	100	100	97.14	97.06	91.67	93.33	92.96	86.36	100	58	95.8	68.15	90.74	58.99	94.44	69.84	92.73	35.11	94.34	71.56	95.54	69.37	96.72	80.95	91.86	66.93	95.2	79.25	94.29
Locus 55	0	0	0	100	100	100	96.15	96.55	100	95	97.78	96.97	94.44	95.45	97.3	100	89.66	100	96.55	100	97.83	100	100	94.44	93.94	96.67	85.96	91.84	100	41.55	94.29	67.65	96.3	53.49	93.33	69.23	87.18	33.33	98.15	63.04	95.79	42.86	97.5	75	87.5	53.06	96.74	67.74	90
Locus 56	0	0	0	100	100	100	95.83	100	97.87	92.86	94.12	91.67	86.96	84.85	81.58	96.67	96.77	93.94	100	97.37	100	97.06	97.37	92.86	100	97.67	93.85	90.62	88.46	58.93	91.21	66.41	93.7	61.74	88.57	82.22	93.15	24.65	95.37	70.43	94.52	75.86	92.62	65.96	91.75	58.49	90.4	79.41	90.91
Locus 57	0	0	0	100	100	100	91.89	100	97.14	96.15	93.88	97.73	93.33	96.97	100	97.56	95.74	100	97.67	97.78	100	100	91.84	93.48	100	97.78	90	84.62	89.66	63.73	97.5	71.9	95.68	59.15	100	72.34	95.77	39.57	96.4	87.93	98.29	83.22	97.71	79.59	96.3	72.22	93.38	86.52	100
Locus 58	0	0	0	100	100	100	95	92.31	94.44	93.48	85.96	92.16	93.75	91.18	98.15	94.44	94	97.78	95	100	96.55	95.56	100	95.83	100	95.65	87.14	83.08	84	61.24	93.86	75.4	93.1	65.54	91.3	73.81	90.79	41.1	91.78	72.28	91.03	79.19	90.18	70.75	87.41	71.7	91.11	80	94.55
Locus 59	0	0	0	100	100	100	96	100	100	100	97.3	100	100	100	100	100	100	100	100	96.15	96.55	100	100	100	100	92	86.27	84.62	93.33	50.85	98.18	71.43	98.33	73.63	100	83.87	100	46.59	96.3	75.86	98.92	89.29	93.24	77.78	96.15	62.32	95.89	81.82	100
Locus 60	0	0	0	100	100	100	100	92.86	96	100	100	96.77	100	94.44	94.44	97.06	100	100	96.88	100	92.59	95.24	96.77	100	95.24	100	87.5	89.47	92.31	42.62	91.67	76	100	66	100	71.43	91.18	32	93.85	73.33	93.42	71.43	98.36	57.14	96.3	68.42	98.63	75	94.44
Locus 61	0	0	0	100	100	100	93.55	81.82	90.24	92.11	98.04	93.48	100	96.77	100	91.3	86.84	90.48	96.88	85.19	93.75	92	95	91.67	83.33	93.75	91.04	88.37	94.74	48.55	86.75	64.52	92.13	60.49	94.44	62.5	89.83	27.03	95.05	76.67	92.78	74.64	92.45	74.75	90	67.37	91.07	66.67	95.65
Locus 62	0	0	0	100	100	100	100	100	100	95.83	98.21	97.14	96.77	100	100	100	92.59	94.12	92.86	100	100	100	93.02	100	100	97.96	81.82	80.7	100	46.92	95.24	65.52	97	54.55	95.24	76.92	85.71	20.57	97.56	58.21	94.69	78.02	92.23	67.31	88.52	52.17	95.65	59.18	100
Locus 63	0	0	0	100	100	100	100	94.44	96.97	93.94	90.2	95.24	95	92.86	91.43	97.06	96.3	100	100	100	100	100	100	100	96.15	100	90.38	93.33	90.91	44.44	96.1	66.67	94.87	57.46	94.74	67.69	86.44	25.56	91.89	64.56	92.59	69.57	91.75	56.92	90.67	68.42	94.12	80.6	100
Locus 64	0	0	0	100	87.5	100	90	84.21	100	100	94.44	90	94.12	86.67	97.56	100	96.3	100	100	100	100	100	100	100	100	100	83.33	83.02	85	42.39	94	67.39	92.54	63.49	93.75	27.27	89.66	36.84	93.1	75	96.77	75	95.71	100	97.37	67.31	97.01	83.33	93.33
Locus 65	0	0	0	100	100	100	91.3	100	100	95	100	96.77	100	96.88	96.88	95.83	96.3	100	100	100	93.33	100	96.3	100	100	97.56	97.83	89.47	100	72.15	96	46.43	46.48	79.45	87.5	75	96.97	71.15	91.78	82.14	97.06	78.57	91.94	66.67	100	81.16	95.65	83.87	91.67
Locus 66	0	0	0	100	100	100	100	100	97.37	100	94.74	96.88	88.89	96.97	96.88	100	92.31	92.86	100	100	96.77	100	100	100	100	95.35	93.33	82.05	100	71.62	96.23	85.19	95.59	81.94	100	88.89	90.91	71.15	95.77	82.14	99	78.57	100	80	96	82.86	97.06	86.67	100
Locus 67	0	0	0	100	100	100	100	96.15	94.74	96.15	100	100	94.12	100	100	100	97.06	92.86	100	94.12	100	96	95.12	91.18	91.3	96.88	90.14	85.37	84.38	64.29	96.59	65.06	96.15	66	92.59	70.27	90.38	37.36	95.35	83.33	96.26	80.36	98.86	71.88	95.31	69.12	94.87	77.42	100
Locus 68	0	0	0	100	100	100	100	100	100	100	90.62	100	100	94.12	96.77	100	100	100	100	100	100	100	100	100	100	100	93.88	88	87.5	83.75	95.24	92.59	95.92	78.79	100	100	93.94	69.84	92.98	87.18	98.7	87.5	96.97	87.5	95.65	73.53	97.1	92.59	93.75
Locus 69	0	0	0	100	100	100	100	100	100	94.74	96.67	100	100	100	96.55	96	100	93.75	100	95.65	100	100	96.55	90.48	95.83	100	89.8	84	88.89	66.67	95.45	81.13	97.78	70.31	100	94.74	96.97	50.82	96.3	82.89	98.73	100	98.39	53.33	97.73	68.12	95.71	48.15	47.06
Locus 70	0	0	0	100	100	100	95.45	96.3	94.59	87.1	95.45	95.74	100	100	98	97.67	97.3	96.77	96.97	100	96.49	100	97.3	91.18	95.65	93.33	88.14	85.25	86.21	52	92.86	80.51	89.81	66.04	100	81.25	94.64	27.27	93.88	66.67	90.84	75	93.14	62.5	95.06	57.85	91.06	70.45	100
Locus 71	0	0	0	100	100	100	100	95.24	100	92.11	100	94	100	96.88	97.5	96.88	94.59	100	100	100	100	100	100	100	100	100	85.14	90.57	85	52.14	95.12	75.93	92.24	57.02	96	67.65	98.33	32.03	92.98	68.67	94.85	71.43	97.27	75.95	95.24	61.46	92.74	80.33	92.11
Locus 72	0	0	0	100	100	100	100	87.5	92.86	100	95.45	86.21	90.91	94.44	100	91.67	95.45	100	95.45	100	100	93.75	100	92.86	94.12	96.88	89.8	90.32	93.33	50.79	100	67.92	96.67	57.41	92.31	76.47	97.22	32	97.06	63.27	97.06	83.78	92.68	90.91	100	61.36	95.24	60	88.89
Locus 73	0	0	0	100	100	100	100	100	95.56	96.77	91.49	90	90.91	90.7	100	100	100	100	100	100	100	93.55	100	100	100	100	88.41	91.53	93.1	42.31	93.33	71.52	94.69	51.5	95.65	71.88	96	32.77	91.36	70.73	86.89	76.6	96.92	78.69	93.26	57.85	96.83	63.79	97.3
Locus 74	0	0	0	100	100	100	100	91.67	95.56	96.88	87.23	86.21	86.96	95.12	97.96	93.18	96.43	95	100	92.86	100	100	97.62	97.73	90.91	100	85.92	90.48	93.75	43.26	92.55	66.67	89.66	51.5	92	64.06	87.72	34.48	87.5	68.24	85.94	75.51	96.12	76.67	96.63	58.47	96.85	65.57	97.14
Locus 75	0	0	0	100	85.71	100	100	100	100	90.91	96.3	100	100	100	100	97.14	100	94.12	100	100	100	100	97.14	100	100	100	84.62	88.46	86.67	42.86	95	64.62	100	53.61	100	75	88.89	25	100	66.67	100	84.21	95.16	88.24	100	55.77	93.33	76.67	100
Locus 76	0	0	0	100	100	100	100	96.3	93.94	84.21	96.43	95.83	100	100	84.21	93.75	100	86.67	93.33	95.83	95.65	100	100	100	100	100	97.3	100	86.67	38.78	90.91	64.15	92.68	44	100	80	81.82	16.5	95.45	61.22	90	67.65	92.73	73.68	92.31	56.94	96.15	71.88	100
Locus 77	0	0	0	100	100	100	100	100	97.06	96.88	96.77	100	100	92.86	100	94.29	93.33	95.65	100	93.33	100	97.44	96.88	96.67	100	100	89.39	96	96.43	67.59	96.59	77.45	97.89	64.14	100	79.31	97.22	51.28	95.12	87.5	100	88.24	95.51	70.59	95.89	61.9	100	84.62	86.96
Locus 78	0	0	0	100	100	100	100	92.86	96.77	100	94.12	100	100	96.67	100	97.56	96.77	100	100	100	97.73	96.77	93.75	96.55	96.67	97.62	95.24	93.62	89.29	57.76	96.7	75	93.98	60.43	92.86	74.07	97.22	48.68	95.06	73.13	96.94	78.26	94.25	69.23	95.71	52.87	92.86	81.25	96
Locus 79	16.67	0	0	100	100	100	96.15	96.43	97.22	86.21	97.06	96.43	100	100	100	97.56	100	100	96.43	96.3	100	100	89.74	92	90.62	94.44	81.36	87.5	84	48.46	93.55	56	92	54.05	100	70	85.71	25.53	98.44	60.24	93.94	80	94.44	59.26	96.36	55	97.47	56.67	51.85
Locus 80	0	0	0	100	100	100	100	100	100	100	97.06	100	100	100	100	94.87	100	93.55	94.44	100	100	100	96.3	96.43	100	100	81.97	91.53	91.67	58.97	92.93	77.78	97.14	52.86	100	83.67	94.87	30.97	98.13	75.81	91.86	67.53	95.05	81.4	95.65	59.3	93.48	78.95	91.67
Locus 81	14.29	0	0	100	100	100	95.65	100	100	94.59	94.74	100	100	100	97.87	100	94.12	96.77	96.67	96.77	100	100	100	100	95	100	90.32	91.49	100	55.19	92.65	75.24	92.11	53.1	95.65	65.85	92.16	30.82	95.41	69.44	97.17	76.19	95.8	62.5	96.05	65.49	93.75	79.37	96.3
Locus 82	0	0	0	100	100	100	94.12	100	100	100	100	100	100	100	94.74	100	96	93.75	100	100	100	100	100	100	92.86	95.45	96.67	96.15	100	91.78	95	97.62	98.18	90.91	100	92.31	100	90.2	86.27	93.48	93.88	100	100	100	96.97	96.23	95.83	97.44	92.86
Locus 83	0	0	0	100	100	100	87.5	92.31	97.78	100	93.75	97.56	100	90.91	97.22	91.67	97.06	100	96.43	96.3	94.29	100	98	90.91	89.47	100	89.29	83.02	86.96	59.66	98.77	74.51	96.47	75.44	100	85.71	92.68	35.58	96.55	77.78	95.74	86.67	95.61	55.56	93.85	73.17	97.06	69.7	100
Locus 84	0	0	0	100	100	100	100	100	98.36	100	96.72	100	100	100	100	100	100	100	95.12	100	100	96.3	100	100	100	95.56	91.03	94.64	93.55	43.71	98.86	62.96	98	65.85	94.44	88.24	96.43	27.78	97.06	74.23	96.58	54.84	99.03	77.78	98.53	61.21	95.31	80	100
Locus 85	0	0	0	100	100	90	90.48	95	96.55	88.46	96.67	100	100	100	100	92.86	96.15	90.48	92	100	100	100	95.83	100	100	100	88.89	88.37	86.36	57.14	96.36	79.66	96.3	76.79	100	86.96	97.06	35.71	97.92	80.95	94.64	78.57	92.5	75	95	78.95	93.65	73.53	95
Locus 86	0	0	0	100	100	100	100	100	100	96.55	96.77	100	100	92.59	100	100	96.97	100	97.37	96.77	100	100	93.55	100	100	100	84.75	81.13	82.61	45.51	93.55	67.94	99.1	60	96	78.57	100	23.04	92.92	75	95.65	80.17	97.39	78.57	97.32	65.57	95.6	68.33	98
Locus 87	0	0	0	100	100	100	100	100	100	93.33	93.33	96.97	100	96.15	97.06	100	96.67	96.3	97.37	93.75	100	94.12	100	100	90	98.08	89.29	90.38	81.82	44.24	94.83	67.44	94.44	61.03	91.3	79.27	96.08	21.94	96.33	70.97	92.86	83.9	97.46	80	95.5	65.83	98.92	66.1	98
Locus 88	0	0	0	100	100	100	100	100	100	92.31	100	100	100	100	89.66	92	100	100	92.31	100	100	100	100	100	100	100	92.98	93.33	100	61.29	97.1	77.78	94.52	71.6	96.43	73.68	92.16	43.08	94.67	79.69	93.68	75	98.53	93.75	98.46	65.28	97.89	93.18	100
Locus 89	0	0	0	100	100	100	100	89.47	100	100	100	97.56	95.24	100	97.44	100	96.97	100	92.59	96.3	96.77	100	100	100	100	97.22	97.96	95.56	92.31	80.77	97.73	81.69	91.14	83.33	95.65	85.71	100	48.33	96.47	82.26	100	97.06	97.1	81.82	97.4	84.81	95.74	84.78	100
Locus 90	0	0	0	100	100	100	100	100	97.3	84.62	100	87.5	94.74	100	88.1	95.45	96.77	88.89	88	88	93.55	95.83	100	87.5	94.12	84.85	93.88	85.11	81.25	73.15	93.26	76.39	98.7	82.76	95.24	82.76	86.36	45.9	97.65	82.26	93.48	94.59	98.46	86.96	96.05	85.9	93.62	79.07	95.45
Locus 91	0	0	0	100	100	100	100	94.74	94.44	100	97.37	100	100	100	100	100	100	100	100	94.12	94.44	96	100	95.83	100	93.1	96.23	95.24	100	70.1	94.44	83.13	95.4	79.17	92.31	89.66	93.55	53.23	90.91	89.06	96.81	94.29	95.77	80	98.15	91.03	95.24	91.49	100
Locus 92	0	0	0	100	100	100	100	100	100	90.62	94.87	92.68	100	95.65	100	100	100	96.3	96.67	100	100	91.3	96.55	100	100	93.33	92.31	90.48	100	67.01	94.57	80.23	94.32	77.78	85.71	79.31	87.5	48.39	97.73	81.82	92.78	91.18	97.3	78.26	98.11	91.14	95.41	82.35	90
Locus 93	0	0	0	100	100	100	95.65	100	100	100	97.37	95.12	94.12	95.83	87.1	83.33	96.67	95.83	100	95.24	97.22	91.3	100	100	100	100	96.08	89.74	81.25	65.35	100	81.72	96.59	71.79	93.75	87.5	96.55	48.61	96.05	78.08	95.37	90.91	98.59	76.19	100	76.92	99.11	82.69	100
Locus 94	0	0	0	100	100	100	96.77	100	100	100	93.94	97.44	100	100	93.55	100	100	100	93.75	92.31	97.3	100	96.67	100	94.74	96.77	96.97	85.42	88.24	41.51	95.08	69.64	96.67	62.64	92.31	83.72	100	26.83	88.89	77.78	92.42	90.38	94.92	77.78	93.02	63.64	96.97	88.57	96.97
Locus 95	16.67	0	0	100	100	100	96.3	100	97.67	100	96	91.18	86.36	96.43	100	93.1	95.12	100	100	96.88	97.44	100	95	97.44	100	94.59	88.57	90	81.48	47.24	92.11	80	97.83	64.81	100	95.24	94.74	44.3	95.06	79.03	95.45	80.95	100	66.67	95.38	68.09	94.85	79.31	90.91
Locus 96	16.67	0	0	100	100	100	96	100	100	96.97	98.18	94.29	100	96.55	100	92.31	93.94	100	96.97	94.44	94.44	96	94.29	93.75	100	93.33	90.16	88.68	94.74	58.29	94.85	84.06	98	66.67	100	79.37	96.3	38.15	95.24	78.57	93.91	79.82	95.93	82.35	97.37	70.54	98.43	81.69	97.14
[truncated: 26 more columns]

## Sheet: Figure 1b
Locus #	MK 1	MK 2	MK 3	MEP 1	MEP 2	MEP 1	B cells 1	B cells 2	B cells 3	Granulocytes 1	Granulocytes 2	Granulocytes 3	Monocytes 1	Monocytes 2	Monocytes 3	NK 1	NK 2	NK 3	CD3 T cells 1	CD3 T cells 2	CD4 T cells 1	CD4 T cells 2	CD4 T cells 3	CD8 T cells 1	CD8 T cells 2	CD8 T cells 3	Erythroblasts 1	Erythroblasts 2	Erythroblasts 3	CNVS-NORM-110000263-cfDNA	CNVS-NORM-110000263-WBC	CNVS-NORM-110000264-cfDNA	CNVS-NORM-110000264-WBC	CNVS-NORM-110027051-cfDNA	CNVS-NORM-110027051-WBC	CNVS-NORM-110027054-cfDNA	CNVS-NORM-110027054-WBC	CNVS-NORM-110029639-cfDNA	CNVS-NORM-110029639-WBC	CNVS-NORM-110029979-cfDNA	CNVS-NORM-110029979-WBC	CNVS-NORM-110032739-cfDNA	CNVS-NORM-110032739-WBC	CNVS-NORM-110032789-cfDNA	CNVS-NORM-110032789-WBC	CNVS-NORM-110033253-cfDNA	CNVS-NORM-110033253-WBC	CNVS-NORM-110033397-cfDNA	CNVS-NORM-110033397-WBC
Locus 1	100	100	100	83.33	85.71	100	100	93.75	90.91	100	90.62	95.45	95.45	100	100	100	100	100	100	95.65	96.97	100	100	95.24	96.67	95.65	0	0	0	88.17	84.31	85.37	94.44	86.67	91.67	100	100	83.93	97.92	90.91	89.74	77.78	98.04	95	94.29	85.19	98.41	77.27	83.33
Locus 2	83.33	87.5	100	100	100	100	94.74	95	96.55	100	96.88	100	100	95	96.97	96.77	94.74	88.24	91.89	100	97.14	95.24	100	100	100	96.55	16.9	3.51	18.52	90.85	94.37	93.98	93.59	95.45	87.5	91.67	96.88	93.15	96.67	93.98	93.88	98.08	94.9	96.15	96.36	89.91	96.15	92.98	100
Locus 3	100	85.71	100	100	100	100	100	100	100	97.44	100	100	100	95.45	97.14	96.88	100	100	97.3	100	100	95	94.59	100	100	92	13.04	10.94	7.69	95.14	100	93.1	98.78	95.76	100	91.43	96.88	94.7	97.06	96.51	97.06	92.31	95.92	86.67	98.11	96.33	95.33	96.67	100
Locus 4	100	83.33	100	100	100	100	100	100	96.67	100	94.59	100	92.31	100	100	96.77	100	90.48	100	96.15	100	100	97.62	100	94.44	100	12.33	6.15	11.54	95.89	95.65	96.51	97.53	93.87	86.67	94.29	88.57	92.86	97.06	97.7	91.35	86.79	95	96.67	94	98.21	95.45	93.55	91.67
Locus 5	100	100	100	100	100	100	89.29	95	100	100	100	100	100	96.97	96.67	97.22	100	100	100	100	94.87	100	95.65	97.14	95	96.77	0	0	0	92.11	96.39	93.68	96.47	94.67	93.75	100	94.74	90.85	95.83	92.11	94.34	91.67	97.94	100	96.49	92.73	94.44	96.97	91.3
Locus 6	83.33	100	100	100	100	100	100	100	100	97.22	100	90.62	92.31	100	96.67	94.29	95.83	96.77	100	96.67	97.44	100	100	97.22	90	100	0	0	0	93.63	93.98	91.58	95.29	94.59	100	96.43	94.74	90.91	97.92	92.11	96.3	97.92	93.94	96.55	96.55	93.69	95.97	98.51	90.91
Locus 7	87.5	100	100	100	100	100	100	100	100	100	95.35	96.3	100	100	96.77	96.3	100	100	93.55	100	95	100	100	100	100	96.55	0	0	0	81.97	93.55	84.44	96.51	87.9	100	100	93.75	83.94	96.47	89.86	97.94	97.22	98.97	96	96	87.88	93.5	89.29	100
Locus 8	100	83.33	100	100	100	100	96.67	94.74	92.5	96.67	94.74	100	100	88.46	97.06	100	97.22	93.33	97.06	92	97.5	100	97.62	93.33	100	96.55	0	0	0	87.69	97.67	85.56	95.51	91.74	100	90	91.89	80.15	96.55	88.73	93.33	93.75	95.83	82.61	92.45	84.69	96.61	96.77	94.44
Locus 9	100	100	100	100	100	100	95.45	100	88.89	100	94.12	100	82.61	100	88	90	96.55	86.96	96.15	88.46	96.43	93.75	100	90.48	95.24	91.67	7.69	6.52	13.33	83.84	95.56	90.57	92.75	83.33	87.5	100	95.45	90.12	91.53	95.24	96.3	89.47	97.47	81.82	100	86.27	90	90.48	100
Locus 10	100	100	100	100	100	100	100	100	100	100	100	93.75	94.74	90	100	100	100	93.33	100	95	100	95.83	100	92.86	100	90.48	4.76	4.08	0	93.41	100	90.54	97.14	95.74	100	90	96.97	93.69	97.22	96	97.18	95.24	97.18	92.31	90.91	90.57	89.87	93.33	100
Locus 11	100	100	100	100	100	100	92.86	100	88.89	95.24	97.67	93.75	93.33	96.43	88.89	96.55	88.89	87.5	97.06	89.47	95	96	95.45	100	100	100	4.44	0	0	92.5	94.2	87.72	92.42	88.51	100	84.21	94.74	85.71	95	97.96	96.39	89.47	93.75	88.46	95	90.91	94.52	93.02	100
Locus 12	100	100	100	100	100	100	96.15	96.55	100	100	97.56	97.92	100	100	97.67	92.31	96.15	100	100	100	97.3	92.31	96.77	96	100	100	8.33	9.8	19.23	87.69	97.22	94.44	97.59	88.24	96	90.48	97.67	92.44	97.89	92.06	93.48	91.84	98.25	90.91	95.77	90.11	95.1	95.12	100
Locus 13	83.33	100	100	100	100	100	100	100	96.97	95.83	94.59	85.19	83.33	100	86.96	100	95.65	100	100	100	96.3	94.44	92.5	100	100	86.36	10.91	9.38	0	84.03	94.59	89.71	93.1	86.08	100	93.75	92	85.29	97.37	87.27	95.89	85.71	94.64	95.45	93.33	84.13	96.15	96.55	77.78
Locus 14	100	100	100	100	100	100	85.19	90.48	92.5	88.89	100	100	90	100	95.74	92.59	96.3	92.86	89.29	94.74	93.18	96	89.47	96.67	96.3	97.14	0	0	5.88	87.5	95.52	92.96	92	93.02	90.48	93.94	95.65	87.06	90.41	87.1	98.81	85.29	93.9	84.62	93.24	89.91	92.86	90.14	97.14
Locus 15	85.71	85.71	100	100	100	100	84.62	91.3	100	81.82	100	97.67	88.89	95.24	93.33	90.91	97.14	100	97.14	96.97	100	100	92.68	100	100	94.29	6.06	6.52	12.5	87.04	93.33	92.65	96.94	94.05	73.33	82.93	90.7	87.64	92.94	95.24	90.91	96.61	100	90.38	97.1	92.74	95.29	94.2	86.36
Locus 16	100	100	100	100	100	100	95.24	90.91	96.97	100	95.12	97.3	95.65	96.55	95.24	87.5	89.74	88.89	97.22	93.1	94.12	100	100	100	95	96.43	13.21	6.67	5.56	90.91	98.41	80	90.32	85	85.71	83.33	91.67	93.4	90.28	93.55	90.91	60	85.14	86.96	89.47	89.66	91.95	89.09	100
Locus 17	100	100	100	100	100	100	92.86	88.57	97.78	88.64	95.83	98.04	95.24	100	93.33	97.96	97.5	90.48	93.48	94.59	87.5	96.88	96.55	96.88	94.12	95.56	9.68	0	0	86.83	94.92	92.24	95.74	91.39	94.29	89.36	95.16	91.08	94.2	88.1	93.8	91.72	97.78	91	98.23	88.68	93.45	96.39	94.83
Locus 18	100	100	100	100	100	100	100	100	100	100	95.35	95.83	93.33	95.45	90.48	96.88	96.3	97.06	100	100	97.62	100	100	100	93.75	100	0	0	5.26	92.65	97.67	96.04	92.39	93.92	96.3	90.24	100	94.19	95.33	91.11	97.7	96.47	95.1	89.74	96.34	96.74	95.92	90.91	95.24
Locus 19	100	100	100	100	100	100	100	100	94.12	97.3	92.68	93.55	100	100	97.83	100	96.77	92.86	93.48	100	97.56	100	97.22	100	96.15	92.86	0	0	0	95	96.77	92.47	94.57	93.65	96	100	96	93.88	96.15	94.38	94.44	95.45	96.12	95.83	94.92	92.59	94.59	93.44	100
Locus 20	100	100	100	100	100	100	95.24	100	96.97	97.3	100	100	100	96.15	95.65	100	93.55	92.59	93.62	100	97.62	86.36	100	93.33	100	100	0	0	0	92.44	95.88	97.83	97.75	95.28	92	97.73	93.75	91.67	94.17	90.11	94.62	92.54	97.2	95.74	93.65	90.57	96.23	93.55	97.5
Locus 21	100	100	100	100	100	100	85.19	88.89	94.59	96.67	97.87	95.83	90.48	93.75	97.92	94.59	100	100	93.94	96.3	97.22	93.1	95.24	100	100	100	10.34	13.79	9.09	94.59	95.65	94.12	97.3	95.92	80	94.12	96.08	100	96.55	90.14	95.77	95.45	97.26	85.71	96.23	96.67	98.65	93.88	100
Locus 22	100	100	100	100	100	100	100	92.31	95.35	96.15	92.86	94.29	94.74	100	100	92.86	93.75	96.15	100	94.44	100	93.55	97.83	100	100	98.31	0	0	0	89.39	95.12	92.13	94.32	95.35	100	95	91.11	91.74	94.64	93.18	95.5	100	95	100	95.31	93.69	95.95	94.64	93.75
Locus 23	100	100	100	100	100	100	100	100	94.12	93.33	84.62	90.91	100	89.47	95.65	94.74	92	87.5	100	82.35	93.94	100	87.88	100	95.45	85.71	11.48	8.33	14.29	88.18	82.61	89.29	97.14	91.45	100	85.71	92.11	93.68	95.56	88.31	97.1	95.83	95.24	94.12	100	93.59	91.38	88	94.44
Locus 24	100	100	100	100	100	100	93.1	100	94.59	100	97.73	97.83	100	95.83	97.5	100	89.66	93.94	94.87	94.29	100	94.12	100	91.18	100	97.22	5.36	12.5	9.38	89.26	97.37	87.21	93.02	88.18	92	91.43	100	94.06	98.63	93.75	94.9	93.62	98.98	89.29	96.15	87.06	95.54	88.89	91.3
Locus 25	83.33	100	100	100	100	100	100	96.3	91.18	95.24	100	95.65	94.12	96.15	100	96.43	83.33	95.24	93.75	96.55	94.59	100	97.67	92.86	92.31	100	12.77	2.04	9.52	98.53	95.06	94.37	93.98	94.78	100	86.36	92.5	89.01	96.3	96.77	93.75	100	100	100	100	92.41	94.29	91.8	95
Locus 26	100	100	100	100	100	100	89.66	92.31	95.45	96	100	95	95.45	100	97.5	92.68	91.67	85.19	100	90	93.62	83.33	92.5	100	94.74	94.59	0	0	0	85.42	96.88	90.23	96.23	95.73	95.65	85	91.84	88.11	88.42	93.33	94.29	82.98	94.83	92.86	95.29	92.76	96.61	88.17	100
Locus 27	100	100	100	100	100	100	100	96	100	100	94.34	90.24	100	100	97.37	100	100	96.15	95.24	97.5	95.83	96.67	97.56	96.97	100	86.49	1.15	0	0	91.01	95.88	96.15	93.52	94.76	91.67	94.59	89.8	93.99	94.68	96.21	98.04	89.36	94.69	95.12	96.43	96.62	94.07	97.83	95.45
Locus 28	83.33	100	100	100	100	100	100	88.89	100	94.87	93.75	100	100	95.24	100	100	100	100	97.22	94.44	100	92.31	91.3	88.89	100	100	3.51	0	0	97.14	98.15	92.86	100	95.7	100	83.33	96.43	94.83	97.87	97.83	95.45	100	95.12	100	96.88	92.68	96.83	94.44	100
Locus 29	100	100	100	100	100	100	89.19	95	97.5	92	89.74	100	95.65	86.11	88.89	90	96.67	96.43	100	96.67	91.43	100	97.44	100	96.15	100	9.68	13.21	4.35	77.22	96.43	77.14	95.45	73.62	82.61	86.67	92.16	63.4	89.16	74.36	90.99	82.86	91.43	88	92.42	74.31	89.72	82.14	100
Locus 30	100	100	100	100	100	100	100	100	100	100	100	97.3	100	100	98.39	97.44	95.83	96.88	96.08	95.83	98.15	100	93.48	97.44	95.83	97.92	1.11	0	0	89.14	95.93	93.01	96.8	86.11	88.24	90.1	95.24	87.1	98.71	91.67	97.22	89.33	98.6	89.72	97.3	87.39	96.73	87.8	94.87
Locus 31	100	100	100	100	100	100	100	100	97.56	100	97.56	100	100	100	100	100	95.45	96.88	100	100	97.3	96	94.23	97.96	96.88	96.77	1.49	0	0	76.97	98.35	86.27	92.86	80.35	98.41	91.67	100	69.85	97.84	84.54	96	89.41	96.55	78.57	98.43	78.67	93.15	89.66	100
Locus 32	100	100	100	100	100	100	90	100	94.29	100	100	100	100	100	96.88	93.33	93.1	96.67	100	96.43	95.83	100	97.62	100	100	97.5	18.57	6.15	8.33	91.03	95.31	94.79	93.1	93.75	92.31	92	95	94.95	97.62	89.87	97.73	92	98.04	89.29	95	96.47	98.78	98.67	92
Locus 33	100	100	100	100	100	100	88.57	94.74	97.3	86.96	97.87	91.67	90	88.24	93.55	92	92	93.33	91.3	95.24	84.21	96	97.14	88.89	82.35	85.19	7.25	0	0	89.91	85.07	93.58	90.54	88.14	69.23	90.48	89.74	90.91	90.48	88.46	90.59	82.35	94.37	86.21	91.43	86.87	92	70.73	84.21
Locus 34	83.33	100	100	100	100	100	96.43	97.37	100	97.3	95.45	94.74	100	100	97.5	100	90.62	100	100	97.44	90.7	100	92.68	100	94.44	100	0	0	0	90.34	99.07	95.51	96.58	92.07	86.96	91.57	96.23	87.73	98.25	92.86	97.5	95.21	95.2	95.76	97.37	90.48	99.17	94.79	96.88
Locus 35	100	100	100	100	100	100	96.77	100	100	97.56	93.48	100	95.65	95.83	97.87	100	100	97.14	88.37	92.11	94.12	95	97.67	93.62	95.45	100	1.33	2.94	0	92.05	98.2	97.18	97.79	91.98	95.83	94.29	96.43	95.22	94.64	98.08	95.16	100	95.33	92.66	95	95.79	96.69	94.12	96.3
Locus 36	100	100	100	100	100	100	92	97.3	100	97.06	97.87	95.45	100	95.24	97.3	94.34	100	100	97.87	100	98.18	100	97.44	100	100	100	2.86	0	9.68	92.86	98.37	94.74	95.76	93.71	100	96.51	95	95.29	98.45	92.22	97.01	96.34	94.37	98.72	94.95	93.97	96.12	96.67	100
Locus 37	100	100	100	100	100	87.5	92.86	100	100	100	97.06	96.97	90	95.83	100	96.3	97.37	100	100	100	100	100	100	100	91.3	100	1.56	7.14	8.33	83.97	94.74	88.29	93.62	86.82	100	94.29	89.47	90.98	88.57	92.13	93.88	84.38	93.33	92.11	93.33	82.41	97	88.89	100
Locus 38	100	100	100	100	100	100	100	96.15	97.44	96.88	98.31	95.56	100	95.24	95.45	100	100	91.43	96	91.11	94.83	90.91	100	93.18	90	97.44	8.47	13.04	16.67	83.92	96.84	89.13	96.43	88.04	93.42	91.11	92	87.56	96.95	91.3	91.18	93.82	94.87	91.85	97.76	84.73	95.24	91.3	96.81
Locus 39	100	100	100	100	100	100	96	92.59	92.96	100	97.83	97.78	100	100	98.15	97.62	97.22	100	95.24	97.92	92.73	100	100	95.24	100	93.94	0	13.46	0	93.86	97.71	96.45	94.69	97.25	100	96.77	96.83	93.31	96.18	95.57	94.81	94.44	92.75	95.45	97.2	93.17	95.38	96.91	88.64
Locus 40	100	100	100	100	100	100	94.74	88.46	100	96.67	100	100	100	96.43	100	100	93.94	100	94.44	96.55	93.55	100	94.64	94.12	95.45	97.37	1.41	2.04	3.7	88.82	93.65	92.59	93.94	90.79	100	91.67	100	92.81	94.29	87.8	96.3	80.65	92.59	73.91	93.88	95.24	94.06	90.74	100
Locus 41	100	100	100	100	100	100	93.75	92.86	94.74	100	97.3	100	100	96.55	96.88	85.71	88.89	89.19	97.22	88.57	100	95.24	95.35	82.35	97.73	89.74	13.79	10.26	15	91.38	96.77	86.54	94.44	93.06	96.15	83.87	98.04	92.2	90.82	93.02	92.22	92.71	93.52	92.59	86.84	95	95.19	95.12	97.14
Locus 42	100	100	100	100	100	100	100	95.24	95.65	91.43	90.91	100	100	100	90.91	94.87	94.74	94.74	97.62	97.22	98.08	96	97.62	93.33	96.43	93.75	2.86	6.25	0	91.8	97.03	95.12	90.8	89.43	93.1	84.62	86	90.16	94.25	93.42	91.07	87.88	96.88	90.62	98.57	86.46	90.83	88.52	92.86
Locus 43	100	100	100	100	83.33	100	95	100	100	93.75	88.24	95.24	100	100	95.56	93.1	96.97	87.88	100	100	91.67	95	100	100	100	96.67	4.23	1.89	0	88.12	94.87	87.5	91.18	89.25	100	80	87.5	78.43	97.4	94.92	97	100	95.52	100	94.55	82.76	94.25	93.88	93.75
Locus 44	100	100	100	100	100	100	100	100	100	100	95.24	100	100	94.74	95.65	91.18	100	95.24	93.1	92	100	83.33	100	100	83.33	91.67	1.37	0	5	92.59	92.75	90.48	96.55	96.3	100	100	97.56	91.55	92.96	89.23	93.67	77.78	92.45	92.86	92.5	91.3	98.15	96.72	100
Locus 45	85.71	100	100	100	100	100	100	100	100	100	94.59	100	95.65	100	95	94.29	100	100	100	96.3	92.86	100	100	95.45	100	96.88	2.78	1.85	4.76	94.29	95.08	98.33	96.43	97.14	100	100	97.67	93.94	94.52	93.85	98.78	100	98.08	100	92.31	96.55	94.92	98.28	100
Locus 46	100	100	100	100	100	100	100	93.75	94.12	94.74	97.06	100	100	100	100	93.33	90	100	90.48	100	95.83	100	100	88.89	90.91	96.67	5	0	0	94.79	95.92	95.83	92.86	96.34	85.71	92.86	94.59	90	93.55	94.74	93.24	81.82	88.57	84.21	96.67	92.68	88.24	85.11	100
Locus 47	100	100	100	100	100	100	96.67	87.5	100	96.67	100	100	95.24	100	96.97	100	100	100	93.75	87.5	97.96	100	100	96.3	100	100	3.57	8.96	8	88.34	93.42	87.95	97.94	92.09	96.88	98.48	100	92.06	98.1	100	97.39	94.68	96.04	90	94.32	92.17	99.04	97.3	97.1
Locus 48	100	100	100	100	100	100	93.1	92.31	97.78	100	97.73	93.62	95	95	97.06	100	100	100	100	93.75	97.92	100	97.44	92.86	100	100	3.53	12.12	16.67	91.19	98.68	89.16	94.95	90.51	97.96	96.97	100	92.06	94.23	98.94	99.12	94.68	98	92.65	100	88.99	97.12	94.59	95.77
Locus 49	87.5	100	100	100	100	100	100	94.44	100	100	100	95.65	100	95.83	95.45	100	100	93.1	100	92.59	100	100	100	94.87	100	100	1.27	1.79	10.34	96.03	98.98	96.43	98.98	96.93	93.75	98.57	100	94.93	94.38	96.77	100	94.19	96.06	95.71	97.09	94.59	95.39	96.23	100
Locus 50	85.71	100	100	100	100	100	93.94	100	97.92	93.55	100	100	94.44	90.32	100	95	86.67	96	93.94	97.14	97.78	96.67	100	96.43	100	97.83	4.11	0	11.54	92.31	94.57	90.62	98.92	89.39	96.88	93.33	100	87.42	100	94.37	95.58	91.23	98.02	89.19	97.18	92.31	96.15	96.55	100
Locus 51	100	100	100	100	100	100	96	87.1	94	100	91.89	100	95	90.48	100	86.96	83.78	96.43	90.91	96.77	100	96.55	92.11	86.49	100	95.35	2.3	1.35	3.7	89.05	90.43	94.64	93.48	91.25	96.43	92	94.44	83.87	95.4	90.48	96.67	96.77	93.68	95.56	93.59	84.48	95.05	89.04	88.24
Locus 52	100	100	100	100	100	100	100	95.45	100	100	91.49	97.92	96	100	97.78	100	96.3	100	97.37	96.88	95.12	100	95.65	100	100	97.22	10.71	1.49	0	90.1	94.12	92.59	96.43	98.88	95	84.62	97.56	99.05	97.47	97.87	92.31	91.3	96.77	100	98.57	89.04	96.49	90.32	100
Locus 53	100	100	100	100	100	100	94.74	94.59	97.83	92.11	100	85.37	95.24	96.43	96.43	94.44	86.49	100	94.59	96.55	100	92	100	90.32	95.45	90.24	12.68	11.9	11.54	83.94	92.11	95.54	86.27	85.16	86.96	95.65	84.62	87.26	94.44	78.65	91.67	92.75	84.04	93.94	85.92	84.82	93.75	89.86	93.94
Locus 54	100	100	100	100	100	100	92.59	97.56	100	92.86	92.45	96.15	100	100	97.44	100	93.33	97.37	95.12	100	100	93.55	98.08	94.44	90.91	96	0	0	0	96.34	96.77	92.76	93.94	92.31	94.44	96.15	96.77	95.71	95.52	94.81	95.5	93.75	96.67	93.06	97.27	95.9	93.75	97.65	97.37
Locus 55	100	100	100	100	100	100	100	96.88	100	100	93.88	96.3	96.43	100	97.5	97.67	96.88	100	100	100	95.83	100	93.33	96.77	91.18	92.5	1.06	0	0	85.06	97.94	93.24	94.78	91.62	97.22	94.05	98.44	87.2	98.46	90	100	92.42	97.46	88.75	99.12	89.83	97.06	90.91	94.74
Locus 56	100	100	100	100	100	100	93.1	100	97.56	96.77	94.44	95.45	87.5	84.62	97.44	100	93.75	94.44	96.88	90.91	95.65	92	97.22	94.29	100	96.97	0	0	0	75.47	94.2	95.05	100	93.28	100	81.63	93.18	85.83	96.67	84.29	92.38	93.59	95.65	89.58	97.83	85.71	90.48	88.52	100
Locus 57	100	100	100	83.33	100	100	92	100	97.37	100	94	100	84.21	96.43	90	97.73	100	100	100	100	97.96	100	100	96.15	100	100	1.75	0	0	90.44	97.22	87.14	96.15	87.85	100	95.65	93.48	91.2	85.71	96.72	93.26	85.19	92.5	87.1	91.07	88	95.7	92.5	100
Locus 58	100	100	100	100	100	100	100	100	100	93.94	92.31	92.68	100	100	95.24	100	100	96	90.91	100	100	100	97.22	100	100	97.14	16.39	11.54	0	87.23	89.33	87.5	93.1	88.89	90	96	97.73	89.92	96.67	96.83	89.58	84.31	97.53	96.97	84.21	86.67	96	95.12	90.32
Locus 59	100	100	100	100	100	100	95.83	100	97.3	84.38	94.34	94.74	90.48	90	95.45	97.87	100	96.67	100	96.3	100	96	96.88	95.83	100	100	1.64	1.96	3.12	81.97	89.61	86.49	93.81	81.65	100	75.86	90.48	95.08	86.21	90.48	89.36	80.95	95.51	88.1	90.28	83.08	94.9	88.64	87.5
Locus 60	100	100	100	100	100	100	94.44	90.62	97.37	100	98.36	100	90.48	100	91.67	97.92	100	96.88	100	97.3	97.67	100	94.29	92.59	100	97.37	15.94	10	17.39	84.09	96.12	93.58	95.33	87.31	95.12	91.07	93.02	80.47	96.84	95.56	97.09	88.3	96.08	97.1	98.84	85.06	98.13	88.06	100
Locus 61	100	100	100	100	100	100	93.75	96.77	100	97.22	97.3	97.56	95.24	100	100	88.89	92.31	92	100	95.83	100	94.44	96.67	90	100	97.37	1.61	0	0	89.14	97.5	92	96.12	92.98	89.66	89.74	90.74	89.36	90.67	90.8	94.38	88.89	90.38	84.38	89.23	93.98	93.41	91.75	100
Locus 62	100	100	100	100	100	100	97.83	100	100	96.67	95.56	98.31	95	100	100	97.37	100	97.22	97.78	97.3	98.11	100	100	97.96	93.75	100	7.59	7.81	11.11	85.71	99.2	94.63	97.71	87.5	92.98	90.28	98.36	91	97.22	96.06	99.12	91.67	95.8	91.07	92.94	88.07	95.38	95.74	96.51
Locus 63	100	100	100	100	92.86	100	100	95.45	100	89.66	85.11	89.74	100	90	93.1	100	94.29	100	94.59	97.06	97.14	100	94.92	92.59	96.55	100	2.6	2.86	13.64	91.28	95.4	95.33	89.47	89.3	100	96.55	92	97.18	97.44	91.01	91.82	92.86	92	90	95.24	94.12	90.48	92.52	88.89
Locus 64	100	100	100	100	100	100	94.74	88.46	91.67	90.91	97.22	82.14	100	95	94.12	95.45	100	100	100	92.31	86.36	94.74	88.89	93.75	100	93.75	15.69	10.26	8.33	85.83	90.38	90	95	85.57	100	94.29	95.45	81.51	90.91	90.62	93.33	86.67	90.16	80	86.67	85.71	94.92	80	100
Locus 65	100	100	100	100	100	100	95.83	100	100	94.74	96.49	100	94.12	100	97.67	100	94.74	97.62	100	100	100	96.67	97.37	100	100	100	12.12	0	6.67	80.95	96.26	91.5	95.08	82.08	87.18	93.15	83.05	83.81	90.91	86.73	91.15	86.51	94.49	95.52	94.5	84.67	96.24	86.87	97.3
Locus 66	100	100	100	83.33	100	87.5	96.88	100	100	87.5	100	100	100	100	96.88	100	96	100	97.06	100	100	100	97.14	100	100	97.06	12.28	16.67	16	90.48	97.37	82.54	94.25	91.67	92.59	89.58	96.49	80.73	94.68	93.65	98.02	87.95	97.33	95.35	95.74	84.51	94.12	87.27	93.62
Locus 67	88.89	100	100	100	100	100	100	92	100	95.35	96.23	94.23	100	96.67	98.21	97.78	83.33	83.78	90.7	97.22	89.8	90.48	92.16	84.38	93.55	92.86	14.29	4.11	8.57	85.49	93.91	83.33	93.02	90.91	97.14	92.31	92.86	92.45	95.16	95.28	89.12	87.76	93.57	87.65	91.67	93.22	88.32	93.16	91.67
Locus 68	100	100	100	100	100	100	87.1	95.83	97.56	100	97.92	100	94.12	90	97.3	100	91.49	100	94.87	93.33	94.64	100	96.88	92.68	88.46	95.92	1.04	0	0	92.86	95.45	92.93	92.05	97.22	88.46	87.5	91.23	95.09	94.95	93.33	97.37	88	96.61	91.38	96.67	97.22	92.16	98.8	92.5
Locus 69	100	100	100	100	100	100	100	95.24	100	100	93.62	97.92	94.12	97.06	94.12	100	95.56	100	97.06	93.1	95.65	100	96.88	100	100	100	0	0	0	92.5	96.51	98.82	98.55	95	100	94.64	92.86	95.69	96.63	97.26	93.91	96.92	95.37	96.08	96.2	96.25	98.89	95.65	97.92
Locus 70	100	100	100	100	100	100	100	90.91	100	96.88	100	95.35	100	95.65	93.1	89.66	88	94.44	96.43	96	89.66	100	91.67	82.61	95.45	96.55	2.9	3.77	11.76	92.7	92.96	94.12	95.52	92.96	95.24	100	96.3	93.33	94.23	88.24	93.26	94.74	90.74	87.5	100	87.64	97.3	90.91	90
Locus 71	100	100	100	100	100	100	96.55	91.3	100	91.89	88.57	91.67	100	100	97.56	100	93.1	100	96.67	96.77	97.67	100	96.3	100	88.89	97.22	2.53	0	14.29	43.79	92.05	74.11	91.89	41.21	88.89	72.22	85.11	27.34	94.85	65.06	81.94	73.64	94.79	63.33	92.13	49.5	86.87	62.67	90.77
Locus 72	100	100	100	100	100	100	100	100	92.5	94.44	97.22	100	100	91.67	95.83	94.74	92	92.31	95.83	100	97.3	91.67	97.3	96	100	100	0	0	0	94.9	100	96.88	96.97	99	100	93.55	97.44	95	98.55	93.55	95.18	97.56	100	95	95	96.39	98.08	100	95
Locus 73	100	100	100	100	100	100	100	94.74	100	96.15	96.77	97.06	100	100	100	93.75	100	94.12	100	96.3	96.67	100	100	100	93.75	96.3	0	2.22	0	100	93.48	93.1	94.83	97.62	75	95.83	90.91	93.26	97.83	95.35	92.5	100	94	94.12	98.11	100	98.39	100	100
Locus 74	83.33	100	100	100	100	100	94.74	100	100	95.65	89.66	96.88	100	100	96.15	100	100	100	100	100	100	100	95.83	89.47	100	100	0	0	0	94.05	95.56	96.55	92.86	95	100	100	95	92.13	97.5	82.93	94.81	100	94.23	100	96.3	95.16	100	94.44	100
Locus 75	100	100	100	100	100	100	96.3	93.1	97.92	94.44	85	86.96	88.89	92.59	95	91.49	94.44	100	96.15	100	93.18	92	100	94.12	91.18	100	0	0	0	89.51	92.86	90.48	92.86	90	84.85	86	94.12	92.66	88.89	94.39	95.16	83.12	95.1	86.54	87.96	94.12	92.79	83.91	91.67
Locus 76	100	100	100	100	100	100	97.22	100	97.5	100	100	96.77	100	100	100	100	97.14	100	96.43	95.65	96.43	100	97.56	100	100	96.55	5.17	7.14	4.17	94.02	95.24	94	100	94.17	100	100	100	97.26	92.16	100	94.85	92.86	95.65	100	95.92	96.39	97.22	88.64	100
Locus 77	100	100	100	100	100	100	97.3	100	100	96	100	96.88	100	100	96.3	100	100	95	93.1	95.65	100	94.74	100	96.88	92.86	96.67	5	8.57	12	96.64	95.16	98.18	95.77	96.04	94.44	76.92	86.49	93.24	95.83	96.77	95.79	100	98.51	100	97.87	95	95.77	92.86	93.33
Locus 78	100	100	100	85.71	100	100	96.97	88.24	97.5	93.55	94.87	93.75	95.45	88.24	88	88.89	90.62	100	90.91	90.91	95.83	100	92.5	87.1	84	91.18	5	5.48	0	91.06	87.3	93.1	87.69	92.08	94.44	93.75	91.43	88.46	87.23	90.32	89.89	92.31	91.3	84.62	92.31	88.61	92.96	86.67	100
Locus 79	100	100	100	100	100	100	100	100	96.08	93.55	93.18	100	95.65	95.83	96.97	88.24	100	93.1	94.74	100	95.35	100	96.97	96.88	100	97.14	0	4.48	0	88.89	84.27	88.46	98.73	84.35	100	95	93.1	85.59	95.28	83.15	95.12	90.67	96.2	90.91	96.97	91.14	91.78	73.68	94.87
Locus 80	100	100	100	100	100	100	92.31	100	97.06	100	100	97.14	94.12	92	95.74	96.55	100	100	100	100	97.14	96	94.87	94.44	100	100	13.56	6.25	13.04	89.47	94.87	85.94	91.21	91.81	93.1	83.87	98.28	85	96.63	88.29	96.58	82.05	96.23	100	90.54	90.91	95.58	88	95.45
Locus 81	100	100	100	100	100	100	100	100	93.75	100	100	97.78	96.43	100	100	91.43	94.12	100	100	96.15	100	100	97.96	100	100	96.15	7.94	4.88	0	92.8	95	89.71	96.49	89.58	94.74	85.71	94.44	88.76	100	93.22	95.12	90.48	95.16	90.48	100	93.94	95.83	98	100
Locus 82	100	100	100	100	100	100	100	97.3	96.08	100	95.74	100	100	100	96.36	100	97.96	100	97.92	94.59	96	100	93.48	92.86	93.94	97.3	0	0	0	92.82	96.94	97.3	96.77	96.93	97.06	94.92	96.36	94.76	98.15	96.84	98.28	97.65	98.33	97.62	98.06	96.75	95.71	96.49	100
Locus 83	100	100	100	100	100	100	100	100	100	100	100	97.3	90.91	100	100	97.5	100	96.3	100	96.77	100	100	97.06	100	100	97.06	16	16.07	5	92.75	96.12	95.5	93.91	90.77	100	98.36	96.67	95	92.86	91.78	91.92	96	94.79	96.36	94.12	95.79	93.46	91.67	92.86
Locus 84	100	100	100	100	100	100	90.48	85	96.3	100	97.37	94.12	93.33	96.43	96.15	100	100	100	96.88	93.94	100	93.33	100	92.86	100	97.73	1.89	0	0	85.48	91.67	90.12	96.36	85.71	100	92.31	100	91.25	98.28	95.52	97.62	100	94.2	85.71	98.11	91.78	92.68	95.16	95.24
Locus 85	100	100	100	100	100	100	93.75	97.3	97.96	97.37	97.78	100	96.77	100	98.21	100	95.12	100	89.66	100	100	100	100	100	100	100	15	12.31	7.41	84.21	96.97	91.16	94.59	93.37	91.89	84.51	95.65	88.5	93.04	86.6	97.54	89.09	94.69	92.31	95.74	90.27	94.64	98.72	100
Locus 86	100	100	100	100	100	100	93.33	100	100	93.33	97.5	95.35	100	100	95.65	94.87	97.06	100	96.67	100	100	100	95.56	97.06	93.1	97.78	0	0	0	78.37	96.36	37.31	50.5	38.84	42.11	87.5	91.84	72.2	95.04	44.88	41.12	87.69	98.32	88.52	97.8	80.92	93.66	90.82	100
Locus 87	100	100	100	100	100	100	100	95.24	93.55	96.67	100	90.91	95.45	100	100	85.71	94.44	100	89.66	91.3	100	97.3	97.83	86.49	96.43	92.86	13.25	13.04	7.69	87.62	97.27	90.21	96	88.7	89.47	94.83	95.83	83.19	94.31	92.97	89.72	98.51	91.06	95.08	91.49	85.93	93.01	91	97.14
Locus 88	100	100	100	100	100	100	94.44	100	100	89.29	96.55	96.67	100	100	95.24	95.83	100	100	100	100	96.77	100	100	100	100	100	11.9	15.38	0	87.95	100	84.09	86.67	91.38	100	100	93.94	85	100	95	94.2	100	97.56	95.24	94.44	92.86	97.5	100	100
Locus 89	100	100	100	100	100	100	89.47	100	100	100	100	93.75	100	95.83	95.83	100	94.74	100	100	95	100	100	96.15	100	100	96.55	2.33	2.27	14.29	93.81	94.34	93.9	93.67	93.88	96.3	95.65	93.94	94.12	92.86	96.55	94.94	91.18	91.04	92	100	95.24	91.67	97.62	88
Locus 90	100	100	100	100	100	100	95.65	93.55	97.78	100	97.92	95.24	100	96.88	100	97.22	97.14	96	94.87	96.55	97.37	93.75	97.5	100	93.1	97.22	3.39	2	3.85	87.15	97.47	91.38	98.02	90.12	95.24	89.19	98.21	90.21	100	93.97	96.23	95.45	92.47	82.14	97.33	86.51	91.87	100	95.24
Locus 91	100	100	100	100	100	100	100	100	100	95.24	97.5	88.57	100	100	97.22	97.56	94.12	92.59	100	100	100	100	100	100	88	91.18	3.08	1.75	3.7	90.42	94.29	96.91	96	94.67	100	97.3	100	85.11	97.06	96.3	98.17	93.94	97.33	94.74	96.83	86.09	93.48	88.57	100
Locus 92	100	100	100	100	100	100	100	100	97.92	100	97.44	97.78	100	91.67	97.67	100	92.86	100	95.56	100	100	93.75	100	100	94.12	95.83	0	0	0	92.55	97.8	91.38	96.15	89.33	92.68	93.15	97.01	89.38	98.37	90.43	98.31	92.31	94.34	97.47	96	85.26	94.5	91.09	100
Locus 93	100	100	100	100	100	100	100	97.14	100	96.3	95.45	98.08	100	100	97.37	97.44	97.37	97.06	94.59	100	98.15	92.31	96.97	98	100	96.77	0	0	0	71.17	98.33	82.99	94.48	77.48	96.77	81.54	93.1	69.77	98.23	84.44	96.26	88.98	92.24	91.95	99.06	83.33	94.17	80.85	90.91
Locus 94	100	100	100	100	100	100	100	100	95.45	100	91.11	95.56	100	100	90.57	100	96.43	100	95.24	97.78	97.5	92.86	91.49	89.36	100	94.29	1.45	0	0	71.75	94.19	81.01	92.31	73.58	90.91	75.68	91.46	58.28	95.04	79.82	96.46	81.58	90.91	88.16	93.86	75	90.55	74.67	92.11
Locus 95	100	100	100	100	100	100	84	90	88	94.29	98.21	97.5	93.75	95.56	100	100	94.74	84.85	91.3	91.67	94.34	100	98.04	91.43	100	89.8	3.61	0	0	95.14	93.86	92.54	98.29	94.42	90.91	91.04	94.92	96.95	94.5	93.81	91.87	90.2	95.12	92.31	94.9	96.4	96.69	96.7	93.62
Locus 96	100	100	100	100	100	100	87.5	96.3	83.72	94.87	100	95.92	100	96.55	100	94.74	100	100	93.02	100	98.15	100	97.73	100	100	92.68	0	1.69	4.76	87.5	97.14	91.39	93.64	89.62	100	95	95.31	87.37	98.17	93.68	92.31	93.59	96.88	97.62	94.05	93.85	96.33	89.19	100
Locus 97	100	100	100	100	100	100	100	100	97.78	100	97.62	100	90.48	100	95	100	100	100	93.18	96.55	100	95.83	97.62	100	95.83	100	0	0	0	92.7	94.02	93.55	96.52	94.21	96.88	93.65	96.72	92.65	93.64	94	98.47	95.18	96.77	95.35	95.12	92.91	97.27	96.15	100
Locus 98	100	100	100	100	100	100	96.15	100	100	97.44	93.44	98	92.86	100	100	100	97.73	97.78	100	100	100	100	100	96.88	95.45	100	4.84	4.55	11.76	56.14	90.83	68.57	95	66.85	97.37	82.14	91.49	44.37	90.99	72.88	92.74	81.43	97.66	78.57	94.69	66.97	93.33	85.44	95.24
Locus 99	100	88.89	100	100	100	100	93.55	97.14	96.43	96.55	95.24	96.97	96.43	100	93.94	100	91.43	100	100	97.67	92.59	95	96.67	94	88.89	91.43	10.45	10.71	16.67	88.83	96	91.84	91.96	87.15	92.86	92.96	97.3	89.24	96.39	91.11	94.29	93.88	96.3	97.1	92.47	90.48	96.23	91.35	86.21
Locus 100	100	100	100	100	100	100	89.19	92.11	96.77	93.02	98.31	93.65	100	86.36	98.33	95.65	93.33	98.04	94.29	94.87	98.11	90	100	95.83	100	97.92	0	3.45	7.89	87.27	91.37	89.83	93.59	88.24	92.31	84.62	91.55	86.67	92.67	90	91.89	90.14	88.51	85.71	93.15	89.38	89.7	91.06	98.36
Locus 101	100	100	100	100	100	100	86.21	100	97.22	92.5	100	95.35	100	94.12	97.92	97.14	89.74	100	91.18	96.88	97.22	88.46	90.38	95.12	96.15	95.56	1.27	6.56	4.17	90.51	95.41	93.29	92.11	92.44	98.15	93.59	93.98	91.33	91.6	91.49	97.74	88.16	94.49	90.11	93.16	83.64	98.08	89.89	81.97
Locus 102	100	100	100	100	100	100	100	97.37	100	100	96.61	97.83	100	88.46	94.29	100	100	100	91.49	95.35	97.22	88.24	100	97.92	96	97.83	0	0	2.63	91.46	94.74	94.78	94.12	93.37	100	88.24	94.34	92.5	90.52	94.32	94.89	96.3	95	92.5	89.32	90.48	95.31	97.7	88.37
Locus 103	100	100	100	100	100	100	100	100	100	100	95.24	97.37	93.75	100	97.78	97.06	100	94.59	100	100	100	100	100	96.77	100	100	17.81	9.09	17.39	93.84	95.76	90.98	96.32	92.05	92.5	93.33	94.12	91.43	97.35	86.36	96.64	94.74	94.66	93.48	92.45	92.22	96.88	97.8	95.45
Locus 104	100	100	100	100	100	100	100	100	96	95.12	100	95	88	100	94.74	100	100	96.67	95.74	96.3	96.15	92.59	100	95.35	92.86	92.31	9.62	7.69	5.26	87.29	92.96	89.42	94.19	91.94	97.37	83.33	90.62	90.97	100	96.15	90.27	93.75	93	89.09	96	91	93.27	93.94	90.32
Locus 105	100	100	100	100	100	100	100	96.43	95.56	92.59	100	95.83	100	96.55	98.15	100	84.38	100	100	100	97.67	95.45	100	100	97.67	100	7.55	4.35	11.11	90.51	98.21	83.46	100	87.76	97.67	94.23	97.47	76.71	98.31	90.41	95.19	91.82	95.33	89.47	96.08	91.21	97.89	86.84	95.89
Locus 106	100	100	100	100	100	100	95.45	100	100	100	91.18	100	92.31	96.88	92.59	88.57	91.67	100	97.06	95	97.37	100	100	97.3	92.59	100	3.85	0	0	84.26	98.65	90	95.79	89.31	100	84.21	95.12	75.57	100	93.59	97.53	89.71	100	88.71	97.62	88.07	96.91	100	83.33
Locus 107	100	100	100	100	100	100	97.06	100	100	100	98.28	97.44	95.45	100	97.87	97.06	98	97.37	92.5	96.08	96.55	100	95.65	90.48	90.91	97.78	2.22	0	0	92.57	94.78	91.98	96.52	93.56	96.77	88.68	97.33	96.04	94.55	94.78	96.75	91.43	94.74	95.35	98.94	92.17	96.58	88.89	100
Locus 108	100	100	100	100	100	87.5	90.91	93.75	97.56	90.62	95.45	100	92.31	100	100	97.67	93.94	100	100	96	100	100	95.83	96.43	96.15	100	9.38	14.58	5.88	94.74	95.65	90.28	98.18	92.86	100	100	93.88	92.94	98.53	93.85	98.78	100	98.59	95	97.92	91.03	98.72	96.08	100
Locus 109	100	100	100	100	100	100	97.06	100	100	97.06	95.56	97.92	90	100	95.83	100	100	100	97.56	100	98.15	100	100	100	100	92.5	0.93	2.47	6.25	91.04	97.3	92.21	92.31	90.74	97.73	94.52	96.15	93.87	96.88	92.74	98.53	92.14	96.8	88	98.17	91.41	97.24	93.88	92.31
Locus 110	100	100	100	100	100	100	100	100	100	92.5	94.12	100	100	100	100	97.14	97.78	97.06	97.56	96.88	98.46	100	96.08	97.67	88.24	100	0	0	0	96.98	94.02	93.38	90.48	88.8	93.75	90.91	94.67	89.57	98.04	91.96	96.77	85.19	93.65	90.38	91.89	95.74	92.04	96.47	100
Locus 111	100	100	100	100	100	100	96.88	96.67	91.84	96.88	98.31	95.65	96.15	96.55	97.87	94.87	92.5	95	100	97.5	96.36	90	92.86	95.74	96	100	4.94	14.89	4.35	88.96	93.41	93.23	97.54	94.71	96.43	91.53	93.85	93.26	91.4	91.36	96.45	95.65	93.64	92.75	94.9	90.84	99.14	97.67	94.87
Locus 112	100	100	100	100	100	100	100	100	100	94.44	95.45	97.56	100	96.15	96.23	100	97.5	100	93.75	96.88	98.31	100	100	94.44	96.15	100	12	8	5.56	78.76	98.18	85.71	95.39	86.38	96.08	88.89	100	76.55	96.03	85.34	95.38	86.14	97.78	85.51	98.88	77.69	94.96	91.58	92.68
Locus 113	100	100	100	100	100	100	93.62	96.3	93.88	97.44	93.48	93.75	96.15	97.5	92.59	94	97.87	96.55	100	100	94.55	93.02	98.04	100	100	100	8.97	8	10.34	89.95	96.35	87.78	96.4	93.03	88.37	81.82	94.9	88.65	97.3	90.91	96.24	93.58	92.94	98.39	94.64	88.51	95.31	85.34	95.92
Locus 114	100	100	100	100	100	100	100	100	97.62	100	86.05	97.14	93.1	91.67	92.86	100	93.75	100	90.91	96.55	100	100	97.44	97.22	93.1	96.15	8.47	2	10.71	86.83	90.72	86.23	98.11	91.19	93.55	90	92	89.3	98.04	90.83	93.39	96.49	89.74	90.62	90.32	93.33	96.43	95.16	100
Locus 115	100	100	100	100	100	100	93.94	100	94.34	81.58	96.3	98	95	100	88.24	92.11	92.68	100	84.62	100	94.12	96.88	95	88.37	89.29	100	1.39	4	0	57	94.55	73.17	90.48	65.09	86.96	74.49	97.01	42.97	92.25	63.77	91.26	83.46	95.33	72.29	94.64	66.42	93.8	70.1	88.57
Locus 116	100	100	100	100	100	100	87.8	95.45	95.12	97.5	92.45	100	82.76	97.5	94.64	100	89.13	97.5	95.74	97.62	94.64	90.48	98.15	89.8	95.24	90.48	12.66	6.56	18.18	78.26	92.68	78.98	90.44	83.98	82.98	87.3	92.41	82.99	92.24	85.59	92.72	87.3	88.28	81.25	90.08	83.33	91.85	82.24	84.09
Locus 117	100	100	100	100	100	100	95.65	92.11	97.37	100	100	97.87	95.65	100	96.97	100	94.29	100	95.24	97.62	95.24	96	96.97	97.67	96	100	0	1.61	0	75.66	97.2	82.22	97.27	82.69	98.13	82.76	98.91	68.92	96.85	91.3	97.08	89.74	97.35	90.79	95.68	76.92	97.83	91.58	94.5
Locus 118	100	100	100	100	100	100	96	97.22	90.7	97.14	95.92	93.88	100	100	90	90.48	87.88	96.55	97.62	100	95.24	90	94.34	87.5	83.33	86.67	1.43	2.08	3.33	76.6	95.92	86.08	89.83	80.19	80.65	78.57	94.12	80.83	90.24	78.9	90.27	87.23	94.29	89.39	82.98	84.75	90.55	83.15	82.14
Locus 119	100	100	100	100	100	100	100	100	100	93.94	100	98.04	95	100	98	97.56	100	88.89	96.88	100	100	100	97.62	96.77	100	96.15	5.19	0	4.17	90.77	94.59	89.63	97.69	96.3	97.73	94.81	90.91	94.06	96.72	97.25	94.49	96.83	96.64	94.51	99.19	96.18	96.38	94.55	97.62
Locus 120	100	100	100	100	100	100	83.33	92.86	87.5	100	92.59	83.33	91.67	100	100	95.65	91.67	92.86	96.3	94.74	100	92.31	92.59	100	100	90.48	13.89	10.81	10	93.33	89.13	93.24	100	94.05	92.86	100	93.1	88.89	94.29	91.67	89.61	88.89	89.13	94.74	96.67	97.3	92.31	93.48	100
Locus 121	100	83.33	100	100	100	100	100	90	96.43	95.83	97.22	95.45	95.24	94.44	86.84	97.83	94.29	100	87.88	100	96	96.67	97.62	97.14	91.67	97.62	19.74	14.29	16.67	96.38	98.73	96.43	94.03	95.24	93.1	92.86	98.31	92.06	100	88.75	94.57	91.43	88.1	97.37	95.38	93.83	90.8	93.33	85.71
Locus 122	100	100	100	100	100	100	93.75	93.33	95.74	94	87.04	86.05	95.45	86.49	94.44	95.24	100	100	94.29	92.86	93.48	100	95.65	90.91	83.87	92.16	7.02	1.59	3.33	87.02	87.38	85.61	86.96	81.18	89.66	89.39	86.57	87.98	90.27	87.07	82.88	79.76	86.32	86.89	91.35	84.13	86.4	92	97.06
Locus 123	100	100	100	100	100	100	96.67	100	98.11	97.14	97.37	94.87	100	92.59	95.83	100	97.73	100	100	97.37	98	96.43	100	94.87	96.43	100	15.62	9.68	13.04	94	93.2	95.04	96.26	93.26	100	92.54	96.97	92.34	96.69	92.66	96.19	94.02	98.04	98.48	95.83	91.06	95.58	90.59	94.12
Locus 124	100	100	100	100	100	100	100	100	100	100	97.92	97.56	100	93.94	95.24	95.12	94.74	93.1	95.24	100	97.37	97.44	94.87	88.89	89.47	95.74	11.29	14.29	3.7	79.83	98.02	90.65	94.83	80.42	92.59	96.83	91.94	70.37	94.38	86.52	96.36	89.13	96.46	84.31	100	80.43	95.76	91.67	94.44
Locus 125	100	100	100	100	100	100	94.12	95	96.88	92.86	86.84	93.94	100	95.24	90.32	90	95.24	96.43	100	88.46	91.11	100	97.14	96.3	88	96.77	13.51	13.33	17.65	79.76	89.55	86.67	94.23	85.19	93.75	82.93	91.89	80.61	90.67	76.67	90.12	81.43	90.77	82.22	92.19	88.89	90.91	90.74	100
Locus 126	100	100	100	100	100	100	96.67	100	100	90.48	94.64	96	100	100	97.5	93.1	89.47	100	92.11	96.3	92.11	100	97.3	100	94.87	90.48	6.67	2.56	0	67.63	97.44	77.12	97.96	70	92.5	79.17	98.39	45.26	94.44	74.26	93.88	76.84	96.19	77.78	97.06	71.43	96.55	80.49	97.37
Locus 127	100	100	100	100	100	100	100	96.3	97.5	92	97.14	93.02	92.59	91.67	82.93	95	95.12	95	97.73	97.14	100	100	97.22	98.18	100	97.62	0	0	0	88.19	87.18	83.49	91.35	89.36	97.5	79.69	87.1	86.49	87.93	90.91	89.8	88.46	86.46	78.85	91.49	80.53	88.43	94.83	96.43
Locus 128	100	100	100	100	100	100	91.3	100	97.22	100	97.87	94.44	95.65	96.15	95.45	93.75	92.31	94.74	85.37	100	100	100	96.15	90.32	95.45	85.71	1.92	1.85	0	79.61	96.51	85.26	96.88	81.67	94.59	88.89	94.34	73.64	91.67	89.71	97.85	88.61	95.05	92.54	95.83	84.95	95.5	97.83	96.3
Locus 129	83.33	100	100	100	100	100	91.89	100	100	93.75	97.78	97.62	94.74	100	100	93.75	92.31	100	96.97	100	98.18	93.75	100	88.46	92	97.67	10.94	3.7	19.05	82.88	93.52	88.36	93.85	86.34	85	87.27	95.35	76.57	94.23	87.36	93.46	89.01	95.5	84.72	93.98	91.84	94.67	86.46	97.14
Locus 130	100	100	100	100	100	100	90	93.55	85.37	90.62	87.8	84.21	96.3	92	92.31	89.74	91.18	95.65	92.11	96.67	92.31	96.67	100	94.29	92	97.3	0	0	0	82.58	91.3	81.37	88.89	83.76	100	77.55	88.46	81.65	93.52	78.57	87.37	91.86	95	89.8	95.71	84.52	89.26	84.51	88.24
Locus 131	100	100	100	100	100	100	94.74	95	100	89.47	96.55	100	95	100	96.88	88.46	100	100	100	100	98.11	96.67	100	89.29	96	97.62	1.33	1.96	0	87.5	89.74	88.89	93.75	90.48	100	96.97	97.37	93.07	96	93.75	98.11	98.08	97.03	100	93.44	95.12	96.3	95.77	100
Locus 132	100	100	100	100	100	100	100	96.55	97.44	96.77	96.15	97.92	95.24	100	95.65	96.97	97.73	92.86	94.29	95.83	97.83	95	96.43	95	93.1	95.92	0	0	0	93.57	96.81	89.19	94.39	94.25	93.1	95.24	92.54	89.29	96	94.94	96.83	86.49	97.85	88.24	94.74	93.69	94.34	94.2	96.97
Locus 133	100	100	100	100	100	100	93.33	100	94.12	89.29	100	92.68	94.12	96.97	96.77	97.37	96.43	96.3	95.83	96.67	88.57	95.65	95.74	91.3	100	96.88	8.22	11.63	15	90.74	98.63	95.38	97.47	92.94	84	97.56	85.71	93.68	96.25	93.75	98.85	93.59	96.3	92.31	97.01	94.59	94.5	89.13	93.75
Locus 134	100	100	100	100	100	100	93.33	96.43	100	100	97.83	97.37	100	100	93.55	97.06	96.43	85.19	100	94.12	88.57	90.91	95.74	100	95.45	93.94	5.48	0	5	90.91	93.33	84.85	93.83	93.98	100	92.31	95.83	94.95	94.94	91.67	97.62	89.47	97.44	89.19	98.46	84.21	94.5	95.65	93.94
Locus 135	100	100	100	100	100	100	93.75	100	100	93.1	91.84	92.11	91.3	100	97.92	100	92.68	95.24	100	100	95.35	100	97.5	94.59	100	100	16.07	16.67	19.35	84.56	91.01	90.82	91.18	93.5	97.3	89.36	89.29	88.41	92.38	78.33	92.11	93.75	94.5	85.96	96.2	83.51	93.64	97.14	90.91
Locus 136	100	100	100	100	100	100	100	95.45	97.06	90.32	91.43	89.19	87.5	100	100	93.1	83.33	90.48	100	96.88	94.29	86.96	100	90.32	95	100	2.99	1.85	3.7	89.53	93.59	90	96.94	90.29	95.83	81.58	92.06	90.8	93.33	93.02	94.62	86.9	89.66	92.86	97.7	87.38	93.9	86.11	98.25
Locus 137	100	100	100	100	100	100	100	100	97.3	100	90.62	95.12	100	100	96.88	93.55	96.55	100	100	100	94.74	100	100	96.97	100	100	5.88	18	8	91.77	98.61	93.69	98.86	94.23	95.56	97.3	100	87.84	97.1	90.36	96.7	92.06	96.26	89.13	98.78	96.19	97.37	91.3	98.08
Locus 138	83.33	100	100	100	100	100	100	100	98.21	100	96.15	100	92.59	100	98.31	100	97.5	97.37	96.08	100	98.11	97.5	100	97.22	100	97.78	0	1.72	0	91.96	99.18	85.19	93.27	93.01	93.85	96.43	93.1	84.89	98.52	92.86	97.73	91.58	97.79	92.31	96.97	92.63	98.59	92.65	96.3
Locus 139	83.33	100	100	100	100	100	100	100	97.14	100	97.87	96.43	100	100	100	100	97.62	100	97.83	100	98	100	100	88.24	100	96.77	0	0	0	85.9	94.06	88.03	100	92.86	96.97	95.24	94.44	88.62	94.23	92.78	97.75	94.57	97.2	94.23	96.74	89.68	96.92	89.47	97.5
Locus 140	83.33	100	100	100	100	100	96.3	100	100	100	100	100	100	96.15	100	95	95.12	97.37	97.14	100	100	100	94.74	94.44	100	96.55	1.37	0	0	86.76	98.85	94.59	98.95	96.25	95.35	93.48	88.24	93.2	98.13	95.74	95.51	93.88	97.96	94.64	98.92	95.16	95.2	88.73	95.92
Locus 141	100	100	100	100	100	100	97.37	94.74	97.87	100	97.56	92.11	100	96.3	91.67	89.47	90.24	84	100	100	95.83	92.86	97.14	89.47	84.21	95.35	16.44	8.77	12.5	89.04	95.96	91.15	92.66	89.92	95.24	96.15	97.92	88.51	96.7	91.36	95.45	93.1	92.74	91.23	97.1	92.31	96.43	91.67	89.47
Locus 142	100	100	100	100	100	100	92	100	95.65	94.29	95.24	97.87	96.77	93.55	98	90.2	94.12	96.15	89.8	96.77	95	91.43	91.49	100	92	93.33	0	0	4.76	82.43	95.12	88.2	98.8	84.62	97.5	90.48	89.71	73.71	97.32	90.83	95.83	86.11	96.21	75.68	95.96	87.91	97.46	90.15	95.83
Locus 143	100	100	100	100	100	100	96.55	96	97.06	91.43	100	100	100	100	94.44	94.44	92.59	100	97.14	95.45	100	88.89	100	87.5	90	87.5	11.59	6.98	7.14	82.96	94.44	90.52	93.55	91.94	90	95.74	93.18	88.89	93.75	85.9	95.45	95.35	91.04	89.29	96.77	91.53	96.1	90.91	100
Locus 144	100	100	100	100	100	100	97.22	96.55	97.06	100	97.87	89.66	100	96.77	95.12	95	85.71	94.12	95	100	92	97.3	86.11	81.48	84	97.14	8.57	5	13.04	82.68	90.8	82.24	96.55	84.97	89.47	80	94.74	80.7	95.74	89.11	91.95	85.85	94.59	86.67	91.3	78.9	88.89	81.94	91.23
Locus 145	100	100	100	100	85.71	100	88.46	95	97.3	94.44	88.89	97.78	95.24	90.48	88.37	96.88	92.68	95.45	97.06	92.31	94.12	90.32	100	89.19	90	92.86	1.18	0	0	75.93	95.45	84.25	94.19	76.43	90.91	81.82	93.75	67.26	89.42	78.79	92.13	74.23	87.85	76.27	94.87	73.53	89.77	86.96	100
Locus 146	90.91	100	100	85.71	85.71	100	93.1	93.1	97.37	96.15	98.08	97.14	94.44	100	100	96.3	89.66	100	100	93.55	93.18	93.1	91.67	96.55	88.46	94.74	10.84	7.41	19.23	80.88	97.09	88.99	96.97	82.94	93.1	93.33	95.31	72.85	93.75	91.46	95.88	78.38	96.84	60.71	93.33	79.49	91.75	88.73	93.75
Locus 147	100	100	100	100	100	100	97.06	100	97.56	95.24	100	96.55	100	96.3	96.43	97.14	89.66	100	97.44	100	100	100	97.5	100	100	94.59	12.5	12.9	8	85.31	98.41	88.39	90	88.15	90.91	91.67	94	85.32	90.41	85.42	94.29	90.48	92.94	90	96.83	83.13	92.13	86.67	100
Locus 148	100	100	100	100	100	100	95.24	96	100	100	95.65	98.11	94.44	95.65	92.11	86.36	85.71	88.24	92.31	92.86	86.67	93.75	90.24	82.86	88.46	82.61	4.48	1.79	0	87.65	88.7	90.91	94.35	93.44	91.67	89.16	97.18	89.62	93.07	90.72	91.13	89.05	90.09	92.5	93.04	93.75	91.3	96.88	92.31
Locus 149	100	100	100	100	100	100	95.45	100	88.68	89.19	88.1	100	100	97.22	91.67	93.62	89.58	96.43	93.75	100	97.14	92.86	97.67	90.48	88.89	97.22	15.62	15.15	13.04	95.04	96.97	93.16	89.87	95.14	92	93.88	89.39	92.25	94.78	93.51	86.55	91.47	95.19	92.19	94.05	93.2	94.17	96.55	92.5
Locus 150	100	100	100	100	100	83.33	91.67	100	100	93.1	95.45	91.89	91.3	96.3	100	97.5	96.97	95	94.29	92.31	97.73	95.83	90.24	86.11	93.55	90	12.12	19.61	15	86.23	94.06	87.27	94.17	91.61	90	94.34	98.04	84.87	96.81	96.3	93.91	98.61	90.99	86.36	95	90.91	91.11	89.41	88.89
Locus 151	100	100	100	100	100	100	100	100	95.35	100	91.43	87.88	92.86	92.31	100	96.67	86.36	94.29	95.24	82.14	94.74	90.48	91.18	100	86.67	82.14	19.61	16.28	7.14	86.27	93.67	88.18	91.4	90.07	91.43	91.67	93.22	86.47	96.7	84.52	91.25	85.14	95.45	89.13	88.41	92.55	92.63	90.41	86.67
Locus 152	100	100	100	100	100	100	96.15	96.77	98	92.86	97.56	97.83	95.65	100	98.11	100	96.97	92.86	97.83	100	98.15	100	94.87	96.97	90.48	96.15	0	0	0	91.61	98.86	87.38	97.56	88.59	100	93.33	100	88.68	98.39	87.5	97.71	93.33	96.84	97.14	98.77	89.22	94.92	87.69	100
Locus 153	100	100	100	100	100	100	90	96.15	95.12	97.14	97.44	98.21	86.67	100	97.06	91.67	87.5	100	93.33	90.32	92.5	92.86	87.27	90.48	88.46	82.35	0	0	5.56	87.92	94.39	91.3	93.67	94.97	90	93.75	96.3	97.81	93.4	94.62	89.17	89.86	93.75	100	96.2	93.28	91.58	92.31	88.24
Locus 154	100	100	100	100	100	100	97.73	100	95.24	100	97.92	93.62	100	100	98.33	100	100	91.67	100	95.24	95.45	97.37	100	92.31	95.65	100	4.17	1.43	0	90.46	96.62	94.24	97.33	93.2	94.44	95.45	95.92	90.69	94.87	90.83	96.43	91.72	95.45	92.66	98.03	94.49	96.88	95.1	100
Locus 155	100	100	100	100	100	100	100	94.29	100	96.77	100	93.88	96.15	91.67	94.12	100	94.12	97.14	92.16	91.11	93.62	96.43	94.44	95.45	96.15	95.35	5.88	7.69	18.52	88.7	95.56	87.18	97.54	90.22	94.59	90.29	97.14	82.03	97.83	88.79	96.27	89.51	96.83	94.9	99.2	87.6	92.06	93.14	95.12
Locus 156	100	100	100	100	100	100	88.37	89.8	91.11	97.62	96.36	100	96.43	95.12	100	97.22	94.44	94.87	100	100	98.33	97.44	100	95.92	91.3	100	7.41	14.04	15	92.79	92.42	96.39	96.27	92.17	95	91.82	97.8	89.81	93.75	89.68	96.73	92.54	97.95	97.1	92.75	90.42	96.86	91.74	95.24
Locus 157	100	100	100	100	100	100	89.66	100	93.88	100	85.42	97.22	96.3	93.33	93.33	93.94	89.19	91.43	100	90	89.36	100	93.88	92.59	96.43	93.33	11.43	5.66	3.33	88.19	89.47	88.19	94.44	91.41	74.19	88.89	93.94	92.27	89.9	93.4	91.92	83.64	92.86	87.1	88.46	92.5	94.92	94.44	95.24
Locus 158	100	100	100	100	100	100	100	92.86	96.67	97.44	97.87	100	100	94.87	100	96.88	100	100	97.62	100	98.04	100	100	98.11	96.97	93.33	1.27	0	0	90.91	97.14	94.81	97.41	95.48	97.06	92	97.5	94.44	97	98.06	97.01	97.89	98.35	95.74	97.94	93	96.5	93.1	95.83
Locus 159	100	100	100	100	100	100	96.77	100	93.65	93.94	91.3	87.27	95.24	91.67	98.31	97.5	94.12	91.67	95	84.21	95.12	92.59	95.65	94.87	95.24	95.56	16.28	19.57	12.5	90.58	96.94	95.51	99.17	94.61	94.87	93.24	96.3	95.28	93.33	94.12	96.19	94.25	92.5	85.53	95.51	94.37	95.76	96.43	95
Locus 160	100	100	100	100	100	100	93.1	93.55	98.18	100	96.15	100	96.43	100	95.35	96.08	94.12	100	95.12	100	98.08	97.22	100	97.22	83.87	95.83	4.76	9.62	0	94.84	95.38	92.06	96.4	90.56	90.74	94.79	97.5	93.33	97.06	94.21	92	92.02	96.15	89.26	95.12	86.76	93.42	91.75	96.15
Locus 161	100	100	100	100	100	100	96.77	96.55	100	100	95.92	95.35	100	100	98.04	93.55	97.14	100	96.97	97.5	100	100	97.44	97.06	100	97.37	1.33	1.89	0	92.59	98.88	93.44	90.43	94.63	90.57	95.24	88.89	95.07	90.29	91.14	89.92	95.12	95.2	98.28	94.87	92.08	95.52	93.1	97.06
Locus 162	100	100	100	100	100	100	100	96.55	100	95.24	95.92	100	100	96.3	96.36	91.18	100	100	100	100	100	90.62	97.44	100	95.65	100	8.22	1.85	16	94.7	98.86	93.13	91.75	97.35	94.74	95.31	92.73	95.89	100	96.2	92.31	95.18	93.75	93.1	95.16	97.98	97.01	94.12	94.59
Locus 163	100	100	100	100	100	100	97.14	96.77	100	95	93.88	100	100	92.86	96.23	94.44	94.59	90.48	93.94	97.62	95.74	100	97.37	100	100	97.44	6.85	0	12	85.19	91.21	93.13	94.95	89.33	89.83	96.83	96.36	83.33	91.84	91.25	95.87	95.18	94.7	94.74	94.44	91.84	91.11	87.65	94.44
Locus 164	100	100	100	100	100	87.5	94.59	90.91	100	90.91	93.33	100	100	100	100	93.55	96.88	100	95.45	100	100	96.67	100	92.5	100	97.62	16.13	6.85	9.68	86.18	96.09	88.51	94.12	88.42	91.11	91.84	95.56	86.98	93.57	94.69	95.05	91.94	93.33	96.67	94.74	90.32	96.92	94.81	97.92
Locus 165	100	100	100	100	85.71	100	86.96	81.48	80.77	91.67	96	94.83	96.15	96.15	97.14	94.59	87.5	97.5	92.86	90.91	95.56	96.15	92.5	93.94	86.49	88.46	15.94	16.67	15.15	80.39	90	84.46	94.92	81.97	96.55	84.91	100	80	91.23	91.26	92.54	83.82	96.58	84.62	95.12	81.82	93.33	85.57	91.43
Locus 166	100	100	100	100	100	100	92.86	100	100	100	90.91	100	100	96.3	90.48	95.24	97.14	92	100	100	95.65	100	90.32	95.83	95.83	100	1.59	0	0	75.16	91.75	89.72	97.73	73.33	92.11	86.79	96.61	72	93.07	82.56	94.62	91.25	96.19	90.77	96.84	83.54	95.73	87.67	96.55
Locus 167	100	100	100	100	100	100	100	95.24	97.78	88.89	97.5	100	100	100	100	97.37	96.88	92.31	100	97.14	92.31	100	95.35	100	100	97.22	0	1.82	0	84.96	96.7	87.62	93.1	89.73	89.66	93.33	96.36	86.98	94.17	85	97.06	91.14	95.88	91.07	91.14	90.09	90	90.53	100
Locus 168	100	100	100	100	100	100	95.24	100	100	96.55	100	100	100	100	91.67	97.37	100	100	100	96.97	96.15	88.24	95.12	100	100	94.44	0	0	0	93.23	93.62	89.91	91.11	93.51	96.43	93.18	96.36	89.53	93.07	86.9	94.17	97.3	95.83	92.73	92.41	93.4	92.73	89.25	100
Locus 169	100	100	100	100	100	100	100	100	96.43	100	97.87	100	100	100	95.35	87.5	95.65	97.44	93.48	91.89	97.78	95.83	97.56	97.22	91.89	97.56	15.94	6	18.18	90.85	97.22	93.55	100	92.73	98.94	88.06	96.55	90.96	97.74	93.33	96.75	94.07	96.19	93.24	97.32	83.33	100	96.3	98
Locus 170	100	100	100	100	100	100	96.3	91.18	100	100	96	98.08	96.15	100	97.14	92.11	100	85.71	97.73	90	95.83	100	92.5	96.88	95.83	97.5	3.92	6	3.03	90.15	90.48	93.04	96.92	93.92	91.67	97.4	90.32	89.89	93.91	91.58	95.96	91.53	98.33	93.42	94.5	94.92	93.08	91.67	97.06
Locus 171	100	100	100	100	100	100	84.21	88.46	97.22	100	100	97.22	100	100	100	88.89	100	97.62	97.87	100	94.74	86.96	94.12	90.62	85	88.24	1.64	4.76	3.85	87.13	94.67	87.01	98.26	88	96.43	90.2	92.73	78.33	96.8	92.79	96.36	90.74	98.11	89.8	96.19	83.33	96.36	93.48	93.1
Locus 172	100	100	100	100	100	100	96	95.83	97.44	90	88.37	96.15	100	97.14	100	90.32	89.47	100	93.55	100	100	100	92.86	90.91	88	100	12.12	6.67	10	88.96	93.83	96.33	96.97	92.45	100	88.1	96.08	95.27	93.33	93.62	98.92	94.29	93.64	97.37	91.07	97.73	98.13	91.76	96.55
Locus 173	100	100	100	100	100	83.33	92.59	96.43	94.29	100	96.88	100	94.12	100	100	96.49	92.68	93.33	97.78	100	96.67	94.44	95.92	96.97	86.67	93.1	2.38	1.96	8	85.79	92.31	95.45	97.1	97.83	100	100	96.67	96.06	96.77	92.13	96.63	71.43	50	86.21	96	91.04	99.05	95.92	100
Locus 174	100	100	100	100	100	100	88	90.62	92.11	94.59	94.74	97.83	100	88.57	97.37	94.12	90.7	92.59	88.37	93.94	96.23	94.44	97.44	84.78	96.67	89.19	0	0	0	94.63	93.55	96.43	97.22	97.6	94.74	93.85	94.29	90.37	96.23	95.05	94.62	96.52	94.92	93.85	95.05	88.7	89.09	94.57	91.8
Locus 175	100	100	100	100	100	100	100	100	100	100	97.87	98.21	100	93.75	97.67	100	90.91	94.12	94.44	96.88	88.68	89.29	92.11	97.3	100	95.24	0	0	0	75.14	94.44	82.5	94.57	73.37	93.18	88.16	97.22	78.57	97.3	87.91	94.96	91.2	92.13	86.36	89.81	80.34	95.15	88.89	96.67
Locus 176	100	100	100	100	100	100	93.33	100	100	100	100	100	100	100	96.43	96.77	87.5	85	96.43	95.65	97.14	86.67	97.62	100	92.31	97.06	19.05	4.35	15	93.6	95.83	95.52	95.24	98.89	92.31	94.12	90	96.59	97.73	95.45	96.25	88.89	98.11	95.24	97.14	94.57	96.83	90.74	100
Locus 177	100	100	100	100	100	100	96.88	97.06	97.62	93.33	100	92.11	95.45	100	100	100	100	96.43	94.12	100	100	93.1	100	94.74	92	97.22	5.33	3.64	11.11	90	97.33	92.31	94.68	89.92	100	92.98	92.42	84.56	89.9	94.51	92.93	95.35	95.96	94.34	91.55	89.91	94.9	96.15	100
Locus 178	100	100	100	100	88.89	100	100	100	97.62	96.67	96.15	100	96.15	96	97.14	97.62	97.37	96.43	97.3	93.02	94.87	92.31	94.44	94.12	95.24	98.04	1.43	15.25	3.23	75.56	96.97	82.4	97.66	84.38	96.97	83.13	98.46	61.96	96.26	83.67	96.15	86.07	97.3	86.67	95.1	76.67	95.83	93.9	100
Locus 179	100	100	100	100	100	100	96.43	100	98	97.3	95.74	92.31	93.55	96.88	93.33	94.74	96.77	82.86	97.62	93.75	97.56	96.67	94.59	94	86.96	93.18	1.41	9.09	13.04	89.93	94.55	88.89	95.93	88.07	91.18	90.62	92.75	85.1	97.44	91.92	93.81	90.29	92.67	90.48	96.55	91.06	96.08	91.67	97.5
Locus 180	100	100	100	100	100	100	90.91	100	100	92.59	94.29	93.1	87.5	100	98.11	100	95.45	100	100	95	100	95.83	93.94	97.3	94.74	96.55	10.42	9.09	5.56	81.99	95.79	90.37	94.17	87.43	96.77	92.31	100	82.72	94.59	82.83	95.8	90	92.8	93.1	98	89.06	92.66	91.95	100
Locus 181	100	100	100	100	100	100	100	100	94.74	95.65	96.43	100	92.86	100	100	100	100	100	94.44	100	100	94.44	100	100	100	92.31	17.65	9.68	0	87.67	100	89.09	96.77	92.06	95.65	100	95	90.41	90.57	91.49	95.74	92.86	88.71	82.86	97.67	91.3	100	92.68	95.24
Locus 182	100	100	100	100	100	100	100	97.06	100	91.11	94.64	87.76	100	97.73	98.33	100	89.09	97.78	91.11	93.02	90.67	97.5	100	90	85.71	98.11	13.64	5.56	12.12	91.63	91.61	94.54	92.31	90.98	93.83	93.81	97.89	95.62	88.89	92.62	86.71	94.36	90.97	92	92.95	90.71	92.81	89.09	88.71
Locus 183	83.33	100	100	100	100	100	91.67	92.11	100	100	100	95.74	100	100	93.75	100	94.87	96.3	97.3	92.59	95.65	100	94.44	95	85	94.59	15.28	17.02	16.67	84.55	92.86	93.33	96.19	91.67	91.67	92.42	87.93	91.47	98.11	92.13	96.51	93.1	94.03	91.67	96.3	88.79	95.92	86.44	95.45
Locus 184	100	100	100	100	100	100	100	100	95	100	100	97.44	100	100	100	96.97	100	100	100	100	100	94.44	100	100	90.62	100	0	0	0	64.12	96.47	75.51	96.08	56.73	93.1	78.05	92.86	45.16	93.67	74.03	99.08	91.43	96.43	75	96.05	69.23	90.74	89.09	100
Locus 185	100	100	100	100	100	100	100	88.24	93.55	100	95.45	100	85.71	100	100	100	100	83.33	100	100	95.65	93.75	100	92.31	96.43	100	0	0	0	93.9	96.2	80	95.52	83.56	89.47	83.33	97.37	96.88	96.72	83.33	95.06	90.48	98.57	95.65	94.12	85.71	98.65	88.89	100
Locus 186	100	100	100	100	100	100	84.38	92.86	97.78	97.06	94.44	91.67	95.83	88.24	94.23	97.78	100	100	97.73	92.68	95.56	96.15	95.92	97.44	96.43	97.37	10.34	1.72	9.68	80.45	93.94	83.55	96.24	89.13	91.11	88.31	94.94	84.91	96.24	95.28	94.74	84.93	94.78	85.56	94.96	91.87	93.94	88.46	91.89
Locus 187	100	100	100	100	100	100	100	95.45	97.56	92	96.67	97.3	100	100	97.14	84.62	87.5	100	85.19	94.12	97.3	94.12	90	82.61	100	82.76	1.41	0	0	91.11	96.15	89.47	92.52	93.1	95.92	96.23	88.46	91.22	99.03	94.2	92.59	93.9	91.76	89.71	91.26	92.63	92.04	92.59	95.71
Locus 188	100	100	100	100	100	100	95.65	100	100	90.91	100	95.12	91.3	100	100	96.15	100	96.43	97.14	97.5	100	85	97.78	100	96.67	100	1.45	2.38	2.94	84.21	96.08	90.53	96.46	94.74	100	94.44	91.78	94.31	96.67	91.57	99.05	98.18	97.67	92.11	96.2	91.49	96.47	87.5	87.5
Locus 189	100	100	100	100	100	100	100	92.59	100	94.87	100	92.31	84	94.74	90.48	97.5	93.1	91.49	97.67	94.59	100	100	93.88	94.74	100	95.12	5.97	4.44	16	87.97	89.52	84.35	92.56	90.12	90.91	88.37	91.53	90.2	84.95	87.5	95.15	92.65	95.69	100	97.98	87.72	93.55	87.5	100
Locus 190	100	100	100	100	100	100	100	100	97.62	94.12	100	100	94.44	100	98.28	100	100	97.14	98	100	100	93.55	93.48	100	94.74	97.14	0	0	0	74.64	95.58	84.43	95.38	83.72	94.74	78.05	96.92	70.17	96.97	83.84	95.37	90.57	94.92	84.69	96.15	84.07	96.92	85.53	100
Locus 191	100	100	100	100	100	100	96.88	95.45	90.62	100	97.37	97.3	87.5	88.46	96.88	96.97	100	100	97.67	100	100	96	98.18	100	95.65	95.83	0	0	0	90.3	97.47	89.34	96.91	93.66	100	90	98	94.93	94.87	86.75	93.27	97.14	95.7	89.47	90.62	94.23	96.74	92.54	100
Locus 192	100	100	100	100	100	100	93.18	97.14	97.14	93.33	87.04	92.11	90.91	93.55	94.29	100	95.74	96.88	100	85.71	89.29	97.06	93.33	92.31	95	97.67	3.8	3.33	0	91.37	88.68	91.67	92.38	95	92.31	97.96	91.14	93.96	93.26	91.67	94.07	92.39	91.35	98.08	92.63	88.12	87.5	92.86	91.89
Locus 193	100	100	100	100	100	100	95.83	100	98.04	97.14	100	100	100	97.56	100	95.83	100	100	100	97.06	100	95.65	97.67	97.44	96.43	93.75	0	4.05	15.38	88.21	98.1	92.68	95.58	92.46	95.65	92.31	95.52	92.97	95.83	90	95.97	92.94	98.37	90.74	95.95	84.68	96.36	88.57	93.94
Locus 194	100	100	100	100	100	100	95.45	96.67	100	100	97.37	85.71	100	97.22	100	100	96.88	96	97.3	96.97	100	95.83	97.56	100	89.47	94.87	9.68	10.91	12	83.33	93.04	91.41	98.43	89.94	97.37	93.65	91.14	85.22	95.1	92.94	94.64	91.6	93.69	94.85	96	84.62	92.91	93.67	93.75
Locus 195	100	100	100	100	100	100	95.65	95.83	94.74	100	97.22	98.18	100	92	100	89.47	95	88.24	100	100	97.96	100	100	95.83	95.45	97.06	0	0	0	96.64	97.14	96.15	98.72	93.91	94.44	94.59	97.83	96.4	97.01	98.75	100	100	98.51	97.06	96.36	94.59	96.84	96.36	90.91
Locus 196	100	100	100	100	100	100	100	92	100	91.67	100	100	100	100	100	94.87	92.68	94.44	100	96.77	95.35	100	97.5	87.5	100	97.37	1.37	1.75	0	93.97	94.37	97.47	98.72	93.04	100	97.14	95.65	93.62	100	96.39	96.3	96.88	95.71	100	100	93.97	95.74	98.28	100
Locus 197	100	100	100	100	100	88.89	100	95.24	97.78	97.06	97.78	97.67	100	100	100	90.91	97.37	95.83	93.94	94.29	95.35	96.3	94.44	90.91	100	100	8.22	3.64	9.52	93.33	95.95	93.9	94.87	91.38	91.67	100	96.43	93.18	94.29	93.98	96.47	96.67	98.46	95.45	95.08	92.86	97	92.31	100
Locus 198	100	100	100	100	100	100	85.19	86.36	97.37	92.31	90.91	91.49	92	90.91	87.1	91.18	96.88	100	81.25	92.59	97.14	88	93.33	81.08	88.46	86.84	5	1.82	4.76	76	96.92	86.67	93.33	75.96	90.91	85.71	92.5	75	95.31	77.46	90.12	100	88.89	61.9	100	74.44	94.25	77.59	95
Locus 199	100	100	100	100	100	100	86.96	96.67	100	100	100	97.44	100	90	100	97.67	93.94	93.55	95.24	87.18	100	100	100	100	92	97.44	13.11	3.03	15.62	92.08	95.65	93.94	99.07	96.02	100	94.12	95.24	90.57	94.07	94.16	93.43	98.91	93.4	93.75	96.39	92.98	91.87	96.26	96.88
Locus 200	100	100	100	100	100	100	83.78	88.57	83.93	97.67	95.24	90.91	100	92.59	97.96	90.7	93.02	92.31	94.87	89.47	88.24	86.21	94.74	87.5	92.31	91.89	1.47	0	0	85.38	89.76	87.1	96.85	84.51	90.38	81.13	95.16	79.61	97.14	85.71	93.13	91.15	87.23	90.52	92.31	87.82	94.69	88.78	96
Locus 201	100	100	100	100	100	100	96.3	97.44	100	96.3	97.22	100	100	100	100	97.22	88.89	93.75	82.76	96.15	100	93.1	87.8	82.05	81.25	92.31	3.8	3.03	3.85	94.37	93.4	98.1	94.95	92.05	98.31	94.23	100	97.33	95.06	95.83	89.26	94.17	96.26	95.38	96.55	94.21	90.91	95.35	93.33
Locus 202	100	100	100	100	100	100	100	100	100	100	97.22	100	96.55	96.3	96.55	97.22	91.67	96.97	96.77	100	94.59	96.43	97.44	97.44	93.75	92.45	6.33	4.84	13.33	96.67	98.15	98.11	98.02	97.39	96.97	94	100	96.71	94.32	98.67	92.68	95.37	95.33	95.24	98.35	95.28	99.12	96.43	98.44
Locus 203	100	100	100	100	100	100	96.43	97.37	97.3	100	91.89	100	96.55	96.3	96.55	97.22	94.29	100	96.97	100	94.59	100	100	97.37	100	96.15	5.06	1.64	13.33	97.3	98.15	99.05	96.08	97.39	98.53	94.23	96.08	96.84	95.45	96.2	92.91	95.61	95.45	100	100	96.09	97.35	96.43	100
Locus 204	100	100	100	100	100	100	100	96.3	100	100	91.11	96.88	100	95.24	100	100	94.44	100	94.59	92.59	100	93.94	94.59	100	100	97.22	4.92	0	8.33	94.71	92.71	93.75	95.74	95.07	96.97	86.49	100	95.38	97.62	91.58	96.58	86.57	98.15	94.29	98.39	95.5	94.79	94.59	95.83
Locus 205	100	100	100	100	100	100	90	91.3	100	92.86	95.65	93.88	100	100	94.12	96.77	85.29	84.38	92.11	92.59	87.1	87.5	87.76	96.67	82.61	85.29	0	4.55	0	94.19	97.78	89.68	97.17	91.03	100	86.27	91.23	80.27	92.86	85.54	95.24	91.78	94.34	98.36	93.48	86.81	92.38	91.78	96.43
Locus 206	100	100	100	100	100	100	93.33	100	98.18	96.15	97.87	98	100	100	97.67	100	95.74	100	94.74	100	97.44	96.15	95	96.77	90	90.62	8.96	4.17	12	89.1	92.79	100	99.09	93.55	100	97.1	95.35	91.67	95.77	93.33	86.92	93.02	96.23	96.63	95.88	88.89	93.18	97.1	100
Locus 207	100	100	100	100	100	100	96.55	100	95.12	100	95.12	100	100	100	100	100	97.3	100	100	97.67	100	100	97.96	96.43	100	90.91	1.69	1.75	8.33	93.69	95.2	91.98	94.74	95.28	95.35	95.18	95.7	93.46	94.89	95.15	93.33	93.57	93.18	95.06	97.94	94.12	91.67	93.27	94.44
Locus 208	100	100	100	100	100	100	92.68	91.89	98.04	87.88	97.62	100	86.67	96.77	100	94.59	94.87	93.55	95.12	96.88	96.72	95.24	100	97.56	80.65	91.53	10.29	9.62	13.79	90.54	93.85	89.63	96.34	91.75	94.74	90.74	92.08	93.12	94.23	93.75	94.84	92.4	96.43	93.7	97.93	94.03	92.07	91.82	94.59
Locus 209	100	100	100	100	100	100	96.55	96.97	96.55	100	100	97.3	96.55	100	94.59	100	100	100	90.62	94.12	100	100	100	97.14	100	97.3	5	0	0	87.02	95.95	94.39	98.02	94.51	90.57	93.85	100	92.31	98.13	92.71	95	92	92.93	90	93.75	93.26	99.05	90.67	100
Locus 210	100	100	100	100	100	100	90.62	94.12	95.24	95.83	93.22	92.16	100	96.43	95.83	95.65	90.32	96.3	87.88	97.62	92.16	91.67	97.78	95	91.3	92.31	2.94	0	7.14	88.97	92.63	90	94.44	89.81	96.15	90.57	93.75	89.89	90.7	84.62	91.89	88.06	97.35	90	93.18	92.54	91.26	90.22	90.91
Locus 211	100	100	100	100	100	100	96.67	91.43	100	96.97	96.67	92.86	100	96.3	100	100	97.14	86.67	94.44	100	98	90.91	95.35	93.33	100	96	1.47	0	0	88.24	96.12	92.66	93.81	90.91	92.59	98.11	86.96	90.62	92.39	96.55	87.6	89.23	95.12	100	93.48	94.53	92.11	90.53	93.94
Locus 212	100	100	100	100	100	100	100	100	93.88	100	98.21	98.18	92.86	96.3	96.08	96.88	93.75	96.77	96.55	95.45	100	95.24	100	97.73	100	96.08	1.35	0	3.23	86.57	93.4	91.59	98.32	89.73	83.33	93.75	97.14	92.35	95.45	96.34	97.54	96.55	98.36	87.5	100	92.06	93.91	89.01	93.33
Locus 213	100	100	100	100	100	100	100	92.86	100	100	93.18	97.14	90.91	100	94.29	100	89.66	100	97.44	94.44	100	100	93.18	86.11	91.67	93.18	16.88	12.07	8.7	88.44	93	92.98	96.26	91.25	98.36	88.73	95.77	93.48	92.91	89.53	94.21	94.03	92.44	91.67	95.45	91.54	90.99	92.13	96.88
Locus 214	100	100	100	100	100	100	97.14	92.59	94.87	100	96	94.23	100	100	94.74	97.5	94.87	100	94.59	95.35	96.55	90.62	100	96.55	91.43	97.62	1.39	10.87	9.09	94.67	92.39	90.48	96	96.2	100	90.62	93.33	94.31	94.62	92.31	92.71	97.18	94.19	95.45	96.39	92.44	95.9	97.73	95.65
Locus 215	83.33	100	100	100	100	100	97.3	96.3	97.06	100	97.92	96.36	95.83	100	100	94.87	95.35	100	100	95.24	98.33	100	100	92.59	93.75	94.87	0	2.04	0	93.75	95.56	93.81	95.83	95.86	100	90.91	95.59	89.83	94.95	93.26	94.85	94.52	98.86	95.74	96.15	88.39	98.35	89.71	89.66
Locus 216	100	100	100	100	100	100	93.33	95.65	97.3	94.87	100	94.74	100	100	100	93.94	93.94	100	100	100	97.78	92.31	97.62	90.48	100	93.75	0	1.69	0	84.62	95.89	86.92	93.07	88.82	100	88.89	90.91	80.52	94.32	91.67	97.48	95.08	95.49	90.62	93.42	89.89	96.97	90.41	100
Locus 217	100	100	100	100	100	100	89.29	100	91.18	92.11	95.35	94.87	100	93.94	100	90.62	100	100	97.73	100	95.45	100	100	93.02	90.48	95.56	0	1.82	0	79.71	98.61	84.16	98.98	87.41	93.1	88.1	93.94	76.35	94.25	89.19	97.41	91.38	96.8	87.1	98.65	79.55	94.74	91.89	97.14
Locus 218	100	100	100	100	100	100	96.3	100	97.3	100	97.44	93.02	94.44	87.5	100	97.37	100	97.3	97.06	96.88	95.12	100	97.06	93.94	97.3	97.44	2.94	3.51	3.33	94.16	97.87	92.81	98.75	88.89	100	100	96.23	88.32	90.43	91.36	91.76	94.03	95.56	95.35	96.15	94.51	97.03	90.41	96.15
Locus 219	100	100	100	100	100	100	96.3	100	100	100	100	97.67	94.74	100	97.14	100	100	97.3	100	96.77	100	95	100	96.97	97.3	100	5.97	12.28	10.34	96.75	94.68	94.77	96.47	93.28	95.83	98.11	95.92	94.89	97.83	97.5	94.05	96.92	95.51	93.02	97.37	94.32	92.23	95.83	92.31
Locus 220	88.89	100	100	100	100	100	95.24	100	100	100	97.14	100	95	95.65	97.62	96	100	100	94.44	100	97.44	100	93.94	100	100	97.14	4	1.43	0	88.79	92.68	91.57	95.29	96.19	100	90.24	96.43	82.56	98.73	85.37	97.98	97.06	94.74	86.27	95.08	88.66	96.88	91.67	97.3
Locus 221	100	100	100	87.5	100	100	94.74	100	92.86	97.14	95.56	97.5	100	100	94.59	97.44	97.14	100	96.88	95.83	95	90.91	94.59	94.74	93.75	100	0	0	3.85	88.15	94.94	93.33	92.86	95.14	94.44	91.18	86.44	90.48	93.24	89.41	90.82	95.24	95.96	100	95.08	91.96	95.83	92.31	86.67
Locus 222	100	100	100	100	100	100	96.55	100	95.24	100	91.67	88.24	94.12	100	94.29	91.89	100	96.55	100	100	100	96.43	95	94.59	96.67	93.33	0	0	0	90.78	95.35	90.43	97.33	94.85	89.47	95.83	93.1	96.26	97.33	93.33	93.4	95.45	98.95	95.65	88.89	95	96.67	94.29	93.75
Locus 223	100	100	100	100	100	100	100	100	98.18	100	97.3	97.87	100	100	96.36	95.83	94.74	96.77	100	100	95.65	97.14	100	96.67	100	93.33	8.43	13.24	14.29	93.19	93.33	93.66	95.49	91.89	95.24	95	92.86	94.47	97.14	97.48	97.37	93.62	95.59	95.56	92.08	96.53	94.44	93.2	92.59
Locus 224	100	100	100	100	100	100	100	100	98.36	100	97.3	95.65	93.33	100	96.36	91.67	85	87.1	97.37	91.89	95.92	100	92.5	96.67	96.55	97.83	3.66	5.97	0	88.65	92.45	88.32	94.62	86.38	92.86	88.71	97.33	79.91	95.1	91.6	97.24	89.9	94.2	88.64	94.06	89.71	95.77	93.07	92.31
Locus 225	100	100	100	100	100	100	96.67	93.33	100	100	100	93.55	95.65	100	97.92	100	96.3	100	100	96.55	100	92	100	95	100	100	0	1.96	0	93.06	97.92	92.11	96.52	96.2	97.06	95.08	94.74	92.5	94.44	96.63	97.12	97.62	96.8	92.19	96.91	91.87	98.15	90.67	93.33
Locus 226	100	100	100	100	100	100	100	100	97.22	96.88	93.62	87.88	100	95.45	96.15	100	96.15	100	100	100	97.73	100	100	97.73	93.33	100	3.45	0	0	96	97.96	95.83	98.18	95.29	94.87	96.97	97.4	93.64	95.33	94.51	97.25	92.39	96.69	98.53	95.7	92.06	95.54	95	96.3
Locus 227	100	100	100	100	100	100	100	100	92.11	100	95.92	97.22	91.67	100	100	100	88.89	96.77	94.29	100	100	100	100	95.65	92.59	95	0	0	0	93.01	98.13	93.75	93.28	87.79	97.56	95.71	100	89.56	96.64	89.47	96.55	96	96.09	94.2	96.88	94.53	95.76	93.02	89.29
Locus 228	100	100	100	100	100	100	96.88	100	92.86	97.5	96.55	94.55	95.24	97.5	95.65	91.11	100	100	96.88	94.59	95.35	96.55	96.15	96.49	89.47	94.23	5.8	5.08	14.29	84.52	92.86	89.51	96.15	97.12	84.62	95.45	98.68	88.66	94.12	93.62	98.21	89.23	95.69	87.88	95.89	90.4	90.91	90.57	96.43
Locus 229	83.33	100	100	100	100	100	100	96.88	97.92	97.06	96.83	98.28	88.89	100	96	96.67	100	100	100	96.77	100	92.86	95.24	97.62	96.67	98.04	2.04	6.25	10.53	87.67	97.83	95.33	94.39	93.06	96.92	96.3	93.98	89.55	94.62	96.81	95.87	91.59	93.4	95.16	91.59	93.75	94.59	95.65	96.92
Locus 230	100	100	100	100	100	100	100	100	98.08	90.91	89.19	95	100	91.67	100	97.06	96.55	100	95.45	100	100	95	95.56	97.14	100	96.77	6.98	4.08	10	93.83	91.86	91.34	96.75	95.51	95.83	96.47	91.55	95.81	98.11	94.57	95.65	89.71	94.55	97.14	95.54	88.99	94.49	95.06	98.41
Locus 231	100	100	100	100	100	100	100	96.55	98.08	94.44	91.18	100	100	100	100	100	92	100	97.67	100	100	94.74	100	96.97	95.45	94.29	2.27	2.04	0	93.64	96.59	90.91	97.44	93.33	94	100	93.22	97.69	92.04	98.68	93.07	97.67	93.86	98.8	96.36	94.19	96.72	98.15	94.12
Locus 232	85.71	100	100	100	100	100	96.77	100	95.74	100	95.92	100	96.15	97.22	97.56	97.14	100	100	100	100	100	100	100	97.96	86.67	95	17.65	5.66	10	88.08	98.02	94.12	95	94.74	97.78	94.44	91.3	90.24	96.61	91.21	94.85	93.18	98.4	93.9	100	89.62	99.19	91.36	98.11
Locus 233	100	100	100	100	100	100	92.86	100	95.12	96.3	93.1	100	100	100	96.88	100	100	100	96.97	96.55	97.73	100	95.83	100	89.66	88.46	12.07	2.22	10.71	80.65	94.52	97.14	95.38	95.12	85	90	96.3	96.84	95.16	96.05	95.59	100	97.59	92.86	90.91	93.75	90.91	98.61	88.89
Locus 234	100	100	100	100	100	100	100	81.82	95.56	96.15	97.62	92.86	100	100	97.37	94.87	94.87	85.71	100	100	100	100	97.37	94.29	96.15	94.12	8.82	3.85	14.29	88.95	97.83	92.96	91.11	81.05	96.55	90.91	94.44	90	91.59	94.57	92.47	93.06	96.12	87.5	96.34	89.84	95.28	91.25	96.88
Locus 235	100	100	100	100	100	100	94.12	97.67	98.15	96.3	98.11	100	95	90.91	100	97.22	95.65	100	95.12	100	100	96	100	100	95	96.77	1.61	0	0	95.14	96.75	95.59	93.6	96.13	100	98.59	98.48	95.26	99.2	96.49	95.45	93.33	96.33	95.79	95.19	97.32	95.76	97.62	100
Locus 236	100	100	100	100	100	100	100	100	98.15	90.32	95.74	96.97	100	96.15	100	96.55	87.1	100	97.3	100	97.67	92	97.14	90.62	96.43	100	0	0	0	92.48	96.84	94.23	98.26	92.47	96.67	100	96.3	91.39	95.29	94.74	90.29	90.74	97.48	97.06	94.74	97.56	94.95	97.1	96.97
Locus 237	100	100	100	100	100	100	94.87	100	95.56	91.43	95	100	85	100	93.33	89.29	91.67	90	95	100	89.47	89.66	90.48	87.5	96.3	100	0	0	0	89.17	98.81	87.18	96.43	88.62	89.66	93.1	92.86	91.97	92.68	93.2	100	93.59	91.8	94.23	88.89	87.9	97.3	83.61	82.61
Locus 238	100	100	100	100	100	100	95.45	100	96.23	100	98.11	100	95.45	96.88	92.31	96.77	100	96.97	100	91.67	97.92	94.44	93.48	100	100	97.73	18.31	6	17.65	90.12	96.4	91.15	96.46	84.52	98.59	94	98.8	85.42	98.48	86.36	92.92	90.21	96.21	85	98.39	87.83	97.5	97.26	95.65
Locus 239	100	100	100	100	100	100	100	95	92.86	100	92.96	100	93.55	100	94.03	84	81.82	92.31	90.91	97.44	91.84	93.94	92.19	91.3	90.91	97.73	8.82	4.08	8.33	90.22	91.6	85.26	92.62	94.3	94.59	89.02	92	86.05	96.69	92.08	95.08	89.57	95.62	87.88	94.64	86.24	94.08	90	100
Locus 240	100	100	100	100	100	100	88	96.67	94.55	100	96.23	97.96	95.24	94.44	95.74	92	89.47	92.68	93.62	97.78	93.22	94.87	96	86.96	80.77	92.31	9.09	10.53	8.57	77.22	93.7	85.62	94.57	82.42	97.06	87.21	97.4	77.18	93.84	85.44	94.04	88.7	93.49	88.16	98.33	82.03	93.38	82.91	90.24
Locus 241	100	100	100	100	100	100	96.77	100	100	97.06	95.24	97.78	86.96	92.5	97.96	97.62	97.3	96.43	85.71	95	93.48	100	94.92	89.74	91.18	89.74	5.88	13.43	0	90.53	92.73	88.41	93.86	91.81	93.1	93.1	96.15	91.35	94	90.91	95.04	85.29	89.38	88.46	97.1	90.77	93.44	89.58	92.31
Locus 242	100	100	100	100	100	100	96.15	100	96.3	100	92	87.1	94.44	83.33	94.59	100	91.89	94.12	93.75	96.3	82.14	96.67	90	83.87	100	91.43	1.69	4.17	9.09	82.76	89.04	89.36	91.76	84.21	92.11	90.74	92.98	93.43	94.12	89.04	93.62	91.67	93.88	94.12	96.34	89.25	92.71	91.07	90
Locus 243	100	100	100	100	100	100	100	100	100	97.22	100	97.96	90.48	97.37	98.08	97.14	96	100	100	100	97.37	95.83	97.44	100	100	97.22	3.8	2.08	9.68	87.01	97.14	92.67	96.23	89.55	95.95	89.83	97.01	95.21	97.66	94.74	95.04	92.24	97.54	89.89	97.6	96.64	95.52	93.18	91.53
Locus 244	100	100	100	100	100	100	100	96	97.22	100	96.55	100	92.86	86.36	96.15	96.15	92.86	90.48	93.33	100	94.87	100	97.83	93.1	91.3	84.38	3.03	0	0	82.5	97.18	88.66	94.52	84.06	85	92	92.59	82.4	96.36	84.15	89.69	96.43	96.59	93.94	96.88	84.44	90	87.1	91.3
Locus 245	87.5	100	100	85.71	100	100	95.24	100	100	89.47	96.67	100	94.44	100	96.15	96.3	90	95.45	91.67	96.3	97.87	94.44	97.22	96.15	90	100	0	2.17	0	86.82	95.89	86.79	96.39	86.67	96.43	88.46	97.87	82.76	97.18	82.19	92.23	93.55	97.47	90.62	100	85.71	93.15	86.11	100
Locus 246	100	100	100	100	100	100	100	92.31	95.65	90.91	91.8	92.68	100	94.59	98	97.5	90.62	94.29	96.43	95.35	98	100	100	89.19	96.67	91.43	4.23	8.2	6.25	93.38	96.23	88.07	96.3	89.81	92.86	91.23	96.55	90.97	96.59	86.84	93.81	93.83	95.24	97.37	98.82	92.17	96	90.77	94.44
Locus 247	100	100	100	100	100	100	88.1	100	94.74	96.77	100	95.83	96.43	94.12	95.56	97.37	100	100	98.08	95.24	100	96	95.65	97.56	100	97.3	1.33	1.64	0	89.41	95.58	93.48	96.1	90.91	91.49	92.86	96.25	90.71	96.38	89.11	96.52	89.43	93.48	95.6	95.61	89.29	92.2	95.41	94.74
Locus 248	100	100	100	100	100	100	96.43	96.55	96.23	90	100	97.83	100	92.5	100	96.88	93.1	95.12	92.11	97.37	100	90	100	88.89	84.62	93.88	15.87	1.92	10.71	89.66	94.57	90.97	97.96	97.32	96.15	91.23	93.33	94.83	94.19	91.57	95.33	95	92.68	95.92	96.59	88.68	93.33	96.67	96.77
Locus 249	100	100	100	83.33	100	100	95.24	100	97.22	93.55	90	97.14	100	94.44	81.48	96.15	93.33	96.3	94.74	100	93.33	100	98	90.48	91.67	87.88	7.69	11.11	13.04	88.36	89.74	90.79	87.69	92.37	85.19	97.06	94.44	91.51	92.96	92.42	91.89	91.49	90.11	83.87	87.5	88.41	91.84	90.74	81.25
Locus 250	100	100	100	100	100	100	100	100	96.97	96.15	100	93.94	95.45	96.3	100	94.29	96.67	93.33	88.89	100	95.12	94.74	96.88	100	93.33	93.94	11.48	5.26	17.65	88.89	94.64	92.21	97.73	92.31	88.89	100	97.56	84.62	92.86	91.94	97.62	92.86	94.55	85.71	97.67	81.58	95.08	91.67	94.44
Locus 251	100	100	100	100	100	100	100	100	98.11	97.67	92	96.97	100	93.33	97.83	90.2	97.78	98.15	89.36	97.87	97.83	97.3	100	100	83.33	94.59	1.41	3.57	0	90.74	94.52	90.42	96.55	90.18	92.7	91.27	97.78	90.32	96.72	91.18	95.42	93.26	93.15	90.91	95.17	95.04	93.71	97.69	96.64
Locus 252	100	100	100	100	100	100	94.44	100	94.55	96.77	98.08	92	100	96.97	96	91.67	90.48	90.7	94.74	97.78	100	93.1	95.65	92.11	94.87	97.5	9.76	7.94	7.69	77.93	95.58	85.21	94.08	84	95.12	81.63	95.89	74.14	95.21	78.29	95.45	87.88	92.45	90.91	92.73	75.91	92.19	85.86	89.29
Locus 253	100	100	100	100	100	100	97.44	94.59	90	100	94.34	93.94	96.55	100	91.11	93.75	85.29	100	95	93.94	92.59	100	92.16	92.45	96.15	95.56	12.33	6.45	14.29	95.35	94.7	89.95	95.28	91.85	96.97	96.33	98.61	93.19	92.06	95.49	97.14	87.94	94.93	96	92.24	89.47	93.55	92	94.59
Locus 254	83.33	100	100	100	100	100	100	100	96.88	96.15	100	96.15	90.91	100	100	96	88	96.43	100	94.44	100	93.33	95.83	100	92.31	100	3.03	0	10.71	87.69	97.37	93.33	92.77	91.72	83.33	93.1	95.65	95.14	96.25	94.87	97.83	96.88	94.12	92.31	93.1	94.06	97.17	94.59	93.33
Locus 255	100	100	100	100	100	100	96.55	96.15	100	93.55	95.45	94.44	95.24	100	95.35	93.62	82.5	96.43	93.1	93.94	86.49	92.31	95	93.1	86.67	97.06	12.9	14.29	3.7	88.34	89.8	95.45	93.2	92.11	85.71	92.98	87.5	90.2	93.55	95.05	88.98	91.84	91.38	95.35	86.49	90.52	94.74	84.93	90
Locus 256	100	100	100	100	100	100	100	97.06	100	100	98.08	95.92	100	100	100	97.5	92.5	100	100	96.88	100	100	100	96.15	100	97.56	0	0	0	80.85	96.25	88.57	98.1	86.79	100	83.87	95.08	86.46	98.81	98.33	100	96.08	99.04	91.43	91.76	76.29	98.37	88.16	96.77
Locus 257	100	100	100	100	100	100	93.48	97.14	96.49	92.5	95.83	90.74	91.18	92.86	96.77	100	94.59	93.18	95.24	100	100	97.44	91.67	94.12	81.08	97.87	1.35	0	0	83.33	92.14	85.79	95.59	84.69	93.55	90.65	92.68	76.85	94.78	83.09	97.1	88.89	94.59	91.47	93.81	76.92	97.42	92.38	97.5
Locus 258	100	100	100	100	100	100	92.11	96.67	100	97.5	94.92	92.86	93.75	96.15	93.94	97.78	96.55	100	96.88	96.67	96.08	95.65	100	93.94	95.65	100	0	0	0	82.94	92.31	84.33	89.47	87.11	100	90	91.04	85.5	97.27	87.36	94.87	93.43	96.26	89.16	97.14	87.72	91.43	83.91	93.18
Locus 259	100	100	100	100	100	100	96.77	92.86	97.73	96.67	97.06	100	96.15	100	95.92	97.5	93.02	95.24	97.62	97.06	94.59	100	92.86	100	100	97.96	8.96	15	3.12	93.98	98.78	90.55	96.9	97.11	100	85.19	96.23	91.18	96.23	94.12	98.56	92.68	94.39	100	96.97	95.76	93.9	92.59	100
Locus 260	100	100	100	100	100	100	100	100	98.28	94.34	100	93.18	100	100	100	100	93.48	94.44	94.74	100	94.74	92.59	100	97.67	91.67	97.96	4.94	14.52	5	75.28	97.04	86.14	95.21	85.31	89.13	91.67	95.7	74.55	94.87	91.93	92.76	92.75	96.39	84.5	96.55	84.83	93.12	92.38	100
Locus 261	100	100	100	100	100	100	100	100	98.25	100	96.08	97.62	93.55	96.88	97.56	100	97.67	94.87	98.04	94.12	96.43	100	100	95	94.44	97.78	1.2	0	0	53.29	95	74.23	95	70	94.17	80.9	95.05	28.08	95.12	77.36	96.99	80.11	94.53	80.65	96.5	65.31	93.75	77.08	98.13
Locus 262	83.33	100	100	90	100	100	100	96.55	95.12	93.94	95.56	97.5	88.89	93.55	97.22	100	97.83	100	97.56	100	95.65	95.65	91.3	100	100	93.55	15.38	12.5	16	72.54	94.19	85.19	88.18	70.76	92.31	83.08	98.33	64.71	96.43	82.95	94.12	84.88	96.72	84.13	97.3	86.36	99.27	88.71	100
Locus 263	88.89	100	100	100	100	100	96.67	100	100	91.3	93.33	95.45	88	90.7	91.8	94.44	97.5	97.56	96.23	94.87	100	97.62	97.96	95.45	92.86	97.5	2.56	1.28	0	84.83	92.73	85.62	91.3	90.05	83.87	84.62	86.49	83.5	96.91	93.86	92.79	87.21	90.98	87.27	91.49	88.71	90.34	87.37	82.76
Locus 264	100	100	100	100	100	100	94.44	100	98.15	94.87	92	91.89	88.89	95.24	86.36	91.67	92.68	100	94.12	92.68	97.5	87.5	96	92.5	89.66	97.22	17.39	14.29	15	90.53	94.34	93.13	93.8	92.19	97.83	96.3	90.41	89.62	90.8	91.07	92.52	91.43	93.04	90.77	87.5	86.73	93.8	96.88	87.8
Locus 265	100	100	100	100	100	100	92.31	100	97.83	100	96.72	97.96	94.74	96.43	94.29	97.06	92.86	92.86	93.55	97.37	97.73	95.83	97.56	100	96	97.37	3.64	9.52	0	94.97	93.98	93.22	98.7	92.31	94.59	95.71	100	89.15	92.11	90.7	95.92	97.09	93.46	97.44	97.59	92.08	94.05	100	100
Locus 266	100	100	100	100	100	100	100	97.06	100	96.97	96.3	97.06	89.47	100	96.43	100	96.97	95.83	100	100	91.3	95.65	100	100	100	100	14.75	10.87	15.79	84.06	94.12	83.81	94.87	91.11	100	86.21	94.44	85.51	97.22	86.67	95.88	97.3	94.51	80	95.59	88.14	96.77	88.06	100
Locus 267	100	100	100	100	100	100	95.45	94.44	96	85.71	93.33	97.22	91.67	96.55	93.94	100	100	95	94.44	96.67	96	89.66	92.86	100	100	94.74	5.33	5.08	7.14	89.73	95.71	95.19	89.9	94.77	90	88	84.85	90.91	94.29	94.59	92.86	100	95.1	92.59	88.24	92.86	91.58	91.55	96.55
Locus 268	100	100	100	100	100	100	100	100	96.43	97.22	100	97.3	96.15	100	97.14	97.37	96.67	100	97.37	96.43	96.36	96.55	97.67	100	96.55	93.02	10.13	15	13.04	93.75	98.57	94.34	96.97	98.67	90	100	100	99.28	100	97.33	97.89	100	100	96.67	92.75	95.65	99.01	98.63	100
Locus 269	100	100	100	100	100	100	100	100	96.55	97.3	97.67	100	100	100	97.37	100	96.67	100	100	100	98.25	100	100	100	100	97.37	15.48	15.25	13.04	94.41	98.53	96.33	99.04	95.74	83.33	96.3	94.59	95	100	95.83	95.6	100	95.41	96.67	94.2	96.67	96.26	94.44	90.62
Locus 270	100	100	100	100	100	100	100	100	96.67	100	97.62	100	95.65	91.67	100	97.3	100	100	100	100	100	100	100	96.3	96.77	100	5.95	1.69	4.35	93.62	95.65	94.55	98.08	94.85	100	92.86	94.29	94.24	98.75	94.29	100	100	95.33	100	94.29	93.41	95.37	95.83	100
Locus 271	100	100	100	100	100	100	87.5	100	100	92.11	97.56	97.14	95.45	96.3	90	97.22	100	95.24	97.5	100	98.41	100	100	93.1	92.59	100	14.94	6.67	8	97.84	94.37	94.29	98.08	95.62	100	92.86	94.12	97.87	93.26	85.92	96.77	100	95.73	97.06	98.65	94.38	94.39	98.65	100
Locus 272	100	100	100	100	100	100	96.3	100	98.39	97.62	96.61	97.83	100	100	95.92	100	97.78	93.33	100	98.44	88.68	95.65	94.74	100	95.65	95.92	0	0	0	90.17	96.06	91.57	92.02	90.58	95.08	90.6	94.68	85.35	96.03	96.84	92.68	92.08	97.24	87.05	93.38	87.07	91.55	93	92.86
Locus 273	100	100	100	100	100	100	96.15	88.89	100	96.77	100	100	100	91.67	95.83	92.59	92.86	92.86	88	90.91	96.88	100	92.86	90	100	92.86	0	0	7.69	88.52	100	94.74	92	95	100	75	88	89.13	100	95.12	97.92	100	91.67	100	88	83.33	96.97	92	100
Locus 274	87.5	100	100	100	100	100	100	96.43	97.87	96.43	97.67	95.12	95.45	100	91.67	100	96.97	91.3	95.35	100	98.25	100	100	100	100	92.11	5.63	7.14	6.45	93.53	99.08	95.28	96.97	92.55	88.89	98.21	91.07	90.75	98.02	97.2	96.3	92.96	94.44	96.67	95.65	95.24	96	92.31	96.77
Locus 275	100	100	100	100	100	100	100	95	100	96	96	92.5	91.67	100	92.86	87.1	91.89	92.59	96.97	89.29	96.3	100	94.12	97.06	81.48	100	3.28	7.14	12.5	84.3	87.72	96.15	96.97	93.86	89.47	100	92.68	86.54	94.12	90.62	89.69	96.3	96.39	96	93.55	89.77	92.86	92.86	95.65
Locus 276	85.71	100	100	100	100	100	95.45	96	100	100	97.22	96.77	95.65	100	100	100	97.06	96.15	100	100	94.29	100	100	96.55	100	97.62	19.05	9.59	9.52	98.39	95.31	95.7	96.1	97.83	100	97.78	100	98.68	98.73	96.39	95.51	92.75	96.15	94.87	98.61	96.67	96.63	98.15	100
Locus 277	100	100	100	100	100	100	96.97	91.67	100	100	100	89.47	100	97.22	100	100	96.43	100	94.12	97.37	95.65	96	96.97	97.22	100	93.62	0	0	4.17	91.46	98.77	93.4	95.65	91.39	86.36	87.5	95.35	91.86	96.97	92.31	91.87	98.15	95.05	91.84	94.25	83.81	92.79	92.65	93.33
Locus 278	100	100	100	100	100	100	89.47	84.21	100	100	86.05	90	86.96	80.95	96.3	93.55	96.77	94.12	100	95.45	100	88.89	100	100	96.55	97.06	6.67	2.78	3.45	80.16	96.23	84.13	90	69.39	90	69.57	78.38	72.63	90.74	81.69	87.5	90.91	85.71	66.67	93.75	72.37	84.72	73.47	78.57
Locus 279	100	100	100	87.5	100	100	88.89	100	94.12	89.66	86.96	89.66	90	82.61	92.86	97.14	93.75	93.75	86.67	95.24	95.24	94.74	93.33	90	86.67	94.29	7.27	1.56	3.33	80	92.45	78.69	90.2	78.57	100	84.62	83.33	69.47	89.09	79.22	91.46	70	83.1	75	97.06	86.42	86.49	78	76.92
Locus 280	100	100	100	100	100	100	88	100	100	94.44	94.87	92.68	100	96.55	96.88	100	96.3	100	96.15	95.45	100	100	97.56	100	95	95.65	3.51	7.14	0	88.46	100	88.33	86.11	87.1	100	91.67	100	95.65	94.29	93.22	93.59	90	97.73	94.12	90	93.33	94.92	93.94	100
Locus 281	100	100	100	100	100	100	100	100	97.83	97.3	94.29	100	100	96.3	100	97.06	100	100	100	100	94.29	100	97.56	100	94.44	93.1	6.06	3.77	5.88	90.09	94.03	95.52	96.1	92.17	100	91.67	91.67	91.18	98.48	94.03	93.59	97.33	98.89	96.61	100	87.1	97.7	91.18	94.12
Locus 282	100	100	100	100	100	100	96.88	100	96.3	94.74	100	97.87	100	100	96.49	97.37	96.67	100	97.62	100	95.92	100	100	100	100	97.44	5.95	3.12	0	86.24	95.93	89.09	95.19	88.37	90.91	91.38	93.65	89.86	95.24	92.23	95.96	95.65	98.28	96	99.1	85.61	93.89	92.23	94.23
Locus 283	100	100	100	100	100	100	96.43	95.83	97.78	90.32	94.87	100	100	96	96.97	96.43	88.89	85.71	96.88	93.33	90.32	90.48	97.06	95.65	87.5	88.37	0	0	0	89.93	90.54	95.71	95.65	95.92	94.74	96.77	98	89.9	93.33	93.59	90.76	73.33	96.15	92.86	96.3	95.24	92.77	89.29	100
Locus 284	100	100	100	100	100	100	100	96.88	94.74	100	100	96.55	100	96	93.75	100	100	96.55	93.94	97.56	97.06	100	96.3	100	92.86	92	1.52	0	0	90.91	97.22	94.29	94	92.59	100	89.8	94.34	94.59	93.81	92.47	95.28	95	91.67	85	97.5	97.75	89.25	96.49	97.78
Locus 285	100	100	100	100	100	100	100	97.22	100	100	98.11	100	86.36	100	97.92	100	100	94.44	95.45	100	97.5	100	100	90.91	100	97.73	0	0	0	88.55	97.06	95.37	95.24	92.77	100	97.3	95.83	88.46	97.59	96.3	98.06	93.94	94.57	95.45	92.68	94.35	98.28	93.67	94.44
Locus 286	83.33	100	100	100	100	100	90.62	94.12	91.67	100	92	97.67	95.65	95.12	91.11	91.11	87.5	87.88	95.74	97.06	85	88.89	92.11	82.22	81.82	95	0	0	0	87.8	97.2	90	90	92.86	96.15	88.57	91.3	88.46	89.89	86.11	91.09	97.06	92.16	82.61	95.06	87.6	93.1	85.37	94.44
Locus 287	83.33	100	100	100	100	100	100	97.06	100	94.74	98	100	91.3	100	97.78	97.78	100	97.06	100	97.14	95.24	100	97.44	97.83	100	95.24	1.19	0	4.76	76.38	99.09	91.74	95.58	93.6	96.3	88.57	97.78	82.53	98.89	91.15	94.34	93.75	95.24	90.91	94.38	86.61	95.76	92.86	100
Locus 288	83.33	100	100	100	100	100	90.91	100	100	95	100	100	90.91	94.74	97.78	91.11	94.29	100	95.74	100	97.56	95.83	97.5	95.83	100	97.56	0	0	0	91.2	95.58	92.59	93.04	92.44	92.59	94.29	95.56	92.68	98.9	93.86	93.2	96.77	92.52	100	95.6	94.57	95.8	91.57	88.89
Locus 289	100	100	100	100	100	100	100	95.83	95.92	94.29	100	100	95.45	91.67	97.78	97.3	90.48	96.88	97.92	89.13	94.55	96.77	95.74	91.11	83.33	95.83	1.22	0	0	93.25	98.94	92.72	97.2	95.32	96.08	90.12	94.44	93.55	95.83	92.38	94.95	92.03	89.47	89.41	98.32	93.94	97.01	87.64	86.84
Locus 290	100	100	100	100	100	100	100	96.43	91.11	96.67	95.74	97.87	100	100	98.08	100	89.74	97.3	93.33	97.14	96.08	93.55	95.74	97.14	100	97.83	5.8	3.57	8.33	91.62	97.56	88.41	97.71	92.27	100	93.33	98.68	86.62	96.06	93.68	95.56	96.43	96.03	89.87	96.81	88.33	91.84	85.39	85.71
Locus 291	100	100	100	100	100	100	97.06	100	98.11	91.43	98.11	91.49	100	100	95.92	96.88	100	100	97.44	100	98.44	100	95.83	97.06	100	95.83	12.86	6.35	12	93.09	93.94	96.72	99.06	94.27	96.88	92.31	98.46	94.32	96	99.06	98.25	98.61	95.35	94.12	100	90.32	96.77	92.31	92
Locus 292	100	100	100	100	100	100	96.88	93.33	98.25	97.06	94.55	97.73	100	100	94.23	92.31	95.12	97.22	97.62	96.55	98.18	100	95.74	100	91.3	95.35	0	0	0	86.49	90.74	85.83	97.35	86.96	100	82.14	95.71	74.87	96.36	92.17	96.49	97.44	94.03	88.68	97.7	74.79	92.8	95.31	100
Locus 293	100	100	100	100	100	100	100	96.3	100	94.29	97.56	92.68	100	94.74	89.29	96.15	86.67	89.29	97.06	91.18	100	100	97.5	82.14	85.71	93.75	2.78	3.77	5.26	93.15	97.56	95.76	94.44	93.63	91.67	96.43	92.54	93.79	95.65	95.83	95.79	97.3	94.68	100	93.33	94.21	95.37	98.81	100
Locus 294	100	100	100	100	100	100	100	100	100	100	100	96.77	100	100	100	100	97.14	94.74	96.77	96.43	93.75	100	100	100	100	96	2.44	5.41	14.29	85.51	100	95.38	98.44	98.61	90.91	100	96.43	91.46	91.3	93.1	100	100	96.43	91.43	100	96.3	96.61	97.67	90.91
Locus 295	100	100	100	100	100	100	94.44	100	95.83	95	97.14	96.55	100	100	100	100	91.18	90.48	100	96.3	97.3	94.12	100	100	95	100	2.33	5.26	7.14	85.94	100	93.75	98.48	98.55	100	88.46	96.55	90.48	97.92	92.59	98.46	97.37	95	96.97	100	94.44	98.46	88.1	100
Locus 296	100	100	100	100	100	100	100	100	92.31	95	97.62	96.67	100	90.48	97.44	100	100	96.55	96.88	100	97.22	91.3	96.3	100	88.89	100	6.67	9.26	14.29	83.51	96.05	85.71	93.1	85.4	97.83	90	96.67	72.79	95.61	93.51	94.39	85.07	96.43	92.68	96.52	80.43	93.75	91.07	92.86
Locus 297	100	100	100	100	100	100	91.67	92.31	95.92	91.89	100	94.44	97.62	97.5	96.61	90	93.02	94.74	95.12	100	98.33	97.14	100	93.02	89.29	95.77	15.05	3.95	0	79.69	97.62	87.97	95.83	83.62	91.11	90.36	91.57	80	97.06	90.83	94.57	84.38	95.8	86.54	93.22	88.55	96.08	86.75	92.31
Locus 298	87.5	100	100	100	100	100	91.3	100	96.15	100	97.5	100	100	97.14	100	100	97.67	100	100	96.43	97.67	100	92	100	92.31	100	2.82	1.52	0	96.08	92.94	91.58	96.74	94.4	97.22	88.1	96.23	91.24	93.94	88.64	98.11	96.04	92.08	93.62	96.2	89.22	95.6	93.85	93.75
Locus 299	100	100	100	100	100	100	96	89.47	96.97	90	91.18	100	100	96.55	93.55	96.88	91.89	100	91.67	92.31	91.11	96.43	90.91	84.85	89.29	90.62	0	0	0	92.25	90.7	91.58	94.68	94.07	96.3	93.1	93.85	91.59	97.33	93.83	96.23	89.74	96.34	89.83	97.26	91.78	94.51	89.13	87.5
Locus 300	90.91	100	100	100	100	100	95.45	96.3	94.87	93.75	97.56	96.3	100	90.32	95.65	96.43	94.44	93.75	100	95.45	93.1	100	100	80.95	93.75	100	1.79	5.88	16.67	84.76	97.92	95.06	95.71	89.83	95.83	97.3	83.78	92.71	95.35	94.87	88.89	90.57	91.53	90.48	91.38	95.31	92.19	90	95.45
Locus 301	100	100	100	100	100	100	96	100	97.37	96.55	98	97.83	91.67	100	94.74	100	96.77	100	97.96	96.97	100	96	96.15	96.77	100	100	0	0	0	87.1	92.65	95.33	95.56	89.83	100	93.1	95.16	89.36	95.29	95.18	97.67	96.08	99.06	96	97.37	94.37	99	90.32	93.94
Locus 302	100	100	100	100	100	100	100	95	100	92.86	88.1	85.29	100	95	100	94.29	100	100	100	100	100	100	97.3	100	95.24	100	0	0	0	76.77	90.91	79.75	91.14	75	94.12	87.5	95.35	62.96	91.84	86.11	98.91	88	92.31	76	93.65	74.03	95.83	84.31	94.74
Locus 303	100	100	100	100	100	100	96.67	93.33	95.08	93.55	89.74	97.96	95.83	100	91.84	100	91.18	100	100	100	97.62	100	100	98.08	100	100	13.85	8.7	3.23	82.02	95.49	91.49	94.07	87.2	93.75	88.42	93.9	76.92	94.16	84.07	95.08	88.82	94.07	92.16	96.61	87.31	97.93	88.3	93.02
Locus 304	100	100	100	100	83.33	100	100	100	100	94.29	100	95.56	92.86	100	97.62	100	95.45	97.73	100	97.3	98.31	96.43	100	98	96.77	95.35	11.11	6.85	18.52	91.01	95.93	92.26	100	89.35	97.3	95.24	97.4	92.5	97.48	88.54	94.7	88.07	94.44	95.35	98.97	89.78	94.83	92.68	100
Locus 305	100	100	100	100	100	100	100	100	93.88	96.43	100	98.11	100	100	100	96.15	90.24	95.65	92.11	93.02	91.43	87.88	90.91	92.11	88.24	89.36	17.11	17.14	16.67	95.56	98.51	96.23	93.55	94.74	96.4	97.58	98	96.33	97.83	100	93.33	96.53	90.73	97.81	98.63	93.66	92.57	96.7	94.5
Locus 306	100	100	100	100	100	100	89.66	100	100	94.87	96.3	97.56	95.45	94.44	96.36	94.44	95	89.74	88.89	96.43	86.54	92.68	92.86	90.38	96.97	85.42	7.69	4	4.35	84.02	91.47	84.31	94.24	92.34	89.13	83.56	92.5	86.63	91.06	89.11	96.43	93.26	86.26	94.12	92.86	81.03	89.86	93.75	89.19
Locus 307	100	100	100	100	100	100	95.24	100	97.78	96.55	93.48	95.92	100	100	100	100	97.5	100	97.83	97.87	92.73	93.33	95	97.3	95.45	95.12	6.85	4	8.33	89.94	98.15	92.96	93.46	86.46	95.56	94.32	89.71	84.78	94.74	95.58	95.69	92.54	97.27	94.9	96.33	88.66	97.78	90	95.24
Locus 308	100	100	100	100	100	100	100	100	97.67	96.15	94.87	97.3	100	100	96.15	90.32	93.1	100	97.78	100	100	96	100	96	100	96.97	1.52	0	0	93.83	94.78	96.64	98.23	94.19	93.18	92.42	92.31	90.64	95.89	93.62	94.55	91.21	93.86	98.11	94.44	90.74	92.8	94.87	94.29
Locus 309	100	100	100	100	100	100	100	100	97.67	100	95.83	91.67	100	92.86	100	97.3	96.77	94.12	98.18	94.59	96.3	96.67	100	97.87	100	97.73	0	0	0	91.91	98.06	94.57	96.3	96.05	92.73	97.26	98.53	89.83	97.65	95.41	97	97.14	96.46	96.72	98.1	93.33	96.72	91	100
Locus 310	100	100	100	100	100	100	97.44	93.18	100	93.55	96.36	94.34	92	100	95.83	84.62	97.83	97.14	97.87	96.88	94.44	93.33	94	95	84	85.71	5.97	1.92	3.7	90.6	97.67	92.9	91.23	91.67	90.57	92.24	88.41	91.35	97.12	95.83	93.58	94.62	95.04	90.65	94.74	89.09	95.8	95	94.12
Locus 311	100	100	100	100	100	100	96.77	100	100	91.11	96.97	95.65	95	90.91	97.92	100	93.94	100	100	100	98.28	100	97.78	100	100	97.22	1.2	1.39	3.85	92.86	96.26	97.14	97.78	94.12	98.25	97.14	91.14	96.79	100	96.19	98.48	97.06	97.84	93.02	96.8	91.3	96.71	95.79	95.52
Locus 312	100	100	100	100	83.33	100	90.91	97.14	100	96.67	92.45	100	91.18	100	96.23	94.59	85.42	92.59	94	100	96.08	100	100	94.29	83.87	97.44	4.88	11.67	14.29	92.55	91.09	89.04	98.47	94.8	91.3	98.51	93.85	91.95	99.01	94.25	97.35	94.38	93.33	93.33	94.39	93.33	93.86	90.8	96.77
Locus 313	100	100	100	100	100	100	100	96.3	98.04	96	96.23	91.67	96	87.5	95.45	84.62	94.12	93.75	93.55	93.75	90.74	93.55	93.18	95.74	88	97.44	3.23	0	3.33	84.75	96.64	86.81	92.42	86.22	92.42	89.39	94.25	84.21	95.38	89.23	92.8	87.2	97.87	92.68	95.41	81.34	94.85	90.53	87.3
Locus 314	100	100	100	100	100	100	96.15	96.88	97.18	100	96	100	100	94.12	96.43	94.44	100	100	94.87	100	100	100	97.83	93.62	100	98.04	4.11	10.71	17.39	91.62	97.14	92.25	96.99	95.63	94.23	90.41	97.22	91.67	95.9	96.08	96.77	94.44	97.04	94.62	98.18	91.79	97.67	96.34	97.62
Locus 315	100	100	100	100	100	100	100	95.45	100	96.15	97.22	100	100	96.88	97.3	100	96.88	100	97.56	100	94.74	100	100	96.15	96.15	96.77	4.55	0	4.35	92.07	92.47	91.3	89.61	86.18	85.37	88.14	100	95.32	98.85	95.6	93	93.1	100	96.3	97.65	90.91	93.46	87.76	100
Locus 316	100	100	100	100	100	100	94.12	96.77	95.35	97.3	96.3	91.67	100	96.3	100	100	86.36	100	100	97.67	100	100	100	83.87	87.1	94.44	3.7	0	0	87.39	94.12	94.06	94.59	92.25	96.43	96.88	92.96	88.24	93.42	94.74	96.72	94.62	93.26	97.73	97.26	89.52	98.1	94.44	100
Locus 317	100	100	100	100	100	100	97.37	96.43	100	96.77	98.21	97.44	100	93.1	94.59	97.73	96.67	100	90.32	97.3	97.87	97.14	100	88.57	100	92.11	0	0	0	77.69	97.17	80.51	98.04	83.45	91.38	93.62	95.24	81.36	95.93	85.42	95	82.56	90.48	80.6	96.46	81.74	93.04	89.02	96.36
Locus 318	100	100	100	100	100	100	100	100	97.78	100	96.88	100	95	100	100	97.62	96.67	96.3	97.96	96.67	94.55	100	96.67	100	91.67	97.22	18.37	6.78	5.26	90.26	95.56	97.71	98.29	96.53	97.56	94.12	98.53	97.3	96.23	92.5	93.58	98.88	95.65	96	95.79	94.69	95.62	98.59	97.4
Locus 319	100	100	100	100	100	100	100	100	100	95.12	98.08	95.35	96	95.45	89.66	92.16	86.21	93.75	94.29	97.22	95.45	100	97.67	95.65	85.19	87.88	2.94	2.04	0	85.14	94.59	93.6	92.37	88.57	86.49	95.31	95.59	84.41	96.72	92.24	97.39	88.89	89.52	91.8	96.23	86.57	92.09	89.01	86.21
Locus 320	100	100	100	100	100	100	96.67	100	100	97.06	93.33	96.97	100	100	100	100	100	96.88	97.06	93.94	100	100	100	100	100	96.3	10.91	15.69	15.79	86.15	96.39	94.57	97.75	89.38	100	100	100	87.5	93.51	95.08	94.29	87.8	95.24	84	97.47	88.89	99.04	92.41	95.24
Locus 321	100	100	100	100	100	100	88	90.91	92.31	100	97.67	97.56	100	100	97.78	100	94.59	100	100	100	100	88.89	94.44	95	100	100	0	0	0	93.57	96.88	91.4	95.65	92.37	93.62	93.75	93.62	90.91	97.7	95.12	93.64	95.6	97.44	98.31	95.4	91.96	97.2	94.87	96.97
Locus 322	100	100	100	100	100	100	100	96	100	92.68	96.36	98.21	92	100	98.25	100	95.65	95.12	94.12	95.92	100	100	97.14	98.04	90	100	2.82	0	3.45	88.64	92.8	91.43	95.49	94.12	90.48	90.67	97.01	90.72	97.74	92.08	99.19	93.55	97.71	98.8	100	97.06	95.65	93.91	90.24
Locus 323	100	100	100	100	100	100	95.65	95	97.67	95.45	93.02	90.32	92.31	100	96.55	90.32	93.1	100	96	93.33	100	92.31	92.86	86.36	100	96.55	0	1.82	8.7	85.86	97.67	83.91	93.22	88.66	94.12	84.62	95	89.29	91.11	88.89	96.92	88.37	90	92.86	100	73.75	92.98	84.62	100
Locus 324	100	100	100	100	100	83.33	100	95.45	100	100	98	93.18	94.44	100	96.88	95.12	94.59	100	96.77	95.83	97.67	95	97.96	100	95.24	93.1	13.21	9.09	13.79	91.78	94.74	89.66	96.59	93.38	85	94.74	95.08	90.18	98.8	89.09	96.33	95.24	95.24	96.88	98.57	96.72	94.85	96.88	94.74
Locus 325	100	100	100	100	100	100	94.12	93.75	97.5	91.18	91.67	94.34	100	97.37	95.24	90.7	91.67	97.73	97.3	96.77	93.33	100	87.8	100	100	92.86	6.25	3.7	3.45	91.85	94.49	90.53	90.35	92.44	97.87	90.32	90.36	89.83	96.91	96.81	91.04	91.36	90.23	85.48	97.2	82.61	92.31	94.85	92.86
Locus 326	83.33	100	100	100	100	100	100	95	100	95.65	90	93.33	100	100	100	100	94.59	100	100	100	100	100	100	100	100	96.3	0	0	0	86.33	98.78	97.27	95.1	94.07	95.65	96.23	96.49	94.83	96.91	92.22	96.91	95.7	98.13	98.04	100	94.57	98.02	93.94	100
Locus 327	100	100	100	100	100	100	100	95.45	100	96.55	91.89	96.77	100	100	100	94.12	100	100	100	91.43	100	100	100	100	100	100	0	0	0	93.92	96.94	95.33	93.97	94.26	100	98.28	95.52	91.3	98.13	100	93.46	97.03	97.56	94.92	96.63	94.74	97.3	94.03	95.83
Locus 328	100	100	100	100	90	100	96.67	100	97.62	100	98.04	96.08	100	96.43	98.04	94.29	92.86	94.12	91.3	95.24	95.92	97.06	90.24	90.57	93.55	93.48	0	0	0	85.65	90	87.57	93.33	92.21	95.7	92.5	95.29	85.85	97.14	90.48	95.1	95.68	92.21	92.31	97.41	88.55	94.35	89.25	92.96
Locus 329	100	100	100	100	100	100	96.55	97.22	98.15	100	97.3	94.44	95.83	93.75	100	97.06	94.12	93.1	91.11	96.88	93.48	100	95.74	86.49	81.25	96.97	0	0	0	93.59	94.17	91.74	97.06	92.39	90	94.83	98.11	92.98	93.2	98.55	94.87	96.3	95.87	94.34	94.32	93.97	91.89	94.52	94.29
Locus 330	100	100	100	100	100	100	100	95.83	98.11	100	97.06	92.31	91.67	93.75	100	88.37	94.59	89.74	97.83	91.89	96.49	100	93.94	98.11	91.67	97.96	14.29	14.75	14.29	88.73	93.48	93.25	95	89.9	91.86	84.91	90.6	86.41	93.62	90.38	96	93.09	98.64	90.37	92.95	92.5	92.42	90.48	97.56
Locus 331	100	100	100	100	100	100	92.59	81.25	91.11	96.67	97.14	94	95.45	96.55	100	95	86.05	100	100	91.49	88.68	86.21	90	87.1	81.08	84.09	3.75	12.82	11.11	81.98	96.84	86.23	91.8	87.69	100	91.07	94.92	87.76	95.19	84.85	86.49	91.4	91.11	88.06	94.44	82.35	97.04	88.75	96.77
Locus 332	100	100	100	100	100	100	96.15	100	97.92	93.48	97.3	98.08	95.83	94.12	98.04	100	97.92	97.5	96.23	100	98.33	90.91	97.87	100	93.1	100	12.33	0	0	83.13	94.07	87.88	98.15	88.18	100	90.91	96.7	87.63	98.13	93.91	95.69	95.05	98.71	88.52	100	90.07	98.58	94.23	97.96
Locus 333	100	100	100	100	100	100	100	96.15	100	91.67	97.78	100	100	97.37	100	97.22	93.94	100	100	94.87	100	100	97.73	100	95.24	94.23	3.19	8	0	91.94	94.39	95.56	97.48	96.25	98.51	91.78	100	94.97	95.76	95.83	98.2	96.67	93.96	98.39	93.57	100	94.87	97.37	93.59
Locus 334	100	100	100	83.33	100	100	100	100	95	100	100	100	95.45	100	95.56	93.94	100	92	96.88	97.37	97.67	95.83	97.62	100	100	100	3.26	5.26	0	92.9	94.39	93.85	93.16	93.04	95.52	97.18	93.02	92.35	94.78	93.81	98.15	91.84	93.06	100	96.27	98.99	95.69	97.3	97.4
Locus 335	100	100	100	100	100	100	100	100	100	100	100	98	100	94.59	97.56	97.14	96.77	96	100	96.97	97.37	91.67	100	100	86.36	93.33	9.68	6.76	7.14	91.28	98.04	96.72	96.4	94.67	96.77	96.83	93.02	95.7	98.18	93.02	97.14	96.18	97.71	96.36	95	99	100	94.44	100
Locus 336	100	100	100	100	100	100	93.33	90.32	95.74	96.77	100	100	100	100	97.44	98.11	97.44	96.55	97.5	100	100	83.33	100	100	96.43	95.45	4.35	4.84	0	79.43	93.52	84.66	94.34	86.25	77.27	87.23	92.45	75.73	95.83	84.5	93.97	87.76	94.29	88.89	92.5	80.82	93.79	87.61	85.71
Locus 337	100	100	100	100	100	100	88.24	96.43	100	96.97	97.5	100	100	100	100	97.22	97.06	100	94.29	100	100	95	100	100	100	93.94	17.33	2.63	7.41	94.76	95.29	90.68	95.74	93.56	100	94.29	95.92	92.39	96.3	95.29	96.12	86.21	92.45	93.55	94.74	92.37	96.58	97.53	95.65
Locus 338	88.89	100	100	100	100	100	90.48	100	100	100	98.11	87.88	100	100	95.24	97.06	100	100	91.11	100	92.45	90.48	100	96.55	92.59	97.37	0	0	0	93.92	97.37	95.12	91.35	96.35	93.1	96.23	96	95.07	91.76	97.56	86	84.75	90.7	89.13	92.5	95.19	91.36	95.38	86.21
Locus 339	85.71	100	100	100	100	100	100	95	97.87	92.86	88.64	100	94.44	100	94.29	96.67	96.55	100	97.73	92.31	100	88.46	80.77	96.15	94.74	90.24	5.66	5.88	5.56	96.88	93.24	91.79	88.64	93.33	100	88.37	88.89	90.6	93.15	94.94	90.1	89.47	91.95	92.11	94.37	93.55	92.5	95.65	90.91
Locus 340	100	100	100	100	87.5	100	100	100	97.14	96.3	96.97	95.12	100	100	100	91.43	96	90.91	96.43	96.43	100	95.65	96.88	91.67	94.12	92	0	5.45	6.45	91.67	94.44	89.41	94.74	96.64	93.75	100	97.06	90.38	95.31	93.33	95.89	100	95.38	96.15	100	93.33	98.7	98.31	94.12
Locus 341	100	100	100	100	100	100	94.44	96.15	96.88	90.48	93.55	96.55	100	100	90	90.62	93.55	94.12	94.59	95	100	88.89	94.44	95.83	83.33	89.47	11.11	11.76	13.33	93.18	100	97.4	95.92	97.26	83.33	83.33	91.11	96.15	98.39	97.78	92.75	90	94.12	87.5	95.24	98.46	94.92	97.62	90.48
Locus 342	100	100	100	100	100	100	91.89	100	100	97.22	100	97.92	96.43	97.22	100	94.87	100	92	96.77	92.11	90.24	100	93.94	97.78	100	95.24	1.12	9.26	2.5	86.03	98.53	88.79	96.39	91.03	89.47	96.55	92.45	87.32	96.51	94.44	97	85.42	94.9	100	95.38	88.24	94.87	90.12	100
Locus 343	100	100	100	100	100	100	87.5	94.12	97.96	91.3	100	97.44	100	100	95.92	97.3	84.85	96.97	93.48	94.44	97.67	100	100	97.14	89.29	100	11.48	3.92	12.5	96.21	98.46	95.58	97.65	93.75	96	97.22	97.73	95.21	93.51	96.55	100	94.44	95	100	100	93.07	95.88	92.94	95
Locus 344	100	100	100	100	100	100	100	93.33	100	91.89	94.74	92.86	100	100	97.78	100	97.22	97.22	97.78	97.06	97.78	95.83	96.08	94.29	89.47	97.3	0	1.82	4.76	91.67	92.47	94.85	95.87	90.58	96.55	96.36	92.06	96.32	92.38	90.48	91.89	98.68	97.17	96.36	98.1	96.58	89.29	95.79	100
Locus 345	87.5	100	100	100	100	100	96.43	96.43	97.5	93.55	89.74	100	92	94.74	86.11	100	94.87	95.83	100	100	97.22	83.33	100	96.77	100	100	1.64	0	0	96.69	92.38	92.56	95.33	94.33	93.55	87.27	94.03	96.47	94.95	96.43	95.08	89.58	95.37	93.44	96.84	90.22	92.04	92	96.88
Locus 346	100	100	100	100	100	100	96.43	100	97.78	93.33	97.87	96.88	93.33	97.62	97.87	100	96.88	100	94.59	94.59	100	87.5	100	88.57	100	93.94	0	1.54	0	61.88	98.8	72	94.12	70.42	100	80.28	100	54.41	93.69	82.46	94	82.18	95.59	87.67	93.9	76.26	95.37	76.58	97.37
Locus 347	100	100	100	100	100	100	100	100	97.83	100	96.15	100	100	97.67	100	97.22	95.83	93.94	98.04	95.35	98.48	100	100	97.92	100	100	4.49	1.72	0	91.33	96.33	92.62	96.95	88.84	94.59	90.53	97.65	88.43	96.69	91.74	90.35	95.83	97.45	91.36	95.88	93.55	97.78	93.1	96.97
Locus 348	100	100	100	100	100	100	95.24	100	97.3	90.91	100	90.62	91.3	90.48	97.3	97.44	89.66	83.33	96.88	92.59	100	100	94.29	94.74	100	95.92	5.56	10	4.76	90.18	97.5	89.13	94.37	92.45	92.86	93.02	95.65	89.62	92.31	93.18	92.38	98.75	98.82	97.56	95.59	93.48	92	91.46	100
Locus 349	83.33	100	100	100	83.33	100	93.33	89.74	100	97.3	87.23	96.08	92	96.67	100	88.37	85.42	89.29	91.3	86.67	93.88	91.67	94.29	90.24	83.33	95	6.82	10.96	8.7	80.4	96.23	87.65	92.19	83.65	90.91	88.52	94.67	82.44	94.07	87.96	95.35	82.29	94.7	92.75	96.15	79.22	88.49	86.11	90.91
Locus 350	100	100	100	100	100	100	84.62	91.3	83.33	88.89	87.88	98.08	90	92.86	80.65	84.38	93.75	83.33	100	96.43	100	100	100	93.33	94.44	100	19.44	13.43	14.81	91.89	92.94	87.78	92.22	87.22	86.67	100	93.75	90.71	85.92	92.41	92.93	86.96	93.68	100	88.1	90.48	90.18	90.79	100
Locus 351	100	100	100	100	100	100	89.19	100	100	96.43	100	97.73	100	95.65	96.67	97.06	96	90	94.59	96.77	94.12	92	94.59	88.89	86.96	100	8.96	12	16.67	86.47	94.74	96.21	91.67	87.18	92.31	93.75	98	86.22	97.09	93.33	91.59	93.24	93.4	90.91	97.67	84.62	93.75	91.49	94.44
Locus 352	100	100	100	100	100	100	100	100	94.59	100	95.12	100	93.33	96.97	100	100	86.67	100	100	100	96.97	100	97.37	96.15	100	100	11.9	11.86	5	90.62	98.55	93.81	95.56	91.72	100	90	97.62	93.23	96	96.67	94.06	100	90.43	86.36	93.75	96.06	94.32	93.1	100
Locus 353	100	100	100	100	100	100	100	100	97.44	100	94.44	97.67	100	96.3	97.73	97.3	97.37	100	100	100	97.78	95.45	100	97.06	100	100	13.79	15.49	18.52	81.01	97.92	78.85	86.27	79.38	89.47	77.78	93.75	37.41	43.02	81.48	89.83	25	41.53	38.24	45.59	74.58	90.08	89.04	90.48
Locus 354	100	100	100	100	100	100	95.12	97.62	100	100	95.08	97.96	100	100	97.14	100	100	100	97.73	100	96.61	100	100	100	86.67	100	0	4.65	0	79.61	97.27	91.38	97.17	89.33	98.31	90.41	97.1	83.02	97.84	92.55	98.44	91.03	96.88	93.26	96.3	83.81	95.68	89.71	97.14
Locus 355	100	100	100	100	100	100	100	97.22	97.67	82.5	91.67	100	83.33	96.97	96.92	93.94	100	97.5	95.24	94.12	97.73	100	97.78	95.92	89.66	96.88	3.12	14.04	4	90.91	91.23	84.25	97.24	92.55	94.94	88.46	89.01	94.17	91.93	81.9	94.55	83.23	91.25	88.3	91.22	93.81	91.22	87.88	90.48
Locus 356	100	100	100	100	100	100	100	100	100	100	90.48	100	94.12	100	95	100	83.33	96	85.71	90.24	95.35	95.83	100	85.29	85.71	92.86	2.82	8.77	5.26	86.75	95.79	87.39	93.75	93.87	94.12	80	90	91.06	97.22	91.75	94.29	83.11	91.82	82.93	89.9	89.58	90.91	85	93.18
Locus 357	100	100	100	83.33	100	100	96.67	100	100	94.87	98.11	100	100	95.45	96.88	91.11	87.8	100	91.3	96.77	98	92.59	97.67	97.78	83.87	90.2	14.1	8.77	5.26	82.14	93.75	83.33	95.58	83.54	82.76	85.48	93.06	82.19	94.02	81.58	90.34	93.42	94.78	90	92.75	85.33	92.25	94.55	83.33
Locus 358	90	100	100	100	100	100	94.44	100	100	96.15	95.35	100	90.91	100	96.97	93.75	92.59	86.67	100	100	100	100	100	100	95.24	97.06	11.11	17.78	6.67	90.3	93.42	94.44	97.7	96.06	100	96.67	100	92.31	98.39	98.96	95	93.33	94.81	100	95.35	98.97	94.51	96.67	92.86
Locus 359	85.71	100	100	100	100	100	100	100	93.33	97.62	94.64	92.5	100	96.55	97.67	95.35	95.65	95.24	100	100	98.15	94.87	100	100	91.67	100	8.82	1.25	4	89.02	95.24	42.42	46.83	92.4	96.08	96.61	94.94	87.01	92.42	89.72	93.97	94.37	96.12	51.25	55.08	92.24	97.17	89.36	96.88
Locus 360	100	100	100	100	100	100	97.37	100	97.62	100	96.77	94.87	95.24	100	100	97.83	100	92.31	100	97.67	96.97	90	100	95.24	100	96.3	12.7	12	14.29	94.62	98.67	91.07	95.6	92.09	89.29	94.74	96	91.14	93.98	90.48	94.17	93.44	96.91	95.35	93.59	96.09	96.33	96.49	100
Locus 361	100	100	100	100	100	100	96.43	92	97.62	100	96.67	100	89.47	96.3	92.5	93.33	87.1	92.31	94.87	97.5	100	95	96.3	95.56	88.24	93.75	0	0	0	82.79	94.59	87.27	97.67	82.58	96.15	83.78	91.11	84	97.47	90.74	97.03	93.22	92.86	92.86	95.89	86.96	95.1	82.69	91.3
Locus 362	100	100	100	100	100	100	100	100	97.14	92.31	92.31	96.55	100	94.44	97.14	100	100	100	97.14	94.44	97.67	100	97.06	95.24	95.45	97.22	9.09	12.73	0	90.32	95.77	95.83	96.15	97.71	89.19	94.29	93.33	90.51	94.78	97.26	96.97	93.75	96.59	95.12	92.16	90.43	95.4	93.85	97.14
Locus 363	100	100	100	100	100	100	91.3	100	100	96.3	97.67	97.56	93.75	100	100	100	100	100	100	100	100	95.65	97.22	100	100	100	0	0	0	81.25	98.31	95.83	96.7	88.18	96.88	91.89	97.62	77.61	94.51	86.54	97.56	80.7	98.91	94.59	96.15	83.12	95.92	84.21	95.65
Locus 364	83.33	100	100	100	100	100	100	100	100	100	96.88	95.45	100	100	100	96.88	100	94.74	90.62	96	97.06	100	92.59	100	96.43	97.56	0	0	0	77.7	97.37	80.58	98.97	89.93	96.3	94.29	100	82.31	97.33	89.09	98.65	90	99.02	89.74	98.21	87.74	98.97	89.39	95.24
Locus 365	100	100	100	83.33	100	100	100	96.67	95.12	95.35	97.5	93.88	95.65	92.31	97.62	97.5	95.24	96.55	93.02	85.71	92.45	97.06	95.35	97.44	82.61	94.29	1.47	0	0	88.94	93.58	92.35	96.6	90.13	93.33	90.12	95.7	82.98	98.4	88.62	94.52	90.1	96.21	91.49	90.83	91.24	90.07	93.1	95.45
Locus 366	100	100	100	100	100	100	96.55	96.43	100	100	97.73	100	100	96.67	100	96.55	96.77	96.15	100	100	96.43	100	97.73	93.02	93.75	97.73	0	3.17	5.56	84.8	94.44	96.95	98.48	91.62	96.43	91.94	96.72	86.75	92.93	94	100	95.59	97.27	96.55	100	90.98	95.37	95.45	100
Locus 367	100	100	100	100	100	100	100	96.55	95.83	97.62	94.64	96.97	86.67	100	89.47	93.55	81.82	97.14	92.31	88.46	97.56	92.86	92.31	90.91	81.82	96.08	3.95	1.92	9.52	87.57	96.83	90.3	96.43	90.71	94.64	91.55	90.59	89.29	96.46	90.68	95.05	93.79	96.69	87.36	97.69	88.8	92.74	93.18	95.59
Locus 368	100	100	100	100	100	100	100	100	97.56	92.86	100	94.74	91.67	95.65	97.06	92.86	93.1	85.71	97.14	100	100	100	100	100	100	97.5	12.5	19.23	11.11	89.29	97.4	80	93.75	89.74	97.14	90.2	97.96	82.76	98.88	81.33	97.33	90.12	97.67	91.38	98.63	82.11	94.79	85.11	100
Locus 369	100	100	100	100	100	100	92.86	97.22	100	97.22	96.08	95.45	100	100	100	93.18	97.5	97.3	97.73	96.3	95.83	96	97.83	97.37	93.94	100	19.72	18.06	4.76	97.24	97.27	95.2	96.15	96.55	97.14	89.61	95.65	96.41	92.31	93.64	95.51	95.24	92.37	94.44	96.74	98.33	94.69	96.43	92.59
Locus 370	100	100	100	100	100	100	100	94.12	97.44	91.67	97.56	93.55	93.33	93.75	83.33	96.97	86.67	100	96.55	89.19	93.55	100	93.55	93.75	100	100	0	0	10.53	91.94	91.49	92.96	94.64	84.78	100	90	91.67	92.59	95	94.2	88.73	100	96	100	94.44	92	97.14	94.34	88.89
Locus 371	100	100	100	100	100	100	96.43	100	97.67	95.65	94.12	92.86	100	100	100	96.88	96.15	88.24	93.94	94.74	100	81.82	100	84.62	93.33	96.77	1.79	0	9.09	91.15	92.45	87.21	95.45	90.62	92	84	93.02	86.84	91.43	92.06	93.42	91.4	93.65	96	97.3	88.89	96.34	91.3	96.67
Locus 372	100	100	100	100	100	100	96.67	92.31	96.43	100	96.36	100	96	97.37	97.67	97.62	100	93.55	100	97.62	95.12	100	100	100	100	94.12	0	0	0	94.71	96.77	94.67	97.44	94.81	89.29	95.77	96.3	90.7	96.09	95.37	96.88	93.1	97.41	97.26	96.47	93.65	95.42	88.66	96.67
Locus 373	85.71	100	100	100	100	100	100	87.5	92.86	92.86	98	97.3	95.24	100	100	94.44	87.5	95.24	94.59	100	100	92.59	95.56	94.44	95.65	94.44	0	0	0	90.08	94.12	94.94	96.74	99.09	94.12	93.55	94.87	96.55	100	98.51	97.09	94.12	96.81	94.12	100	90.36	96.97	98.59	84.21
Locus 374	100	100	100	100	83.33	100	100	100	95.45	100	97.73	97.37	94.74	100	95.92	95.83	100	91.67	97.44	97.3	96.97	100	95.56	93.1	100	97.5	12.5	10.14	13.04	90.97	96.47	87.5	96.63	90.72	100	90.91	95.65	87.27	93.98	90.67	95.65	95.45	96.1	93.75	98.25	94.52	96.08	89.66	91.67
Locus 375	100	100	100	100	100	100	90	100	93.33	95.45	100	100	100	96.15	92.68	93.55	100	100	97.37	97.14	97.3	97.06	100	100	100	100	4.23	3.23	0	78.42	97.59	87.6	89.66	83.33	93.33	87.72	97.1	78.43	95	86.02	97.12	89.6	97.03	80.56	96.52	87.38	95.96	86.9	95.05
Locus 376	100	100	100	100	100	100	100	100	96.77	100	100	94.12	100	94.74	96.55	100	86.67	96.15	100	95.65	96.88	89.47	95.35	100	100	97.37	0	0	0	83.09	94.55	81.72	95.45	82.73	76.47	72.22	100	72.36	96.77	80	92.5	93.75	92.31	89.47	87.23	83.49	92.96	90.48	93.33
Locus 377	100	100	100	100	100	100	100	93.55	97.83	94.74	100	97.73	100	100	96.88	100	96.3	94.44	90	100	100	95.83	97.3	85.19	100	97.3	4.92	8.89	15	97.76	100	95.95	96.77	93.94	100	97.73	97.56	96.34	97.44	99.02	95.88	97.65	96.7	95	96.39	97.3	91.67	100	88.89
Locus 378	100	100	100	100	100	100	95.45	96.43	92.5	100	100	93.33	94.44	100	94.29	97.44	100	100	97.44	97.22	97.06	95.45	94.44	82.14	94.12	100	9.09	4.35	4.76	95.59	92.68	97.92	93.55	93.41	96.15	92.68	95	94.55	97.4	99.01	93	93.59	96.7	93.1	96.2	96.12	92.86	94.74	88.89
Locus 379	83.33	100	100	100	100	100	100	100	100	100	95.12	94.87	87.5	91.67	93.94	96	100	94.44	94.12	100	94.74	100	100	95.45	100	100	1.49	0	0	79.56	95.45	89.52	97.89	89.12	100	85.71	97.5	90.08	98.59	84.51	95	85.71	93.62	95.24	98.46	95.08	99.09	92.96	94.44
Locus 380	100	100	100	100	100	100	100	100	97.22	100	97.37	94.29	94.74	92.86	96.15	97.14	92.59	95.45	93.1	94.44	94.12	100	95.65	93.55	89.29	88.24	0	1.54	0	86.11	95.83	95.95	91.86	92.31	93.94	91.11	95	88.3	98.73	95.08	93.24	96	95.45	91.43	98.57	89.74	94.74	95.38	94.83
Locus 381	100	100	100	100	83.33	83.33	91.18	100	97.73	95	95.74	92.86	100	100	94.12	94.12	88.24	85.29	94.74	100	100	96.67	100	100	89.47	97.44	8.11	8.33	11.11	84.11	87.18	85.29	91.53	89.47	95.16	100	97.62	92.02	93.91	92.11	96.97	91.67	92.86	89.83	96.81	94.19	92.38	93.94	94.59
Locus 382	100	100	100	100	100	100	96.67	96.43	100	96	97.96	94.87	95.65	96.67	96.77	100	97.06	100	95.24	100	96	97.22	100	96.97	100	100	0	5.26	0	93.96	98.97	90.55	94.07	90.54	93.94	88.89	97.14	90.12	94.74	94.38	93.65	98.9	98.18	88	96.63	91.58	96.43	95.24	90.48
Locus 383	100	100	100	100	100	100	92.31	100	90.91	96.97	97.37	95.74	100	93.1	97.83	86.84	93.55	90.62	95.65	100	92.31	93.1	93.88	95.56	96.55	97.62	1.45	3.64	3.23	91.72	89.13	91.82	95.33	90.96	92.59	91.23	94.74	90.16	94.39	93.1	94.34	91.55	96.72	89.8	96.47	93.04	95.54	89.9	88.24
Locus 384	100	100	100	100	100	100	97.22	100	100	100	95	98.08	95.45	100	95.65	96.97	100	97.22	97.56	100	100	100	97.06	94.74	96.15	98.18	9.46	3.33	11.11	83.73	98.26	86.33	96.88	88.11	97.22	91.14	91.67	71.86	96.23	91.67	98.25	82.35	100	91.07	97.12	86.99	98	87.34	95.12
Locus 385	100	100	100	100	100	100	96.67	100	100	95.24	100	94.74	100	95.83	100	94.44	93.33	90.91	91.67	100	100	100	100	96	84.62	92.59	15.79	4.44	0	87.1	98.81	96.39	96.15	96.43	96.97	87.18	89.8	89.74	96.34	93.24	91.86	92.45	91.03	91.89	92.86	95.65	98.73	94.34	93.88
Locus 386	100	100	100	100	100	100	83.33	90.32	81.25	93.33	100	100	100	100	96.55	100	83.33	95	88.46	96.67	100	96.67	91.18	94.44	94.74	91.43	0	0	0	86.73	98.39	92.41	94.87	92.06	90.91	90.74	96.23	93.6	93.64	92.86	96.25	92.68	90.12	94.44	97.78	91.14	92.31	90	97.3
Locus 387	100	100	100	100	100	100	96.77	100	93.33	91.67	97.5	96.97	100	89.29	100	91.43	92.31	93.94	96.15	100	95.65	100	95.24	88.57	100	93.33	9.09	0	0	88.55	96.51	87.96	96.15	81.6	97.44	93.33	95.74	76.15	98.44	87.67	96.77	91.23	93.4	83.33	92.31	83.87	97.14	85.94	96.67
Locus 388	100	100	100	100	100	100	100	100	100	100	100	97.37	94.12	96.3	95.12	97.67	100	100	100	100	100	100	94.44	100	100	100	9.09	4.08	16	91.23	96.91	93.6	97.8	93.57	95.45	88.14	97.92	92.94	100	94.44	98.04	98.65	96.55	100	98.78	93.62	97.25	93.59	100
Locus 389	100	100	100	100	100	100	94.59	96.88	93.18	97.3	96.08	100	100	100	97.56	94	84.09	100	94.87	100	100	97.14	100	93.55	96.15	93.02	1.45	0	0	90	94.9	94.24	97.06	93.33	96.88	85.37	100	92.44	94.95	90.09	96.32	92.31	93.75	93.75	96.84	94.87	91.07	93.75	100
Locus 390	100	100	100	100	100	100	96.97	100	100	91.43	94.64	94.87	97.06	96.43	97.5	92.86	97.5	80.56	95.45	97.3	97.37	97.3	97.87	88.57	90	94.29	0	0	0	87.61	91.51	92.91	88.78	95.12	96.3	85.37	92.16	91.34	92.78	89.76	95.65	96.77	96.58	94.12	96.81	90.85	96.06	90.91	96
Locus 391	100	100	83.33	100	100	100	91.18	96	100	100	96.55	100	93.94	88.46	100	87.04	95.35	97.37	92.86	100	95.24	93.94	84.78	83.87	94.12	94.74	0	0	0	94.95	94.34	93.53	94.12	95.41	92	100	96.3	91.9	95.96	96.09	97.83	96.77	95.73	93.55	92.39	93.66	97.64	93.48	96.15
Locus 392	100	100	100	100	100	100	96.3	93.1	98.15	95.45	96	95	96.43	91.18	97.37	100	97.14	100	100	97.56	97.56	97.14	100	100	96	97.3	2.56	4.08	0	88.39	99.1	93.21	99.06	93.62	97.67	92.31	97.18	94.66	98.33	95.37	93.27	96.99	94.7	93.07	96.4	93.94	98.29	91.89	94.12
Locus 393	100	100	100	100	100	100	96.88	96.55	100	94.12	97.92	86.67	100	100	94.34	96.77	97.37	96.3	100	96.3	96.61	93.1	100	97.87	91.67	100	0	0	0	88.37	96.7	93.62	91.86	91.07	94.74	81.82	94.12	79.84	95.88	92.47	93.2	89.32	92.71	87.5	98.78	83.64	95.45	88.46	94.23
Locus 394	100	100	100	100	100	100	91.67	100	100	88.46	97.87	90.91	81.48	87.1	95.83	96.88	96.97	94.29	100	97.37	94.87	100	95.92	98.21	93.75	100	3.66	12.96	18.52	79.75	94.89	88.57	91.49	86.24	95.92	82.46	87.06	83.42	94.92	90.48	92.06	83.13	89.05	86.9	94.59	77.78	91.77	84.44	89.47
Locus 395	100	100	100	100	100	100	96.55	100	100	100	96.36	100	100	100	100	96.77	96.67	91.67	93.75	93.33	97.44	89.29	93.94	90	95.24	97.3	3.33	0	0	89.03	97.54	90.6	94.7	94.44	97.87	86.15	92.86	92.91	97.79	89.23	93.89	99.04	93.62	97.14	91.59	91.21	95.45	88.41	96.08
Locus 396	100	100	100	100	100	100	94.59	100	92.86	92.86	96.08	98.28	100	96.97	100	97.37	85.71	93.75	95.83	100	97.3	100	97.78	100	93.75	97.83	13.73	3.85	14.81	91.24	96.8	96	95.24	92.59	92.31	91.07	89.71	89.07	96.61	94.57	95.41	87.96	95.83	94.23	98.72	96.83	94.83	98.72	100
Locus 397	100	100	100	100	100	100	97.22	100	97.5	100	100	97.83	88.46	92.59	97.87	97.56	100	100	100	96.67	100	100	97.22	97.56	100	100	0	0	0	90.13	92.68	92.54	92.37	94.18	93.33	92.75	96.05	95.53	95.8	92.08	96.88	91.37	96.53	92.16	96.81	92.13	94.12	95.88	91.89
Locus 398	100	100	100	100	100	100	100	97.22	100	94.29	92.86	94.12	100	95.24	95.45	89.47	93.94	96.43	86.49	96.55	91.11	91.18	86.84	86.49	90.62	97.3	0	5.88	4.76	78.41	96.67	83.54	94.87	84.73	92.11	84.62	91.8	84.9	93.75	84.54	96.33	93.33	93.33	88.73	91.49	89.08	94.69	86.17	92.86
Locus 399	100	100	100	100	100	100	92.86	96.3	97.22	94.29	95.45	93.75	95.45	100	97.56	93.75	92.31	100	97.3	100	100	95	100	86.84	100	87.5	15.22	12	16.67	93.18	91.95	92.11	95.56	90	100	88.89	98.08	95.27	95.31	88.42	95	90.32	90.53	90.62	88.61	90	93.88	100	89.47
Locus 400	100	100	100	100	100	100	85.71	92.59	87.5	97.56	96.15	95.92	100	91.89	96.61	97.37	89.36	96.43	86.05	88.46	91.67	90.32	95	91.18	96.43	91.67	8.57	0	4.76	90.77	88.71	88.24	92.31	87.17	93.1	87.5	89.61	88.02	94.79	85.11	89.15	92	96.04	97.22	88.89	85.83	95.65	89.36	100
Locus 401	100	100	100	100	100	100	93.33	100	100	100	91.89	97.44	100	94.12	100	96.43	90.48	95.24	100	100	97.37	100	100	96.15	92.31	100	0	0	0	88.24	92.77	93.28	95.7	95.42	94.44	94.87	96.43	90	100	96.2	95.79	100	96.15	92.31	98.68	94.85	97.32	96.2	95.45
Locus 402	100	100	100	100	100	100	100	100	100	100	93.75	100	100	93.1	100	94.44	100	94.74	93.75	100	100	90.48	96.67	96.77	96.15	100	5.41	2.99	4.76	86.47	92.75	92.5	93.98	86.92	100	85	98	76.74	95.31	85.92	97.12	95.08	97.3	85.37	97.22	90.54	96.84	85.45	100
Locus 403	100	100	100	100	100	100	96.88	96.3	100	97.37	94.74	86.36	100	91.18	100	95.74	88.24	92.59	86.11	91.49	100	100	100	93.62	92.31	94.44	13.58	19.05	4.76	95.1	98.11	95.89	97.09	92.89	100	95	96.05	93.2	97.56	95.04	95.97	96.19	95.33	94.37	94	93.5	97.18	89.9	100
Locus 404	100	100	100	100	100	100	93.18	96.67	100	100	95	97.22	100	100	95.83	96.43	100	100	100	94.74	95.74	96.3	100	97.5	97.56	97.06	0	0	0	93.15	96.2	96.67	98.96	93.38	100	97.14	100	95.8	97.26	98.59	96.67	97.3	94.95	97.56	96.77	96.34	93.48	98.77	100
Locus 405	100	100	100	100	100	100	100	97.3	100	100	100	92.86	100	100	96	94.12	97.06	95.45	97.14	97.56	98	97.14	94.74	95.92	100	97.44	1.45	3.03	5.56	93.96	96.34	87.5	96.77	93.04	100	100	97.44	93.83	97.53	95.95	87.78	90.57	94.5	92.86	95	92.55	94.74	97.26	90
Locus 406	100	100	100	100	100	100	94.44	93.75	97.92	89.66	97.5	93.94	95.24	92.31	94	97.37	97.37	93.75	100	95.12	94.55	100	95.35	88.89	93.55	100	11.11	1.89	18.52	92.2	93.07	94.96	95.65	95.95	94.44	100	97.96	93.84	96	95.96	95.41	100	93.69	95.45	98.15	85.23	96.26	86.67	100
Locus 407	100	100	100	100	100	100	92.11	89.66	94.74	97.37	92.11	92.11	95.45	100	100	97.44	100	94.29	100	100	98.15	97.22	97.5	100	96.55	93.94	7.27	15.09	14.29	96.51	93.68	95.51	95.5	95.21	95.83	89.23	96.55	95.41	93.86	96.08	97.84	95.89	96.03	100	95.6	93.62	98.98	98.81	91.89
Locus 408	100	100	100	100	100	100	97.5	100	96.36	100	98.41	96.49	91.67	100	98.08	98.04	100	95.83	96.36	100	95.56	100	94.87	98.08	100	97.73	5.81	10.34	10	91.16	93.65	94.08	94.57	87.19	95.65	91.55	94.94	93.03	97.54	92.08	98.62	90.83	94.92	92.13	97.5	89.39	97.37	95	93.18
Locus 409	100	100	100	100	100	100	91.67	95.83	93.02	100	98.18	98.04	100	95.65	100	92.68	92.5	100	91.67	96.43	100	95.83	100	100	88	100	6.35	3.28	11.11	88.81	97.83	92.59	94.74	91.03	95.65	100	98.21	93.21	96.15	94.68	92	99.04	95.83	96.97	95.1	90.48	90.59	95.28	96.77
Locus 410	100	100	100	100	100	100	100	86.36	91.18	96.3	95.56	95.56	100	95.83	97.14	96.77	95	100	95.45	100	97.37	96	95.74	80.77	100	97.37	1.23	1.69	6.25	92.73	94.87	97.92	96.25	92.47	100	95.92	97.22	94.59	93.75	93.33	94.74	96.83	96.47	97.5	95.45	93.94	89.04	91.53	95.83
Locus 411	100	100	100	100	100	100	96.97	97.3	100	92.11	93.33	95.83	95.83	90.24	95.65	97.06	97.67	96.97	87.5	100	97.87	100	92.31	86.54	86.36	92.11	14.77	11.11	11.43	91	90.6	91.71	90.08	90.18	94.59	95.88	87.5	92.27	93.6	88.79	88.62	91.43	91.47	92.63	91.09	91.97	94.31	94.29	93.02
Locus 412	100	100	100	100	100	100	96.15	100	97.87	100	96.23	97.44	100	100	93.55	93.1	92.31	94.12	95.12	96.88	100	100	85.71	93.33	87.88	95.45	13.33	7.27	10	83.67	96.81	92.93	90.76	86.57	91.18	95	92.73	87.1	94.32	89.74	95.41	83.33	95.9	90	96.43	89.29	90.98	87.88	95.65
Locus 413	100	100	100	100	100	100	96.15	100	94.23	97.3	98.04	90	91.67	100	97.83	100	96.55	100	89.36	91.67	96.08	100	90.48	100	92.31	95.92	0	0	0	54.25	94.96	81.16	90.3	62.22	91.8	79.78	85.87	48.11	91.33	66.67	92.26	73.33	93.08	86.36	93.8	71.96	91.56	82.22	92.19
Locus 414	100	100	100	100	100	100	97.5	100	100	96.88	97.96	95.92	89.47	96.88	98.28	97.37	100	97.5	97.44	94.59	98.33	93.33	96.97	100	90.32	95.45	3.85	5.36	3.23	92.86	99.15	93.57	99.17	93.55	100	94.68	95.12	92.83	97.73	100	97.5	94.68	92.42	96.03	96.15	94.5	96	95.6	94.87
Locus 415	100	100	100	100	100	100	100	93.33	95.83	89.47	100	97.56	100	95.45	94.87	94.44	88.1	96.15	97.5	100	100	100	97.3	96.43	91.67	100	6.15	0	8	88.17	98.02	93.89	96.08	92.57	93.33	100	95.16	97.56	96	90.91	98.98	92	97.2	97.44	98.8	92.92	94.55	95.06	100
Locus 416	100	100	100	100	100	100	100	100	97.5	100	97.37	93.75	100	100	100	96.55	86.84	100	93.94	96.55	96.43	100	93.55	86.67	96.97	96.3	1.69	2.7	4.55	79.07	90	84.85	94.05	88.7	100	71.43	92.16	87	86.67	93.33	95.83	80	90.91	80	94.74	90.08	92.05	88.33	95.24
Locus 417	100	100	100	100	100	100	95.24	100	98.15	100	91.67	98	95.45	94.29	89.58	92.11	91.11	97.06	94.59	92.86	95.92	96	94.44	88.24	91.3	96.3	19.72	9.52	14.29	86.5	91.6	92.31	94.62	88.54	93.1	88.24	94.87	87.12	97.37	92.31	91.45	92.92	95.28	92.42	95	89.01	95.76	87.65	93.75
Locus 418	100	100	100	100	100	100	100	95.24	97.06	100	100	100	100	96.88	96.97	100	91.18	100	91.89	100	100	96.55	97.56	97.78	93.33	96.43	2.17	5.45	10.71	92.18	95.95	93.28	95.35	96.95	92.31	91.89	94.64	90.36	97.3	92.21	97.62	91.67	96.61	95.24	96.34	94.07	96.88	95.95	95.83
Locus 419	100	100	100	100	100	100	100	96.15	100	100	94.92	97.73	94.44	96.3	97.37	100	94.29	100	93.94	100	95.65	100	90.91	95.65	83.87	87.88	0	0	0	40.13	97.46	85.71	95.08	78.57	93.48	84.75	93.59	73.17	94.59	88	91.35	90.27	99.13	90	97.03	72.9	95.56	89.66	97.87
Locus 420	100	100	100	100	100	100	100	94.87	100	92.5	94.34	97.5	96.88	90.48	92.98	100	100	100	97.37	97.56	96.15	96.77	95.24	97.37	100	97.5	0	1.56	17.65	91.67	94.07	91.74	93.57	90.6	95	94.64	86.76	86.55	95.37	92.71	86.09	94.74	95.71	83.61	89.34	90.91	96	94.9	97.3
Locus 421	100	100	100	100	100	100	90	94.44	93.18	96	97.78	95.35	93.33	100	89.13	83.87	100	95.65	92.11	100	100	96.15	97.83	89.29	93.75	93.18	3.64	15.38	6.67	83.08	94.59	94.19	89.8	90	96.36	93.1	92.59	87.62	97.5	97.37	94.95	91.94	93.59	89.47	96.39	86.73	92.16	90.91	94.44
Locus 422	100	100	100	100	100	100	96.97	100	98.15	97.5	97.62	97.83	96.3	95.65	97.56	100	97.14	96.43	100	96.55	95.12	93.33	100	97.3	88.24	100	5.41	3.28	10	96.88	94.62	95.92	97.59	98.33	94.12	91.94	96.97	96.75	92.86	95.18	93.68	95.7	98.95	90.62	97.56	90.91	97.94	96.36	96.55
Locus 423	100	100	100	100	100	100	100	97.37	95.74	97.56	93.88	98.08	100	94.12	97.87	97.14	100	100	100	96.67	100	100	97.56	97.67	100	100	0	0	0	81.94	96.75	86.15	98.28	89.93	95	87.64	90	83.33	98.23	93.41	96.72	88.75	98.45	93.4	92.16	88.68	96.55	95.51	95.77
Locus 424	100	100	100	100	100	100	84.21	90.91	83.93	97.06	95.92	96.49	94.12	97.83	97.44	100	95.56	100	95.24	95.24	96.15	92.86	95.56	80.95	90.48	94.12	4.62	11.11	3.7	77.53	91.94	83.87	92.65	77.6	88.1	88.52	94.68	74.77	91.94	88.42	90	85.57	93.5	89.06	92.04	84.95	90	81.33	97.3
Locus 425	100	100	100	100	100	100	100	100	100	94.74	96.97	96.77	100	100	97.56	97.22	95.65	92.31	92.86	100	97.37	92.31	100	83.33	100	94.29	2.13	0	0	85.53	1.67	95.16	95.95	44.74	50	92.31	92.65	87.01	95.45	92.98	98.75	92.21	94.95	93.33	97.65	56.67	44.83	87.5	96.3
Locus 426	100	100	100	100	100	100	100	97.3	96	88.64	100	95.74	92	100	100	97.5	97.22	96.88	96.97	96.43	94.44	100	95.24	94.74	100	97.14	5.8	1.79	0	86.58	95.65	86.05	90.98	89.33	100	85.71	91.04	88.73	97.98	88.46	96.33	88.61	93.75	89.47	89.36	87.72	90.77	77.89	93.33
Locus 427	100	100	100	100	100	100	100	100	100	97.5	95.83	100	94.12	100	100	100	94.12	100	100	100	100	100	100	93.33	96.3	96.88	0	1.85	0	82.31	94.74	86.73	96.58	89.89	100	88.89	96.88	73.99	98.02	88.07	97.25	89.06	98.54	91.76	94.69	80.16	95.83	85.33	97.5
Locus 428	100	100	100	100	100	100	100	100	95.45	94.74	90.48	92.11	100	100	100	100	100	100	91.18	95	96.77	89.66	94.12	97.67	100	100	19.23	14.29	4.55	94.32	98.59	96.97	95.45	95.06	92.68	97.78	96.83	89.52	97.47	94	94.68	89.66	90.91	95.65	98.61	96.47	97.56	88.89	95.12
Locus 429	100	100	100	100	100	100	100	94.12	100	100	97.87	98.41	96.15	97.22	98.11	100	100	100	100	100	94.34	100	97.92	97.96	100	97.44	1.41	0	3.57	97.06	92	91.74	96.97	96.62	95.74	90	98.65	93.37	97.17	93.26	94.44	95.52	96.21	98.04	97.67	93.81	96.95	97.44	93.1
Locus 430	100	100	100	100	100	100	100	92.86	90.2	90	88.89	92.11	100	97.22	97.96	97.37	97.67	96.88	100	100	95.12	100	97.96	94.44	91.18	100	2.33	0	0	75	95.28	87.68	95.04	84.24	100	85.14	82.54	87.94	94.59	79.59	88.89	88.14	96.92	87.13	89.09	85.12	92.62	82.11	95.12
Locus 431	100	100	100	100	100	100	96.88	92.86	100	97.5	100	100	96	100	98.21	97.78	100	97.3	97.5	97.37	100	100	97.62	96.97	100	91.49	15.62	10.61	16.67	82.94	99.12	93.71	96.75	91.33	91.49	95.77	100	84.24	96	90.98	95.83	93.89	97.74	91.67	98.1	87.74	94.92	95	94.23
Locus 432	100	100	100	100	100	100	88.89	94.59	91.3	93.33	97.87	100	93.33	100	97.3	96.55	97.06	100	100	97.5	100	96.15	96.43	87.5	100	100	10.64	4.17	13.04	90.98	98.73	86.14	94.12	96.34	95.65	96.3	100	93.28	98.51	100	97.78	98.04	93.94	100	98.41	92.25	93.52	92.41	81.25
Locus 433	100	100	100	100	100	100	93.55	100	92.31	96.43	97.96	95.12	95	96.97	95.56	85.71	89.47	94.12	94.74	97.5	97.92	100	100	93.94	95.45	100	14.89	6.52	18.18	90.32	96.55	89.32	97.3	95.03	80	96.15	94.74	91.84	100	94.79	95.83	91.8	98.57	93.02	95.71	96.21	98.06	97.3	100
Locus 434	100	100	100	100	100	100	97.14	100	100	89.47	83.67	89.36	85.71	100	96.72	92.11	100	95.65	96.97	94.29	98.04	96.43	100	97.62	88.89	97.5	5.56	2.99	18.92	85.71	89.68	87.66	85.51	86.24	86.67	90.28	91.78	90.1	92.81	92.79	90.62	87.18	94.59	89.53	91.07	86.96	94.74	87.37	95
Locus 435	100	100	100	100	100	100	100	97.06	100	96.3	100	97.37	100	94.74	94.87	97.22	96.97	91.89	97.73	90.91	100	91.43	90.48	100	100	94.59	0	0	3.57	95.15	94.32	93.71	94.83	94.82	97.67	94.29	94.55	95.63	97.94	94.44	95.2	91.86	95.83	94.12	98.97	91.15	94.85	97.47	97.14
Locus 436	85.71	100	100	100	100	100	89.47	100	95.74	90	94.87	93.75	91.67	96.88	95.12	96.3	92.86	93.33	93.02	93.1	93.75	96.67	94.59	86.67	95.83	95.45	0	1.85	3.85	44.96	92.11	79.55	95.96	54.9	90	67.39	79.63	35.85	93.41	73.56	92.13	74.67	94.05	52.94	95.52	67.42	92.86	78.95	84.62
Locus 437	100	100	100	100	100	100	92.31	100	97.44	100	96.88	100	91.3	95.83	92.86	96.88	96.77	95.65	100	100	92.59	100	97.3	100	95.65	100	16.07	9.62	4.35	96.67	96.43	97.14	98.41	96.59	96.67	97.83	95.24	96.63	95.71	93.65	98.59	96.23	97.01	98.7	98.31	94.74	97.53	98.04	96.15
Locus 438	100	100	100	100	100	100	100	100	100	92.31	93.94	100	100	95.24	96.67	100	97.14	95	100	96.3	96.67	100	100	100	96	96.43	10.17	3.64	8.33	89.25	91.53	98.61	91.55	94.25	96.3	97.5	90.48	98.88	93.51	94.12	94.44	96	95.71	95.95	90.74	96.49	100	95.56	97.92
Locus 439	100	100	100	100	100	100	95.65	96.43	95.35	100	95.83	93.62	92.86	97.5	92	100	85.29	92.86	97.44	100	100	96.15	94.87	94.12	96.97	85.71	15.38	6.98	18.75	86.73	97.33	94.29	97.92	85.07	92.59	90.62	92.45	78.35	98.82	90.11	93.33	87.84	94	100	97.01	83	95.65	90.91	100
Locus 440	100	100	100	100	100	100	97.06	95.35	100	94.87	98.04	97.3	92.31	100	100	97.37	93.48	93.94	100	94.74	98.04	100	97.37	100	97.3	96.88	8	12.5	11.11	89.12	97.79	94.08	94.57	96.1	89.47	91.18	96.88	92.2	98.52	93	98.4	94.97	95.62	91.01	94.07	90.91	96.12	93.94	94.74
Locus 441	100	100	100	100	100	100	96.3	100	97.22	100	95.12	100	100	96.43	91.3	93.55	87.5	96.3	96.55	97.78	97.44	100	93.18	94.59	82.61	94.59	8.06	11.76	16	93.42	93.33	92.17	98.86	95.04	87.76	94.23	100	92.96	96.39	93.75	94.29	91.53	94.17	93.48	95	96	95.7	93.65	96.23
Locus 442	100	100	100	100	100	100	93.18	100	93.62	94.12	86.79	89.83	96.43	100	93.88	84.44	86.84	85	100	97.87	90.48	97.22	97.37	88.89	87.1	100	4.88	1.75	3.33	86.07	91.85	86.27	94.29	90.59	93.24	82.5	97.62	83.92	95.86	87.9	92.48	88.02	89.73	89.68	91.78	86.09	91.25	85.95	95.56
Locus 443	100	100	100	100	100	100	87.5	93.94	96.08	91.89	96.23	89.29	96.43	100	91.07	84.78	83.78	88.37	97.92	97.96	89.23	92.5	88.24	89.8	82.14	93.02	4.65	0	0	80.08	97.24	79.92	90.58	1.18	3.23	81.58	89.36	72.94	92.17	80.77	91.3	84.05	91.84	92.86	91.6	78.95	92.9	82.44	90.7
Locus 444	100	100	100	100	100	100	100	100	96.36	97.44	100	100	88.89	91.67	100	100	96.88	92.86	100	93.33	100	95.65	100	91.43	87.5	100	0	0	0	91.39	96.43	96.8	96.84	91.18	95.65	91.11	100	92.22	93.55	96.39	95.79	98	97.41	94.87	91.11	95.76	90.99	89.39	100
Locus 445	100	100	100	100	100	100	100	100	97.73	96.97	96.08	93.88	92	97.22	88.24	100	93.02	94.59	97.37	87.88	97.78	96.67	97.14	93.75	90.91	91.3	2.53	10.17	10.53	84.21	93.9	90.16	94.64	87.98	92.86	91.49	90.77	92.06	95.7	89.29	94.59	87.5	93.07	87.69	94.25	84.67	94.74	94.52	100
Locus 446	100	100	100	85.71	100	100	87.5	96.15	95.74	100	100	97.06	94.44	96	100	85.29	95.24	100	96.15	96.43	97.22	96	97.44	96.15	100	100	6.9	5.66	8.7	87.62	92.86	94.05	98.33	91.3	88.24	82.35	81.63	84.62	89.66	84.51	97.65	83.87	93.75	94.44	91.8	87.8	91.03	88.68	90
Locus 447	100	100	100	100	100	100	96.97	87.5	97.22	100	90.7	92.68	100	96.3	91.67	91.43	81.4	91.67	100	91.18	87.5	96.15	92.86	88.89	96	97.44	3.12	0	3.03	93.06	88.78	92.13	80.68	90.2	87.27	91.3	81.82	91.06	95.79	86.41	93.58	88.29	90.29	93.65	86.36	90.99	88.89	91.67	89.29
Locus 448	100	100	100	100	100	100	93.75	95.24	100	100	95.24	100	100	100	100	89.13	88.89	100	94.12	95.83	96.43	96.15	97.73	96.67	95.45	96.55	0	1.54	6.9	90.7	93.98	88.31	95.7	94.7	93.33	95.83	91.43	95.04	94.68	93.75	98.99	95.24	95.37	98	98.06	93.68	95.24	96.43	97.92
Locus 449	100	100	100	100	100	100	100	94.74	100	100	89.58	97.44	94.12	93.94	95.35	100	90	100	97.73	96.88	97.3	100	97.44	93.1	100	96	14.71	4.48	15.38	88.97	98.75	85.95	95.6	92.35	96.55	87.5	94.34	90.07	95.74	92.86	93.16	98	98.63	100	92.11	88.51	96.08	95.51	96.67
Locus 450	87.5	100	100	100	100	100	100	100	95.56	92.31	90.48	82.98	100	100	87.5	100	93.48	100	100	100	97.83	100	97.44	93.55	96.15	97.56	2.94	0	4.76	87.86	94.44	91.87	93.51	92.53	88.46	80	92.59	89.44	91.57	86.21	91.92	91.89	95.12	89.66	95.65	85.34	89.69	92.65	83.33
Locus 451	100	100	100	100	100	100	97.5	100	100	96.77	97.92	97.3	100	100	97.87	100	93.18	97.44	97.62	93.94	98.11	100	95.83	100	96.15	100	1.52	1.67	0	93.65	94.4	96.15	95.65	93.51	91.14	97.56	94.59	97.01	96.92	94.44	95.93	95	96.32	93.75	96.55	93.75	96.03	95.83	94.94
Locus 452	100	100	100	100	100	100	97.5	100	95	91.18	97.62	100	92.86	95.45	97.87	97.73	100	97.5	97.62	100	100	92.59	93.75	97.22	100	100	0	0	0	88.36	93.65	91.88	95.8	90.48	91.76	95.06	96	94.97	94.66	92.59	93.16	94.44	94.03	93.88	91.22	94.96	95.38	94.79	96.05
Locus 453	100	100	100	100	100	100	100	96.67	97.3	96.77	93.18	95.35	96.55	100	97.87	100	97.62	97.5	100	100	100	100	94.55	97.06	96.43	97.22	0	3.45	0	90.74	98.47	95.48	93.24	87.86	89.77	88.16	92.31	93.33	96.09	89.8	92.06	89.63	94.93	91.4	91.28	95.54	90.58	95.12	96.05
Locus 454	100	100	100	100	100	88.89	100	97.83	97.78	88.89	86.79	84.62	96.3	96	94.59	91.67	96.55	95.65	96.88	93.02	100	94.44	97.62	100	83.33	95	6.25	12.28	9.09	80.8	90.53	85.96	92.11	87.02	90.91	86	86.84	88.46	91.51	83.12	85.94	86.9	91.87	80	92.86	80.91	88.52	85.94	100
Locus 455	100	100	100	100	100	100	100	96.77	100	96.97	98.25	100	100	100	98.31	95.65	95.83	100	93.33	98.15	98.11	96.88	97.22	91.67	97.3	100	1.61	0	3.33	71.57	97.22	84.57	97.28	83.41	96.3	83.81	97.75	64.1	93.88	82.26	96.82	87.5	97.22	86.73	95.37	73.57	95.62	88.71	100
Locus 456	100	100	100	100	100	100	92.31	100	100	95	91.18	96.3	84.21	100	100	91.18	100	100	96.15	96.67	95.65	100	95	90	96.43	95.45	1.79	0	0	88.29	96.55	93.83	92.45	95.24	85.71	90	100	86.3	98.11	95.38	96.34	92.86	94.44	100	87.5	93.94	92.65	96.83	100
Locus 457	100	100	100	84.62	100	100	100	95.65	100	100	97.44	90.91	100	100	100	97.14	92	89.47	96	100	95.24	100	96.55	100	94.74	87.5	8.33	6.45	17.65	92.31	94.05	87.5	88.14	91.38	100	93.55	97.14	94.9	90.62	91.04	94.94	95.24	97.06	88	91.43	97.14	91.21	96.43	91.67
Locus 458	100	100	100	100	100	100	100	100	96.43	88.46	94.59	96.97	95	100	100	100	96	86.67	100	100	97.44	100	96.55	95.24	93.33	90.48	10.64	11.11	11.11	89.91	98.77	95.24	93.1	95.28	100	93.55	97.14	95.83	94.74	95.31	100	94.74	100	86.96	100	98.57	94.05	94.55	100
Locus 459	100	100	100	100	100	100	94.74	96.15	100	100	100	100	100	96.97	93.94	96.43	93.02	100	92	91.18	100	96.97	97.3	93.33	100	97.3	3.33	0	0	76.69	96.2	79.63	96.3	78.72	88.89	76.67	100	56.49	96.2	86.21	96.91	85.71	94.62	90.91	91.67	69.23	93.88	86.44	94.12
Locus 460	100	100	100	100	83.33	100	93.55	95.24	93.94	95.45	90	100	86.96	92.59	90	96.97	92.31	100	93.94	96.43	93.62	90	97.56	82.35	86.36	94.87	5	6.67	0	88.7	94.52	87.5	95.89	86.61	93.75	94.87	95.24	90.48	95.89	87.84	94.81	94.44	96.91	94.44	87.5	90.09	95.83	95.24	100
Locus 461	100	100	100	100	100	100	94.44	87.1	85.71	93.75	100	100	100	100	100	92	91.3	97.14	94.59	95.45	93.1	89.19	89.19	90.7	82.35	85.71	0	4.08	0	71.2	91	77.21	98.06	78.83	94.44	83.56	91.8	61.17	93.44	79.27	96.59	80.85	95.93	87	94.9	63.72	92.79	86	89.29
Locus 462	100	100	100	100	100	100	100	100	95.45	88.89	100	95.65	100	92.59	97.67	94.29	94.12	100	96.43	96.55	97.5	100	97.06	86.96	90	96.08	5.26	11.86	7.14	91.36	91.49	91.2	91.74	93.68	87.8	91.67	95.08	91.01	91.35	95.56	92.92	89.71	90.91	95.16	94.94	85	95.15	85.71	96.55
Locus 463	100	100	100	100	100	100	95.45	90.91	97.92	97.44	100	94.44	100	93.55	96.97	94.29	94.87	100	92.86	96.15	97.22	94.74	100	89.74	92.31	92.59	9.09	1.69	0	82.05	95.45	80.67	92	81.28	95.65	91.55	91.67	73.2	94.38	87	90.91	89.19	88.07	79.22	96.43	69.84	96.91	85.42	94.03
Locus 464	100	100	100	100	100	100	100	92.86	83.33	85.71	90.91	100	84.62	90.48	100	100	93.1	94.44	91.67	96	88.57	100	88.57	88.89	94.74	93.55	10.45	15	7.69	84.67	88.68	87.14	95.92	90	81.82	100	89.19	85.88	96.61	91.3	92.11	100	88.52	100	92.86	92.31	91.25	89.13	100
Locus 465	100	100	100	100	100	100	100	93.1	100	97.73	97.37	94	96.77	96.67	98.08	100	100	94.59	97.78	94.74	96.92	95	93.62	92.11	92.68	94	19.44	4.26	19.05	94.08	90.16	92.72	95.54	94.12	100	93.33	90.41	96.24	95.35	95.6	92.31	96.2	96.24	91.45	92.04	95.28	94.63	95.6	91.84
Locus 466	100	100	100	100	100	100	93.94	90.48	97.73	96.97	97.83	100	100	96.15	93.62	100	95.56	94.59	90	86.67	91.49	90.48	91.3	96.67	93.94	94	0	0	0	88.68	91.49	93.08	93.57	92.13	100	95.89	94	93.01	96.91	91.86	94.21	95.3	95.54	93.52	93.07	93.48	94.03	97.53	94.74
Locus 467	100	100	100	100	100	100	100	100	100	96.43	97.96	100	100	93.94	100	94.44	92.86	95	96.55	96.77	100	100	100	100	100	97.56	2.67	0	3.33	83.54	96.49	90.08	93.06	90.11	100	93.67	93.33	79.31	97.22	90.72	98.26	88.16	95.58	87.14	98.85	89.09	94.03	93.1	97.06
Locus 468	100	100	100	100	100	100	95	92.31	100	93.1	94.59	95.24	95	100	100	100	96.43	89.47	100	97.3	94.87	100	100	100	95.24	92.5	18.52	15.09	5.26	95.31	97.33	96.59	98.94	95	98.39	92.73	93.44	96.26	95.06	88.24	96.94	97.85	96.34	89.8	97.53	96.74	97.87	95.38	91.53
Locus 469	100	100	100	100	100	100	100	96.77	97.44	92.59	97.44	95.45	100	100	100	96.43	96.15	94.44	100	97.44	97.22	100	95	100	100	97.37	0	1.75	0	50.41	98.72	87.95	94.85	91.74	96.97	96.08	86.15	96	92.77	98.55	94.74	94.74	93.55	91.67	95.24	95.29	94.79	87.5	95.08
Locus 470	100	100	100	100	100	100	94.44	96.97	94.74	96.55	97.3	95.12	100	96	100	100	88.89	87.5	96.88	94.59	91.67	100	91.67	95.83	100	90	0	0	0	88.89	94.94	95.65	97.94	89.42	90.48	95.83	95.24	89.01	97.4	94.29	95.74	92.78	98.9	96.08	96.43	92	97.83	92.86	96.67
Locus 471	100	100	100	100	100	100	100	89.66	100	91.89	100	93.48	95.24	97.56	97.14	100	97.96	100	97.83	97.3	97.92	92	100	100	94.12	98.21	1.45	1.85	6.45	88.28	97.56	92.86	96.3	97.56	97.5	96.67	93.1	96.53	95.12	97.14	92.78	93.98	95.33	98.15	93.55	91.74	97.69	91.14	97.06
Locus 472	83.33	100	100	100	100	100	97.5	100	97.3	100	98	100	90	93.94	100	100	98.08	93.48	97.73	97.67	97.87	97.14	92.16	97.87	100	100	3.28	9.09	17.24	85.71	95.96	93.85	95.41	93.6	93.1	92.31	91.86	89.44	99.11	92.68	96.91	92.26	100	97.53	98.46	90.7	98.11	91.8	95.95
Locus 473	100	100	100	100	100	100	97.44	100	93.62	96.55	97.14	97.06	94.12	95.83	91.43	97.3	90.91	90	94.12	94.12	95.24	93.1	97.14	93.48	100	93.33	0	13.95	17.65	94.96	94.44	93.94	94.83	94.02	94.74	100	91.55	94.31	95.29	91.46	95.37	96.83	98.04	94.03	98.65	92.71	94.44	98.7	96.43
Locus 474	100	100	100	100	100	100	96.55	100	94	96.77	98	100	97.14	93.94	98.18	95	97.06	97.22	100	97.22	93.65	96.3	100	97.44	91.3	97.37	0	0	0	93.68	98.4	93.02	95.49	95.43	97.01	95.24	97.59	96.08	95.62	99.19	94.49	94.97	97.22	93.88	95.59	96.18	97.19	96.4	100
Locus 475	100	100	100	100	100	100	100	96.43	98.25	100	97.37	93.48	87.5	100	100	93.02	93.94	100	97.56	89.36	93.75	94.44	91.11	95.83	96.15	91.67	0	1.82	0	93.89	94.44	99.01	98.25	97.39	93.1	93.33	95.59	94.48	96.23	97.4	93.86	96.92	95.33	95	96.39	94.19	96.52	97.56	90.32
Locus 476	100	100	100	100	100	100	80.77	100	95.31	97.37	98.08	100	95.83	100	97.67	91.89	91.18	100	95.45	100	100	96.67	100	93.94	91.67	95.24	2.78	5	0	92.72	95.96	92.67	94.31	94.51	97.14	96.97	93.33	95.21	97.92	93.75	97.12	90.72	95.04	92.06	94.05	96.52	96.95	96.59	95
Locus 477	100	100	100	100	100	100	100	96.88	97.56	94.29	92.86	97.62	81.25	100	96.77	97.67	96.15	96.43	96.77	100	95.56	100	100	97.62	94.74	100	13.33	6.38	0	88.33	95.6	94.62	97.94	92.57	100	93.02	92.06	89.47	96.67	92.63	93.81	91.89	98.28	95.74	93.98	96.49	97.06	85.29	100
Locus 478	100	100	100	100	100	100	100	96.43	100	97.83	98.04	94.87	96	93.55	96.55	97.56	100	93.48	100	100	94.87	96.97	100	97.56	100	93.75	8.77	4.08	15.38	66.84	97.3	84.81	97.39	74.19	97.65	80.22	98.68	57.01	93.71	85.19	96.03	78.23	97.35	86.96	96.26	72.88	92.81	83.65	98.25
Locus 479	100	100	100	100	100	100	90	88.89	95.12	94.12	88.89	94.29	100	100	94.44	89.19	100	95.45	100	100	95.45	91.67	100	100	100	91.18	18.87	12.24	11.11	90.55	93.94	92.08	94.52	89.09	88.57	86.49	94.92	95.24	87.5	88.52	90.22	97.37	94.23	90.91	93.65	86.08	92.79	90.91	90.62
Locus 480	100	100	100	100	100	100	95	100	93.55	96	97.37	93.02	86.96	95.83	100	97.22	100	95.83	100	96	95.74	92	96.43	97.3	100	94.29	14.55	5.88	9.09	87.88	94.74	85.27	90.48	91.58	93.75	85.71	94.55	90.12	91.75	94.02	94.23	86.27	95.24	93.15	94.06	93.07	93.64	86.59	97.3
Locus 481	100	100	100	100	100	100	96.43	94.87	98.15	100	97.96	95.35	96	97.3	100	97.5	90	100	100	96.55	100	96.88	97.44	97.73	100	97.78	16.9	8.82	15.38	92.5	95	93.23	97.94	95	100	94.19	97.73	94.35	92.31	93.91	95.87	94.39	99.32	84.72	95.6	91.1	95.8	93.88	90.91
Locus 482	100	100	100	100	100	100	96.43	100	100	100	100	97.62	96	100	100	100	97.5	100	100	93.1	98	100	100	97.73	100	95.56	14.08	14.71	11.54	91.77	94.78	95.52	97.92	95.98	87.18	92.94	96.51	93.45	94.62	95.58	98.32	95.28	96.55	87.32	94.57	93.2	99.15	91.84	97.56
Locus 483	100	100	100	100	100	100	96.15	97.14	92.59	91.67	93.48	100	91.67	97.22	95.35	97.06	95.24	96.88	97.06	100	98.15	97.06	97.44	97.62	96.3	97.78	0	1.35	0	84.52	98.11	97.76	96.12	92.27	97.3	93.75	96.25	87.39	96.77	91.07	93.91	92.08	96.4	90.77	93.18	88.06	95.04	91.58	95
Locus 484	100	100	100	100	100	100	97.06	93.33	98.18	95.83	95.65	92.73	100	100	97.56	94.12	85.37	97.14	96.97	94.29	97.96	100	97.44	93.02	81.25	100	0	0	0	92.22	92.86	90.51	93.2	92.7	90.91	88.24	90.91	96.41	92.16	89.68	93.85	94.37	94.03	96	96.34	93.44	92.65	91.49	90.91
Locus 485	100	100	100	100	100	100	97.44	93.94	97.73	100	97.87	100	100	94.74	100	97.37	100	96.77	96.15	100	97.96	96.15	98	95	94.44	100	14.29	14.52	12.5	94.41	94.59	95.71	99.21	93.94	98.33	95.06	98.55	93.33	93.33	92.93	94.7	99.04	99.01	97.18	99.15	91.74	94.07	90.91	97.67
Locus 486	100	100	100	100	100	100	96.77	91.67	100	93.75	91.49	94.64	100	100	100	96.43	100	94.59	100	100	100	96.77	97.87	100	100	94.29	2.13	0	4.76	88.12	92.45	92.92	96.69	88.16	94.83	91.55	94.29	82.28	98.35	91.58	96.06	88.55	96.4	88.31	97.32	89.66	95.24	90	98.39
Locus 487	100	100	100	100	100	100	96.15	100	100	100	100	100	100	96.67	100	93.75	100	100	97.37	100	98.04	100	95.24	100	97.14	93.75	11.32	10.45	16	90.91	93.04	89.71	96.72	86.56	85.71	83.54	92.31	89	96.27	88.66	96.32	89.68	91.8	93.24	94.83	91.09	92.25	88.64	97.22
Locus 488	100	100	100	100	100	100	96.97	100	100	100	98	97.67	100	100	97.62	100	93.94	95.65	93.18	93.88	100	100	97.73	100	94.29	98	5.8	8.7	11.11	79.63	95.73	89.73	96.83	85.2	97.92	89.47	95.83	68.57	92.54	90.4	97.76	85.84	94.17	81.08	91.82	78.05	94.96	90.62	94.64
Locus 489	100	100	100	100	100	100	97.37	100	97.5	96.43	100	100	95.65	97.22	100	100	100	92.86	100	100	97.78	100	97.44	97.56	93.33	100	8.16	6.12	7.41	86.72	96.15	94.17	97.62	89.29	92.59	93.65	96.67	91.67	97.46	97.53	96.3	95.95	100	94.44	99.05	96.51	97.48	89.39	100
Locus 490	100	100	100	100	100	100	97.83	96.88	94.12	96.67	100	96.55	100	100	96.23	100	96.43	90.91	96.88	95.24	95.24	96.43	96.77	100	85	96.77	4	1.92	8	89.13	97.09	87.67	96.4	90	100	97.7	93.85	87.59	97.96	96.51	94.9	92.91	93.86	93.06	93.52	88.12	95.16	89.89	94.03
Locus 491	100	100	100	100	100	100	97.14	96.3	100	94.29	97.92	98.21	96.15	100	100	97.14	91.18	91.18	100	97.83	94.12	96.43	97.62	97.87	100	97.67	7.46	5.88	10	95.09	97.09	94.44	96.72	98.01	88.3	97.41	96.83	91.88	92.92	96.49	93.91	96.15	95.28	94.83	94.74	94	95.42	88.89	96.61
Locus 492	100	100	100	100	100	100	92	90.62	100	96.67	97.3	97.78	100	100	97.62	88.64	89.47	92.86	97.14	100	95.65	100	97.73	97.3	95.83	100	6.45	5.17	13.64	90	97.47	86.09	95	88.96	100	94.29	98.21	94.41	95.5	96.97	97.5	92.24	96.8	94.92	96.08	94.23	97.2	93.02	94.59
Locus 493	100	100	100	100	100	100	95.65	100	100	100	100	93.75	93.33	100	96.97	100	83.33	96	95.83	100	100	100	100	96.97	100	90.32	16.67	12	8	89.92	95.88	94.57	95.65	93.33	97.73	93.59	96.77	92.68	95.18	90	95.6	97.58	98.94	94.74	97.58	89.36	96.84	94.12	96.08
Locus 494	100	100	100	100	100	100	90.91	92.11	95.35	94.29	95.16	98.08	95.24	95.45	94.23	100	95.56	100	92.5	94.12	96.3	93.1	93.62	90.48	96.88	95.31	3.49	1.41	0	88.98	96.88	92.72	94.41	92.31	97.22	93.68	94.74	93.2	92.65	89.92	98.41	91.91	96.38	95.92	97.2	95.48	98.64	95.92	95.65
Locus 495	100	100	100	100	100	100	96	100	97.78	94.74	95.24	98.08	95.24	100	98.25	97.96	93.62	97.44	87.5	85.19	96.23	100	98	88.64	90.62	88.41	10.59	5.63	6.06	91.56	94.74	94.29	95.83	95.14	100	93.88	93.75	93.17	97.1	95.35	90.91	91.24	93.94	94.9	94.5	97.18	94.12	92.86	97.83
Locus 496	90.91	100	100	100	100	100	100	100	100	100	93.02	100	88.89	95.45	100	100	97.06	96.55	100	93.33	98.28	100	96.3	100	100	100	15.87	9.26	5	88.69	98.02	96.77	97.25	93.33	92.59	86.11	100	86.34	95.41	93.33	97.46	91.3	99.04	95.56	96.7	88.99	96.03	88.31	93.1
Locus 497	100	100	100	100	100	100	100	100	100	100	95.65	100	95.65	100	100	96.3	97.06	96.97	97.96	97.44	97.56	100	86.84	94.87	95.65	97.14	2.78	3.33	4.76	91.67	97.3	92.54	96.69	92.63	96.67	95.52	96.15	94.83	96.72	95.88	96.88	96.35	97.52	96.77	96	92.97	95.8	95.54	96.88
Locus 498	100	100	100	100	100	100	100	97.37	100	96.43	95.35	93.88	100	96.67	93.75	93.55	100	100	100	97.44	100	100	97.44	97.62	100	94.29	2.7	3.33	9.52	90.26	96.36	96.3	91.89	92.97	93.22	95.45	98.08	93.49	97.56	97.85	98.4	97.79	94.51	100	95	92.97	95.04	95.61	95.24
Locus 499	100	100	100	100	100	100	93.02	94.74	91.43	96.67	93.18	98.21	96.67	93.75	98.04	93.75	93.94	94.44	97.62	100	98.25	92.59	94.87	92.68	96.55	97.5	0	0	0	89.68	96.92	88.59	96.18	88.76	100	93.27	95.59	84.08	99.24	90.48	95.04	92.72	97.69	96.84	97.84	89.09	96.32	96.08	95.83
Locus 500	100	100	100	100	100	100	82.5	88.89	93.55	97.3	96.23	88.71	96.43	95	95.74	98.08	87.76	96.97	95.56	100	95.65	94.59	100	96.08	94.87	97.92	5.56	3.12	8	75.34	96.18	80.7	94.67	84.65	90.57	80.31	86.3	80.09	93.18	88.71	92.41	90.45	92.11	85.05	91.13	77.46	97.79	84.3	97.3
Locus 501	100	87.5	100	100	100	100	95.83	96.3	95.56	96.97	95.12	97.3	100	96.67	93.48	94.87	88.89	96.77	97.44	100	100	96.43	100	100	96	100	16.9	15.91	15	93.55	98.84	89.02	96.91	94.96	94.87	91.89	100	94.89	91.67	91.04	95.45	92.65	95.65	88.46	97.92	94.95	97.14	87.3	96.97
Locus 502	100	100	100	100	100	100	100	94.29	100	97.06	97.37	97.87	94.12	96.3	100	93.1	96.97	100	100	97.56	93.75	100	92.5	96.88	96.43	97.06	0	2.08	6.67	87.78	98.78	94.26	94.39	88.46	95.24	88.64	95	79.75	98.33	92.86	96.91	96.77	98.32	97.67	94.12	92.19	96.04	89.47	97.56
Locus 503	100	100	100	100	100	100	95.65	100	100	84	83.78	86.36	82.35	96	92.86	96.43	100	90.48	96.77	95.45	100	92	97.37	97.44	100	100	9.52	13.46	15.79	64.62	84.38	74.23	84.42	76.14	80	76.67	86	69.67	90.91	74.14	82.65	72.58	86.36	68.89	80.77	69.23	85.87	87.8	91.3
Locus 504	100	100	100	100	83.33	100	96.88	97.56	100	96.97	94	93.22	96.97	92.31	94.55	91.89	82.61	85.19	95.56	95.92	98.28	100	95.12	94.59	81.82	90.24	3.61	4.69	10	80.65	93.13	91.73	95.74	84.82	87.8	81.01	95.65	85.39	94.03	93.9	94.59	89.38	95.24	84.93	92.8	91.27	95	88.3	100
Locus 505	100	100	100	100	100	100	95.45	100	88.57	100	100	100	100	93.33	96.15	91.3	96.15	95.24	96.77	100	97.14	100	97.62	96.67	95	100	6.35	3.77	0	96.3	95.52	93.33	92.75	96.47	92.86	97.56	91.3	97.06	100	94.34	97.3	91.53	96.2	100	97.1	93.15	96.25	97.14	96.15
Locus 506	87.5	100	100	100	100	100	95.24	100	94.29	93.55	100	96.88	95.65	100	89.29	100	96.77	92	97.37	100	95	94.74	94.87	97.37	100	100	0	0	0	91.01	97.33	91.4	96.34	88.6	100	88.64	98.08	86.24	96.43	92.54	98.68	95.08	100	86.36	93.85	98.86	97.92	90.57	95.83
Locus 507	100	100	100	100	100	100	85.71	95.24	92.31	94.12	96.55	92.59	90.48	82.61	93.33	89.66	95.45	100	96.77	88.89	100	100	88	100	100	100	4.17	0	4.55	85.15	97.1	92.96	95.06	93.88	93.75	100	82.93	91.58	95.59	96.77	91.03	97.14	97.37	97.22	96.88	90.54	95.35	84.38	93.1
Locus 508	100	100	100	100	100	100	100	100	97.87	100	92.45	100	100	100	100	100	95.45	100	93.88	96.88	98.21	91.18	97.56	100	95.24	91.43	15.19	6.06	8	89.38	94.83	88.55	94.16	94.87	96.97	92.42	98.72	88.78	98.36	92.86	95.16	95.71	94.07	94.64	93.91	92.31	97.73	93.1	100
Locus 509	100	100	100	100	100	100	100	100	100	96.55	98.11	97.44	93.75	100	92.68	100	100	100	100	97.37	100	95.83	100	100	100	94.44	4.76	10.64	5.26	93.08	96.63	96.77	95.28	92.57	100	94.83	96.43	92.81	97.65	96.15	92.16	91.03	97.58	93.88	96.25	97.25	91.82	90.41	100
Locus 510	100	100	100	100	83.33	100	95.45	96.43	97.73	96.88	100	97.37	100	100	95.65	97.14	100	100	100	97.5	100	100	100	100	100	100	7.04	15.38	15	95.24	94.44	98.31	97.25	93.29	100	96.72	98.31	93.75	100	97.56	97.32	95.18	96.35	98.08	97.75	94.78	96.33	96.2	100
Locus 511	100	100	100	100	100	100	95.83	97.06	94.29	95.45	90.16	87.5	88.89	96.55	90	100	92.31	95.65	97.67	100	96.23	95.65	97.56	97.14	96.67	93.75	12.86	17.46	8.33	87.5	98.08	87.13	91.15	91.04	100	86.36	93.48	91.55	93.98	88.61	92.39	91.18	95.61	91.3	94.03	96.1	94.44	94.74	95.65
Locus 512	100	100	100	100	100	100	100	100	100	96.15	91.49	96.55	96.3	96.43	92.31	94.29	93.18	100	97.5	100	98.28	95.45	100	100	100	95.12	0	0	8.33	85.53	92.17	86.45	92.91	92.64	94.29	96.55	95.18	88.57	96.08	89.25	99.15	94.02	95.24	87.01	92.05	90	93.89	86.32	93.55
Locus 513	100	100	100	100	100	100	100	95.24	92.68	100	91.67	100	92.86	100	100	100	97.22	100	92.5	88	95.45	100	97.56	100	96	91.43	3.75	1.85	0	80.99	96.39	84.67	94.95	75.74	90	78.05	94.87	72.73	91.95	81.9	94.85	93.33	93.48	91.3	98.41	69.77	94.34	86.11	93.55
Locus 514	100	100	100	100	100	100	85.19	95.45	91.67	94.74	95.74	86.79	93.55	90.91	90.48	95	85.19	96.15	90.91	89.8	95.92	96.97	88.24	95.45	80.77	91.11	11.84	9.52	12.5	90.78	92.04	94.07	93.6	94.04	89.74	87.95	89.06	87.94	96.03	86.79	93.33	91.3	90.32	93.46	93.86	90.7	93.85	90.11	74.36
Locus 515	100	100	100	100	100	100	100	100	96.23	96.43	93.33	96.15	95.65	90	96.3	92.68	100	91.67	91.67	95	90.91	90	95.74	95	100	92.59	5.32	0	2.56	81.66	94.07	94.2	96.45	87.56	91.8	89.33	93.75	86.21	97.56	86.4	96.27	92.71	90.4	93.02	92.8	90.55	92.59	92.93	95
Locus 516	100	100	100	100	100	100	100	100	97.44	100	93.55	93.18	93.75	90.91	100	84.21	86.67	85.71	93.75	100	100	88.89	97.06	100	93.75	97.14	17.5	8.62	19.05	72.41	91.18	75	89.72	72.37	96.43	82	95.92	68.66	88.89	82.89	92.13	87.88	92.16	81.25	90.36	74.44	93.62	82.19	100
Locus 517	100	100	100	100	100	100	96	90	100	97.06	90.62	94.44	100	96.55	97.44	100	96.15	100	92.5	96.55	98	94.74	100	96.15	96.43	95.65	0	0	0	89.43	92.94	91.26	96.47	89.93	100	88.89	94.83	92.97	98.72	90.8	90.18	89.58	91.74	92.11	93.06	87.39	95.69	92.42	95.24
Locus 518	85.71	100	100	100	100	100	96.67	100	100	97.22	97.78	100	95	96.43	94.23	97.3	96.3	100	98.15	100	100	96.97	100	100	96.3	100	0	0	0	88.39	97.44	95.76	97.54	92.92	94	94.12	98.73	84.46	95.35	93.94	96.48	96.85	97.79	91.18	95.19	91.45	95.42	93.48	98.04
Locus 519	100	100	100	100	100	100	100	100	100	100	97.96	94.44	96.55	97.3	100	95.92	97.5	100	83.87	96.67	94.12	84.62	91.67	82.86	85	97.5	0	0	0	89.58	90.09	91.3	95.04	94.2	88.89	91.94	96.88	87.23	96.58	94.44	94.83	94.44	93.22	96.72	93.62	95.8	91.6	91.89	88
Locus 520	100	100	100	100	100	100	96.88	100	97.3	96.15	94.59	93.75	100	100	100	96.97	86.49	96.3	85.29	100	91.11	86.96	92	85.71	91.3	86.67	0	0	0	90.83	93.33	90.35	95.65	91.6	91.18	88.33	92.73	84.4	93.62	96.15	91.3	80.6	86.54	86.27	93.42	82.72	88.98	92.31	97.3
Locus 521	100	100	100	100	100	100	82.86	86.96	90.48	100	95.74	100	83.33	95.83	97.37	91.89	82.93	82.61	81.82	82.22	93.22	83.33	90.91	83.78	87.5	90	18.18	12.5	14.29	88.3	86.52	90.23	95.65	91.82	93.75	97.59	92.31	89.58	83.76	91.67	94.4	93.52	92.25	95.7	93.46	92.05	88.46	86.27	97.06
Locus 522	100	100	100	100	100	100	96.77	100	97.78	85.19	95.35	95.12	100	96.88	100	94.74	94.29	100	100	100	100	100	90.91	100	100	97.22	1.45	2.08	5.26	39.83	98.92	71.28	98.99	50	97.56	79.73	98.41	29.77	98.31	75.73	95.74	78	97.73	67.82	97.12	57.45	94.5	75.71	95
Locus 523	87.5	100	100	100	100	100	100	95.65	100	96.15	100	96.67	93.33	93.55	96.15	100	94.59	100	90.32	100	95.35	100	97.56	100	100	97.22	17.91	5	6.9	88.89	100	86.6	97.44	86.44	100	97.96	100	85.71	97.73	92.41	95.83	91.67	98.95	97.67	92.11	91.09	96.84	89.04	100
Locus 524	88.89	100	100	100	100	100	96.77	100	95.56	100	94.87	96.77	100	93.75	89.29	96.77	92.31	100	100	92.31	97.73	96.77	100	97.22	95	97.22	14.49	6.45	7.14	90.52	93.24	88	97.53	91.6	96.15	93.75	97.62	87.5	96.51	92.59	100	92	93.88	86.36	97.26	91.26	96.84	95.89	87.5
Locus 525	100	100	100	100	100	100	96.3	100	97.56	88.89	97.22	92.86	100	100	94.74	85.71	93.1	90.91	97.37	93.75	97.14	96.15	96.55	95.24	100	94.12	0	0	0	95.3	97.56	95.58	95.24	97.24	90.91	96.97	97.96	96.15	93.85	94.62	96.25	96.88	95.28	95	95.16	96.12	97.83	93.1	100
Locus 526	100	100	100	100	100	100	96	88.89	90.91	92.59	94	97.96	94.44	90.91	100	97.56	88.57	94.29	90.91	81.82	90.24	95.45	100	91.67	95.45	95.65	19.12	7.69	18.75	90.77	92.11	93.64	91.26	89.93	97.5	93.18	93.75	89.81	94.39	91.18	94.95	90.41	91.35	97.37	91.49	89	97.14	83.82	97.3
Locus 527	100	100	100	100	100	100	100	100	91.3	100	95.65	95.83	100	100	83.33	100	100	95	94.12	100	92.86	100	100	87.5	86.67	100	2.94	2.7	0	68.33	93.75	89.83	98.04	89.47	96.77	87.8	75	77.27	91.07	86.11	93.02	95.83	91.8	84.91	95.16	82.86	94.12	92.31	91.58
Locus 528	100	100	100	100	100	100	100	100	98.21	100	98	96.3	100	94.12	94.44	95.12	84.44	95.12	91.84	95.24	98.15	96.15	100	94.87	95.45	94.12	8.45	3.28	8.33	85	95.58	92.81	96.62	90.96	95.45	93.75	97.18	82.81	95.38	88.6	91.89	93.86	95.14	93.06	97.17	90.57	93.48	92.04	97.37
Locus 529	100	100	100	100	100	100	96.3	93.1	97.62	96.97	97.62	97.44	92	100	98.08	100	92.31	100	97.92	95.92	97.78	97.5	96.67	97.67	93.33	100	3.9	0	7.41	85.91	99.14	91.52	98.37	92.57	100	93.59	93.15	84.97	94.87	93.46	93.7	92.57	94.66	96.25	93.28	88.43	95.24	86.96	90.62
Locus 530	100	100	100	100	100	100	100	96.77	97.14	100	95.24	94	100	100	90	97.14	84.38	100	93.1	97.06	95.24	96	97.56	100	92.31	96.15	9.09	5.08	8	78.72	95.15	88.72	91.26	86.71	93.33	91.67	93.22	76.47	93.81	89.29	90.52	82.67	92.92	91.11	89.41	82.81	93.33	87.76	85.71
Locus 531	100	100	100	100	100	100	95.45	96.97	94	89.66	100	94.23	88.89	97.78	98.04	88.1	92.31	96.15	86.96	81.58	95.35	88.89	84.78	90.48	95.65	89.36	11.29	8.77	7.41	83.57	98.68	86.11	97.06	82.35	90.24	83.08	97.56	76.61	92.73	90.12	92.86	83.49	88	90.74	92.78	82.76	89.22	89.47	90.32
Locus 532	100	100	100	100	100	100	92.31	100	96.08	100	96.36	97.78	92.86	100	98.25	95.74	95.74	100	100	96.55	98.36	100	100	94.44	87.5	100	0	0	0	88.54	97.06	93.53	95.95	93.41	95.35	96.91	95.12	95.05	95.35	98.06	93.44	97.16	99.32	97.4	96.46	95.73	94.78	93.26	97.96
Locus 533	100	100	100	100	100	100	96.3	95.65	98.04	100	97.62	96.77	95.24	100	95.24	89.66	100	89.29	97.37	96.67	97.56	100	97.92	92.68	91.67	94.59	2.99	9.62	6.45	87.61	95.35	92.24	96.23	91.87	95.12	90.24	89.23	95.48	92.54	92.21	93.94	91.89	96.69	94.51	94.74	93.44	93.64	90.32	97.14
Locus 534	100	100	100	100	100	100	100	100	100	86.49	97.44	100	100	96.97	97.78	100	95.83	95	90.91	96.55	100	100	97.83	100	100	90.62	9.23	4.08	4	94.49	91.11	86.6	96.91	91.78	100	90.48	97.5	89.15	97.89	95.51	96.77	97.5	95.24	94.55	93.98	96.77	95.9	98.57	100
Locus 535	100	100	100	100	100	100	92.59	100	97.62	96.88	97.62	97.37	94.74	100	96	100	97.3	100	100	96.3	100	96.15	97.62	97.06	95.83	100	17.07	11.86	11.54	89.23	93.98	94.34	97.94	90.34	95.83	92.68	96.08	89.57	95.83	93.1	99.01	95.08	99.17	82.69	95.06	85.87	93.4	94.52	100
Locus 536	100	100	100	100	100	100	96.15	95.24	98.25	94.29	100	97.44	100	96.88	100	97.78	97.3	100	98	97.22	97.22	93.75	98.31	93.88	95.65	98.04	3.08	0	5.26	85.71	97.41	91.96	95.62	90.34	97.01	88.37	96.25	89.31	97.39	92.21	97.16	92.94	96.09	87.5	99.3	96.47	95.92	89.74	96.15
Locus 537	100	100	100	100	100	100	92.59	100	96.49	100	98.28	94.74	95.45	100	98.04	97.67	100	95.65	100	100	97.37	88.24	98.31	93.88	95.83	100	3.12	0	7.89	84.68	89.57	88.7	95.62	89.66	94.03	89.29	97.47	91.67	95.95	89.47	95	95.21	95.35	89.66	95.07	97.7	95.21	96.2	100
Locus 538	100	100	100	100	100	100	86.49	82.93	93.75	90	88	95.74	93.1	92.31	81.58	95.24	93.62	90.91	91.11	88.24	83.33	90	96.49	97.3	80.95	100	4.76	0	0	79.87	81.63	81.82	88.55	81.98	91.38	85.26	86.21	81.94	89.93	79.35	80.31	91.46	92.48	87.64	90.23	77.08	91.11	84.44	87.69
Locus 539	100	100	100	100	100	100	100	97.44	90.24	100	91.67	94.59	92.86	100	91.18	97.14	94.59	89.29	100	96.67	100	94.74	100	91.18	91.67	90	11.76	10.64	9.09	58.67	92.73	84.17	91.74	72.84	89.06	83.87	93.06	70.89	95.41	82.22	93.86	96.26	97.27	77.78	96.52	74.77	89.69	83.95	91.8
Locus 540	100	100	100	100	100	100	96.55	100	97.73	96.88	94.12	87.76	96.77	92.31	98.04	100	97.14	97.37	97.37	100	96.61	97.06	94.55	93.94	100	91.84	0	0	0	84.83	93.5	87.25	97.84	91.62	91.3	93.88	95.59	90.4	96.67	93.97	97.56	92.91	96.85	87.23	92.59	87.61	94.2	93.26	89.47
Locus 541	100	100	100	100	100	100	97.67	96.97	100	94.87	97.92	100	100	96.43	98.36	97.06	85.71	100	93.33	100	97.92	100	97.73	98.21	96.55	100	11.11	19.57	4.55	92.9	96.48	97.28	97.53	96.08	95.56	97.89	97.33	97.14	97.9	97.12	99.03	98.25	96.86	97.3	98.68	97.5	96.32	92.55	98.67
Locus 542	100	100	100	100	100	100	100	100	98	97.5	98.11	97.96	100	92.86	98.15	97.92	98	95.24	100	97.73	100	100	97.96	97.56	90.48	100	9.76	18.46	12.5	88.67	97.69	93.85	100	94.58	100	88	96.25	91.55	98.28	90.91	96.18	92.47	98.47	100	96.26	94.31	97.16	94.79	92.11
Locus 543	100	100	100	100	100	100	97.14	94.29	96.67	100	100	96.23	82.61	93.75	96.77	84.62	91.18	83.87	87.5	97.22	93.33	90.62	91.3	85	80.77	82.35	3.85	0	0	92.13	93.69	92.48	90.91	91.41	84.44	87.04	93.24	88.83	95.33	91.01	89.34	87.88	83.9	87.21	93.41	95.15	90.97	92.19	87.76
Locus 544	100	100	100	100	100	100	96.77	100	97.83	100	96.49	96.36	100	100	100	97.37	94.87	94.59	98.15	100	100	100	95.65	100	100	97.44	1.19	5.88	4.35	95.79	97.69	93.75	98.6	94.86	100	95.71	93.9	96.36	99.28	98.15	98.66	95.05	94.44	98.39	97.56	95.76	97.73	98.11	100
Locus 545	100	100	100	100	100	100	96.43	100	100	91.3	97.44	97.92	96.43	94.12	98.18	97.73	95.12	95.12	95.74	97.22	100	100	98	95.12	90.91	92.59	0	1.79	0	88	95	87.26	95.31	83.67	94.34	82.35	97.18	82.08	98.48	91.74	96.03	93.4	95.71	87.88	95.24	88.19	96.45	92.13	100
Locus 546	100	100	100	100	100	100	96.77	97.14	98.21	100	100	95.83	92	100	100	100	95.74	92.86	95.56	100	97.96	96.43	98	100	92.86	97.22	7.46	19.12	12	94.36	91.53	91.85	97.78	90.64	92.86	96.15	93.83	90.5	95.71	94.89	95.04	91.11	91.03	96.55	93	96.24	94.12	95.28	95.92
Locus 547	100	100	100	100	100	100	96	97.14	100	97.14	94.74	98	95.83	90.91	97.96	97.22	97.06	100	92.86	100	95.92	100	97.73	95.65	96.97	95.65	16.18	6.38	2.44	94.41	97.41	92.59	96.35	95.36	92.86	91.74	92.59	93.12	94.87	92.13	97.83	94.57	97.14	94.35	99.07	96.52	95.12	95.6	96
Locus 548	100	100	100	100	100	100	100	94.59	100	94.44	100	98.15	100	84.85	93.48	94.44	100	92.86	100	97.56	100	97.62	92.68	96	88.57	100	12.5	8.7	4.65	95.27	95.2	92.59	96.48	89.9	96.08	96.4	93.9	91.33	97.55	95.31	98.53	95	97.99	96.92	95.69	92.68	96.35	93.55	100
Locus 549	100	100	100	100	100	100	100	96	100	92.86	100	100	100	100	95.74	100	100	97.37	92.31	96.97	100	100	96.43	100	100	96.67	18.75	5.56	0	97.08	97.35	94.93	96.49	95	96.23	100	97.22	93.33	96.81	97.12	99.03	95.08	96.61	95.88	95.28	97.06	97.39	93.83	100
Locus 550	100	100	100	100	100	100	95.24	94.87	97.87	96.88	100	94.12	92.31	96.77	97.78	97.83	95.56	90.91	97.14	100	97.96	97.06	95.65	96.3	100	100	1.33	7.02	8.33	79.88	91.59	47.52	45.67	85.71	98.11	90.79	96.3	69.89	98.55	77.55	96.35	87.4	93.33	87.91	98	90	97.06	89.01	93.02
Locus 551	100	100	100	100	100	100	94.59	100	98.33	100	97.83	100	100	94.44	94.29	93.48	96.61	95.35	98.15	94.74	100	97.14	97.87	95.92	92.31	100	17.46	14.29	16	92.96	99.17	91.37	96.05	94.83	97.87	97.59	96.2	97.06	96.9	95.29	98.64	96.85	99.32	96.67	99.13	94.64	98.6	95.92	95.12
Locus 552	100	100	100	100	100	100	100	96.88	97.96	89.74	96	85	88.89	93.33	95.92	85	90.32	84.21	88.89	88.46	100	92.59	97.14	88.1	92	96	13.79	9.26	12.5	84.97	90.91	90.44	92.55	85.94	92.11	83.78	81.43	88.59	98.81	88.42	86.11	84.85	91.11	85.45	97.78	88.5	90.2	86.42	90.32
Locus 553	100	100	100	100	100	100	100	100	100	100	94.44	100	95.24	100	97.3	100	96.88	90	89.66	97.06	95.56	100	95.45	100	100	96.67	0	2.08	0	85.83	98.8	87.1	94.57	86.67	92.31	89.58	93.44	86.92	98.81	88.16	97.96	96.43	93.33	94.55	100	87.1	94.59	88.33	96.97
Locus 554	100	100	100	100	100	100	91.67	95.83	97.87	100	97.96	100	100	100	100	91.18	100	100	100	96.67	97.37	100	97.62	100	100	96.88	6.67	14.29	12.5	82.64	96.3	91	97.96	85.61	97.96	91.89	94.67	84.24	97.48	88.66	95.54	91.3	98.48	92.21	98.1	91.26	97.35	90	95.83
Locus 555	100	100	100	100	100	100	92.86	100	93.75	96.3	100	100	93.55	90.91	97.14	96.55	100	100	93.33	94.44	98	100	90.62	100	88.24	96.88	14.29	13.79	17.65	82.56	100	81.36	92.73	89.31	100	90.32	98.11	84.03	95.24	93.26	94.17	92.86	97.06	90.62	93.15	87.29	93.6	89.53	100
Locus 556	100	100	100	100	100	100	95	100	100	95.65	100	96.67	90	95	96.15	100	100	100	96.55	96.77	100	100	100	96.15	94.74	95.83	17.54	19.15	12	94.5	97.4	97.59	100	95.1	94.44	100	93.94	94.37	98.65	96.43	98.73	100	92.19	94.12	98.55	97.65	94.05	98.41	100
Locus 557	100	100	100	100	100	100	97.37	96.77	100	95.56	98.04	95.45	100	95.12	98.08	100	94.87	88.57	96.55	100	95.35	100	100	94.87	89.47	97.92	4.62	2.17	0	63.22	97.8	77.37	99.13	68.18	96.77	77.65	95.77	59.44	97.69	79.35	92.16	83.57	99.14	77.33	94.26	75.47	96.8	80.43	100
Locus 558	100	100	100	100	100	100	95.83	100	97.44	95.65	93.94	97.3	100	100	97.3	100	100	100	100	100	97.14	100	97.5	100	100	100	4.92	14.58	14.81	85.12	96.05	91.58	97.22	85.71	96.43	85.71	96.77	89.58	95.83	92.31	91.95	94.74	97.83	82.14	89.19	81.69	94.19	91.11	83.33
Locus 559	100	100	100	100	100	100	100	97.3	97.73	100	96.08	100	100	100	93.55	100	100	100	95.12	100	97.37	100	100	97.37	94.59	100	1.56	0	0	80.92	96.91	88.37	99.17	89.8	100	89.83	96.67	83.23	97.12	90.35	97.3	94.37	96.08	92.11	92.96	83.85	95.61	91.3	90.91
Locus 560	100	100	100	100	100	100	100	100	100	95.12	100	100	96.88	100	100	97.22	100	96.97	93.33	96.77	100	100	90.7	100	96.55	100	0	4.62	0	96.48	98.17	96.3	100	98.19	92.31	97.83	97.06	95.58	97.35	97.47	96.03	100	99.27	100	96.58	95.87	95.65	91.86	96
Locus 561	100	100	100	100	100	100	100	93.75	93.33	97.92	93.94	95.92	100	96.77	100	97.62	100	100	100	100	100	95.65	92.11	97.5	96.55	91.18	0	0	0	82.11	94.9	88.29	92.63	86.76	91.18	95.74	91.53	80.99	93.81	87.64	94.69	86.84	95.73	88.37	92.52	85.56	94.85	90.28	92.59
Locus 562	100	100	100	100	100	100	95	95.65	97.67	96.3	95.92	93.18	100	92.59	93.94	100	94.59	100	93.33	94.59	93.94	88.24	100	93.1	90.91	87.88	4.94	2.94	3.03	85.16	92.86	87.18	89.74	84.71	77.78	78.43	93.88	75.59	91.78	82.28	91.26	90.2	93.26	93.1	96.97	85.85	91.18	85.9	100
Locus 563	83.33	100	100	100	100	100	100	94.87	96.61	96.43	97.78	96.15	95.83	97.44	97.67	100	97.14	97.22	96.97	100	97.78	100	100	100	96.97	100	6.98	13.89	9.38	95.48	97	97.97	96.8	97.01	100	100	94.92	94.79	99.15	99.04	96.36	92.59	97.46	91.67	97.37	96.55	96.33	95.79	96.3
Locus 564	100	100	100	100	100	100	100	100	97.83	94.59	95.83	92.31	88.46	92.86	100	94.44	97.56	95.83	96.88	100	96.67	88	93.55	100	92.31	97.44	9.21	9.43	13.64	86.08	92.71	88.18	93.55	91.03	100	82.35	89.33	94.48	96	96.05	94.57	97.1	93.4	89.47	92.05	84.91	92.16	90.48	93.75
Locus 565	100	100	100	100	100	100	100	100	96.97	100	93.02	97.06	92.59	100	98.15	94.12	100	100	97.14	97.37	97.62	94.74	93.33	97.22	97.5	97.37	8	6.38	8	91.79	97.06	96.59	98.06	91.92	98.33	93.18	97.01	94.48	95.71	95.18	93.46	96.27	94.44	96.67	99	97.92	98.2	95.38	96.3
Locus 566	100	100	100	100	100	100	96.97	96.77	96	84.85	98.08	93.62	92.31	97.56	98.18	96.97	96.43	95.12	84.91	100	94.34	89.47	91.89	85	86.96	85.37	1.64	0	0	73.91	95.41	71.07	90.3	78.68	86.08	90.62	93.48	70.22	93.91	75.29	89.52	77.48	85.38	83.33	89.57	71.43	90.07	80	92.96
Locus 567	100	100	100	100	100	100	92	87.5	95.83	97.37	100	100	100	100	97.37	93.18	100	100	97.3	81.25	100	100	100	96.97	96.3	90	12.79	3.23	15.79	93.29	100	94.78	97.14	95.1	100	98.51	98.21	96.73	95.79	98.67	97.96	94.34	97.03	91.49	95.95	97.85	98.18	98.57	96.88
Locus 568	88.89	100	100	100	100	100	100	100	97.37	96	90.7	97.14	93.33	96.77	91.43	100	96.77	97.44	100	95	100	97.06	96.97	100	94.74	97.37	12.5	8.89	5.88	90.48	96.59	96.61	90.7	90.34	96	100	93.75	94.74	95.29	90.32	96.15	95.6	95.65	96.77	95.38	89.77	95.41	89.39	100
Locus 569	100	100	100	100	100	100	92.31	91.67	89.19	94.74	96	94.29	100	96.97	97.44	93.33	87.88	89.29	94.29	96.15	97.44	100	94.87	97.44	96.67	95.74	9.84	3.57	16	86.5	92	94.87	97.27	94.37	96.97	95.65	89.36	95.87	97.22	90.12	94.57	97.3	90.53	97.22	94.74	95.88	93.02	91.67	90.91
Locus 570	100	100	100	100	100	100	100	92	97.22	97.22	92.11	91.89	95.45	90.91	97.22	100	96.97	100	100	95.65	100	100	100	92	95.24	90.91	11.76	10.87	0	95.8	100	94.12	90.79	99.04	100	97.37	100	95.76	97.14	96.08	95.4	93.75	98.88	94.12	98	97.5	96.33	97.56	100
Locus 571	100	100	100	100	100	100	100	100	96.23	94.59	97.3	100	94.74	100	100	96.43	95.24	100	91.89	100	100	100	100	97.3	96.15	95.65	0	0	0	86.27	97.75	93.64	96.12	94.07	87.5	89.8	97.06	93.83	93.75	95.79	95.19	95.73	94.35	90.36	95.19	95.41	95.93	91.03	96
Locus 572	100	100	100	100	100	100	85.19	96.3	86.05	100	96.08	89.8	92.59	92	100	93.75	90.62	96.15	94.44	94.74	100	95.83	97.73	95.56	93.1	97.62	9.41	3.77	4	94.67	92.86	96.18	96.67	84.54	92	87.23	95.83	82.38	93.07	92.45	95.87	92.86	90.68	93.18	95.12	83.65	94.49	87.1	96.3
Locus 573	100	100	100	100	100	100	100	97.44	97.44	100	92.73	92.86	95.45	96.88	96.55	94.59	85.42	95	97.44	97.92	92.59	100	97.62	96	90	96.55	6.02	7.69	0	93.69	92.96	95.43	93.55	94.81	100	93.15	94.37	94.69	95.54	95.65	94.7	98.99	96.08	92.06	94.92	95.71	95.21	94.06	100
Locus 574	100	100	100	100	100	100	90	100	97.78	100	100	97.56	94.44	100	100	96.88	91.43	95.45	97.3	94.44	98	95.65	96.97	90.62	92.59	94.74	0	0	4	73.23	93.41	82.29	96.74	76.8	98.36	88	93.94	70.06	95.45	82.8	92.41	88.43	96.04	86.75	92.38	83.5	95.61	84.85	93.75
Locus 575	100	100	100	100	100	100	100	100	97.78	100	100	97.5	100	100	97.73	96.43	95.24	95.65	97.37	94.12	100	100	97.06	93.75	100	97.44	0	0	8.7	92.74	100	94.68	95.35	88.72	96.92	96.08	93.85	87.66	98.25	93.68	100	88.64	96.36	92.59	99.08	86.87	99.15	95.83	100
Locus 576	100	100	100	100	100	100	100	92.86	98.28	98.08	100	98.21	93.94	93.94	93.48	100	100	96.43	94.12	88.37	100	96.77	100	94.87	100	95.74	13.64	13.33	15.38	82.29	94.12	89.4	96.61	88.04	100	93.94	98.28	87.63	91.23	89.25	96.23	91.94	93.85	90.8	95.54	93.08	95.05	93.33	97.92
Locus 577	83.33	100	100	100	100	100	94.44	95.83	92.86	100	93.75	93.1	100	100	100	100	96.67	100	96.88	95.83	97.73	92.31	100	100	100	94.74	7.79	7.84	12	96.49	91.53	93.26	95.71	97.56	95.24	100	97.37	91.07	91.55	98.11	94.05	100	98.53	96.43	97.06	97.83	96.2	95.92	85.71
Locus 578	100	100	100	100	83.33	100	100	95.83	96.88	100	97.73	95.12	95.24	100	100	100	96.67	100	96.43	97.06	100	96	96.15	96.43	91.67	91.89	10.53	1.96	13.04	91.94	95.59	91.51	91.67	97.06	95.45	88.24	98.18	83.33	95.83	93.15	96.05	95.31	97.14	95	96.67	92.77	90.36	90	100
Locus 579	85.71	100	100	100	100	100	92.31	95.65	94.12	94.12	96.08	100	100	95.24	97.3	97.5	95.35	100	100	96.97	95.74	96.15	100	86.49	88.89	96.88	1.79	2.04	8.33	93.38	94.57	95.45	93.67	97.01	94.44	94.92	100	85.09	95.45	91.58	95.7	94.23	95.45	94.74	96.81	93.62	100	89.19	98.04
Locus 580	100	100	100	100	100	100	89.47	93.33	100	100	92	95.65	94.74	92.86	96.43	100	94.44	100	100	100	100	100	88.89	84.21	88.24	95	16.33	9.09	11.76	76.32	93.33	90	88.37	84.31	94.12	91.67	91.18	83.87	96	90.24	98.46	100	92.31	88.89	87.8	73.68	98.25	97.14	100
Locus 581	100	100	100	100	100	100	100	100	100	95	100	100	88.89	100	95.83	100	95	87.5	81.82	100	96.3	100	93.1	88.24	100	90.48	11.11	7.32	0	87.18	100	91.53	100	93.88	93.33	83.33	93.75	85.48	91.11	90.91	91.67	100	92.98	94.44	94.74	85.19	92.73	87.88	100
Locus 582	100	100	100	100	100	100	93.55	100	96.77	91.18	100	95.12	95	100	97.67	96.88	100	100	100	96.88	95.56	96.3	100	96.3	100	100	7.81	0	0	90.28	98.53	53.16	63.77	98.04	100	90.91	91.11	92.06	97.4	97.18	94.17	96	96.77	100	100	97	97.14	97.26	94.12
Locus 583	100	100	100	100	100	100	100	96.67	97.06	100	97.96	95.12	100	92.5	100	97.3	97.37	100	100	97.06	97.62	92.86	100	100	100	100	3.12	0	0	88.49	98.65	93.62	96.43	94.08	100	94.87	96	92.7	98.84	91.67	100	94.55	97.06	100	96.34	97.92	97.39	95.71	87.8
Locus 584	100	100	100	100	100	100	100	94.74	100	100	100	97.67	100	94.44	97.3	100	92.68	96.15	96.55	92.59	89.36	89.47	97.56	88.57	96.15	94.59	15.52	9.43	6.67	82.71	92.31	90.98	97.85	81.95	96	93.33	97.56	77.42	98.73	86.73	100	93.94	94.29	93.1	98.18	80.31	93.62	87.67	90.91
Locus 585	100	100	100	100	100	100	100	93.33	94.44	100	100	100	92.31	100	100	95.24	96	100	96.3	100	94.87	100	88.89	93.33	100	100	7.81	2.33	0	87.27	95.45	89.02	100	84.96	93.33	75	97.06	82.56	97.33	88.64	98.7	88.24	96.88	100	96.72	87.06	95.83	86.89	100
Locus 586	100	100	100	100	100	100	100	94.59	100	96.77	98.04	95.24	100	100	100	100	97.44	95	94.74	100	96	100	100	97.44	100	92.86	5.56	2	3.57	92.67	99.07	93.97	96.06	97.16	93.33	95.24	98.15	95.03	93.94	95.33	97.37	91.38	99.17	97.67	96.47	96.4	96.33	94.05	88
Locus 587	100	100	100	100	100	83.33	96.43	85.71	88.24	87.5	97.22	94.29	100	95.83	82.35	90.91	91.67	96.15	96.77	92.11	91.84	92	97.14	81.58	84	92.68	6.35	7.55	0	70.48	86.96	76	89.69	73.17	82.98	81.25	74.42	73.76	91.58	77.22	79.22	83.19	94	81.08	84.47	71.43	90.83	82.81	93.75
Locus 588	100	100	100	100	100	100	96.67	100	100	97.3	95.74	100	95.45	100	97.44	100	97.37	97.62	94.12	93.75	97.92	100	92.68	97.92	100	98	5.43	5.17	0	92.91	100	96.12	97.22	96.26	98.33	97.53	95.29	95.29	97.66	96.15	98.15	94.04	94.29	95.96	95.93	93.81	96	94.74	97.3
Locus 589	100	100	100	100	100	100	100	96	93.48	100	97.22	98.18	92.86	100	100	97.44	100	95.12	97.87	100	95.45	100	97.67	97.87	100	100	1.32	0	0	83.83	97.16	87.71	96.75	83.85	97.33	90.59	97.98	75.72	97.26	90.08	96.55	86.99	95.28	85.71	95.24	86.43	96.05	88.54	93.22
Locus 590	100	100	100	100	100	100	96.43	96	100	96.43	95	88.37	95.45	93.1	100	92.86	90.91	100	100	100	96.77	92.86	97.5	86.96	95	100	16.13	7.41	10	89.6	92.11	95.18	91.76	96.67	84.38	88.24	98.15	95.19	96.55	88.41	95.79	96.15	92.39	89.47	93.55	94.29	93.9	95.31	91.3
Locus 591	83.33	100	100	100	100	100	97.44	96.43	100	100	92.31	100	96.15	96.3	100	100	96.3	92.59	96.77	91.67	100	100	100	92	96.88	100	2.78	0	0	44.33	94.87	76.53	94.62	64.41	91.18	70.37	100	33.6	97.7	90.79	95	85.45	96.26	65.62	93.42	60.67	90.32	79.66	88.46
Locus 592	100	100	100	100	100	100	96.15	97.37	100	92.31	100	95.65	95.45	96.67	100	100	93.1	94.12	93.94	100	97.22	100	95.35	100	100	100	12.64	4.65	4.55	95.92	96.91	96.15	96	99.17	94.92	94.64	98.11	97.9	97.83	96.84	97.27	98	92.92	94.64	98.88	91.23	95.65	95.52	98.33
Locus 593	100	100	100	100	100	100	93.94	96.55	96.36	100	97.56	94.23	90.91	93.94	94.59	90.2	97.22	97.62	100	91.67	100	100	91.11	98	92.11	97.73	10.91	5.56	4.55	92.35	97.5	93.96	96.26	95.72	89.23	94.39	96.74	89.89	97.64	93.75	95.8	92.82	94.21	94.62	97.24	90.38	94.4	97.78	91.3
Locus 594	100	100	100	100	100	100	100	100	98.04	97.87	95.56	95.24	100	95	98.25	100	92	90.91	100	97.3	97.78	100	100	97.56	96.88	100	9.46	3.51	0	88.37	96.15	90.73	96.18	91.44	95.92	90.11	97.18	93.65	94.67	93.33	94.89	91.78	97.99	95.92	93.5	94.29	98.08	92.13	94.34
Locus 595	100	100	100	100	100	100	84	100	96.3	89.66	95.12	100	95	93.33	100	85.29	100	86.21	90.24	96.67	100	100	96.43	91.67	87.5	94.12	7.25	1.89	16.22	92.97	95.65	94.06	94.96	89.26	81.25	96	95.31	94.62	95.06	97.67	91.06	98.63	98.23	94.74	93.81	94.87	93.33	91.78	92.59
Locus 596	100	100	100	100	100	100	96.67	92	100	100	100	98.04	96.55	100	97.92	81.4	83.78	83.87	97.67	94.87	96.61	89.66	98.25	95.12	96.15	97.78	2.13	1.89	0	77.98	91.92	86.84	94.74	84.83	95.83	85.71	94.03	79.27	94.74	87.64	98.29	93.33	95.65	91.89	97.37	89.06	95.04	89.74	100
Locus 597	87.5	100	100	100	100	100	97.62	100	94.83	100	95.45	95.74	96.3	100	95.92	97.73	96.97	100	97.96	97.56	98.04	100	96.08	97.22	86.11	97.5	0	4.41	0	91.43	96.33	94.29	96.55	90.67	100	89.47	95.89	91.67	96.52	92.56	98.28	94.44	96.64	85.71	95.79	92.31	93.85	92.23	93.55
Locus 598	100	100	100	100	100	100	87.1	96.67	93.55	100	97.06	97.83	94.74	96.67	93.88	92.5	91.67	95.24	88.89	96.3	100	94.44	91.3	84.62	87.5	92.31	10.71	3.64	4.17	91.11	95.45	92.13	94.23	96.84	95.45	92.73	100	91.95	95.54	94.34	92.79	93.9	95.05	92.68	95.89	96.09	92.23	97.3	90.32
Locus 599	100	100	100	100	100	100	93.75	97.3	93.02	100	100	100	100	95.12	97.22	100	96.55	94.12	90.32	100	98.04	92.31	100	100	96.55	96.88	3.41	8.11	18.52	91.67	95.74	92.94	96.3	94.12	100	95.16	98.36	93.28	97.3	92.86	95.16	96.23	99.09	90.62	96.88	93.14	93.44	97.01	100
Locus 600	100	100	100	100	100	100	100	100	96.67	100	100	93.33	100	93.75	100	95.24	100	93.75	100	100	100	100	100	95	83.33	100	7.89	10	12	96.83	95	98.31	100	94.38	100	80	91.3	93.85	98.15	100	98.33	100	91.3	100	92.86	92.68	92.16	91.49	92.31
Locus 601	100	100	100	100	100	100	91.89	92.68	98.59	94	96.88	96.36	96.88	100	100	93.75	100	94.74	97.83	97.92	94.34	97.22	100	100	91.67	100	7.46	8.06	4.88	69.6	96.83	85.13	93.18	71.37	83.67	89.16	91.89	60.7	95.42	77.44	91.89	78.29	95.3	77.78	93.5	80.28	93.12	81.73	90.91
Locus 602	100	100	100	100	100	100	100	96.3	92.31	97.56	93.75	97.87	96.55	100	88.89	93.1	90.32	86.11	95.35	89.19	97.5	100	95.35	92.11	93.75	100	2	6.78	0	72.41	95.89	85.98	98.32	79.64	89.13	75	97.22	63.01	93.85	82.61	92.37	85.98	94.12	83.33	96.03	78.38	91.67	82.56	88.89
Locus 603	100	100	100	100	100	100	100	100	100	93.94	97.56	100	96.3	96.88	95.45	100	88.89	100	100	100	97.62	89.66	100	93.33	100	100	6.02	1.89	3.23	85.37	98.29	88.98	99.16	87.43	97.14	91.94	98.44	89.71	94.06	89.47	98.44	93.46	99.19	88.41	97.2	90.68	98.21	90.91	97.78
Locus 604	100	100	100	100	100	100	100	100	97.3	93.1	100	98.11	93.75	94.44	96	100	94.29	95.83	100	100	100	100	95.74	93.33	96	100	9.86	6.45	2.7	89.35	98.48	97.73	97.22	95.85	96.23	95.38	93.94	96.51	96.4	91.58	95.35	92.19	96.97	93.9	97.46	96.18	97.97	96.88	96.43
Locus 605	100	100	100	100	100	100	100	100	100	100	94.87	93.75	100	90.32	95.45	96.97	97.22	97.14	100	94.74	97.73	100	97.3	97.3	100	97.62	0	0	0	97.04	97.32	88.78	92.73	90.85	96.46	93.51	95.24	92.54	93.94	92.31	95.1	99.05	94.9	94.44	92.59	88.66	92.86	96.92	96.15
Locus 606	100	100	100	100	100	100	96.43	100	97.14	91.43	95.45	100	100	100	100	100	94.29	97.06	100	100	97.87	95.45	94.59	94.87	100	97.62	3.45	2.04	6.25	91.41	97.03	95.56	96	98.47	100	94.03	93.94	92.24	96.51	100	94.79	91	96.63	100	98.23	93.41	95.97	96.36	93.65
Locus 607	83.33	100	100	100	83.33	100	84	94.12	93.75	97.3	100	96	94.12	95	95.56	93.94	97.14	100	90.32	100	94	100	85	89.74	100	90.24	0	0	4	88.08	91.92	90	91.21	90.79	95.45	91.67	89.06	89.39	94.83	89.19	94.96	95.51	94.87	94.12	99.05	81.3	91.38	92.21	93.1
Locus 608	100	100	100	100	100	100	100	100	100	96.55	100	96.88	100	100	93.88	88.89	91.89	88.24	91.11	90.32	97.83	90.32	98.18	82.35	84.85	92.73	7.25	11.29	15	90.42	93.85	88.89	97.74	85.8	88.89	86.79	95.06	92.82	95.38	94.32	93.75	90.54	88.41	92	97.39	87.96	95.6	89.77	90.7
Locus 609	100	100	100	100	100	100	83.33	100	94.34	96.97	94.12	97.14	88.89	80.95	100	92.86	95.12	93.94	95	97.37	96.23	100	97.22	96.67	96.15	97.87	3.28	0	4	87.35	95.45	96	91.16	86.74	80.43	82.76	87.88	89	93.7	89.69	90.4	91.38	93.33	90.77	98.06	90.99	95.2	97.37	97.62
Locus 610	87.5	100	100	100	100	100	96.88	97.5	97.73	93.1	98.04	100	100	96.55	98.08	91.18	97.14	100	95.92	100	94.74	94.74	95.83	100	100	97.92	4.48	2.86	8	84.85	95.28	88.55	97.84	86.25	100	92.93	100	87.23	97.37	91.43	96.85	95.04	97.44	86.18	99.15	90.55	97.14	95.06	97.83
Locus 611	100	100	100	100	100	100	100	100	97.78	100	100	97.3	100	100	97.3	90.62	95.65	92.59	100	97.3	100	100	96.77	100	100	97.06	13.33	4.88	10	92.56	94.32	90	98.95	91.56	90	97.83	100	95.07	96.39	94.57	94.74	93.9	97.32	96.36	100	97.78	98.84	95.59	100
Locus 612	100	100	100	100	100	100	96.15	100	93.33	100	97.67	100	100	100	97.3	96.97	100	92	90.91	94.59	100	100	97.14	100	100	97.14	11.48	7.32	10.53	87.6	96.67	92.66	94.68	89.54	100	95.56	97.96	92.25	98.8	92.39	97.4	91.76	98.28	90.74	93.75	92.05	92.05	95.59	100
Locus 613	100	100	100	100	100	100	97.3	88.89	100	100	96.97	100	100	100	97.22	97.56	94.29	100	95	97.3	100	100	100	100	95.45	95.74	2.63	1.39	2.44	93.82	98.61	91.59	98.04	93.55	100	100	97.87	93.67	95.89	95.65	97.46	97.78	96.19	100	98.61	96.75	97.27	96.63	100
Locus 614	100	100	100	100	100	100	96.97	95.45	100	97.44	95.56	97.22	95.83	100	95.35	97.14	100	100	97.37	100	95.74	100	97.3	100	96	100	1.75	0	0	91.08	95.79	91.54	97.83	93.53	92	94.23	92.45	96.57	97.27	93.27	91.97	95.74	98.02	90.24	97.37	88.79	95.42	96.3	91.3
Locus 615	100	100	100	100	100	100	96.88	82.86	96.97	96.67	97.87	91.84	94.12	88.57	100	88.57	80.65	86.67	90.91	95.12	86.27	87.5	90.48	87.88	85.19	90.91	5.19	2.63	12.12	75.6	86.87	81.62	92.17	75.77	90.32	75.36	92.86	75.16	90.6	83.19	85.95	85.71	89.76	89.86	90.1	74.51	91.1	79.31	86.11
Locus 616	88.89	100	100	100	100	100	100	93.33	93.33	93.1	100	92.86	94.74	100	95	94.74	96.15	100	90	95.45	100	94.74	100	93.33	92	100	0	2.13	0	90.7	90.91	88.73	96.08	96.1	100	93.94	100	96.2	98	95.92	92.54	95.45	100	88.46	100	95.59	92.98	100	94.44
Locus 617	100	100	100	100	100	100	96.43	100	95.12	100	90.48	100	100	92	100	96	90.48	96.15	100	97.14	97.67	100	96.97	97.14	100	100	0	0	0	90.08	96	92.13	96.77	95.27	100	100	100	92.7	95.45	94.03	94.95	86.96	97.75	93.75	94.03	97.83	98.15	83.67	93.75
Locus 618	100	100	100	100	100	100	96.43	100	93.75	93.55	100	97.14	100	97.06	95.24	96.55	100	96	92.31	90	97.73	100	100	97.22	90	94.74	7.58	0	2.86	76	95.74	82.88	97.35	85.07	100	86.05	94.12	70.31	96.36	89.41	93.69	90	97.52	89.47	93.41	71.91	93.46	86.67	97.78
Locus 619	100	100	100	100	100	100	100	100	100	87.5	94.59	97.56	95.83	96.15	88.57	96.97	90.32	100	97.3	100	100	100	97.06	96.15	95.45	100	2.04	5.41	8.33	65.25	94.9	82.47	98.99	82.39	90.38	86.96	92	70.08	93.48	81.4	98.88	89.47	92.86	85.19	92.47	72.28	96.49	86.21	90.48
Locus 620	100	100	100	100	100	83.33	100	100	97.78	100	93.88	97.56	100	100	93.94	95.45	100	100	100	100	100	93.75	96	96.43	100	95.65	1.67	0	0	94.9	92.68	89.47	95.06	97.98	100	93.75	100	93.89	93.51	94.37	96.39	97.06	97.67	94.87	98.67	95.18	96.81	96.36	94.44
Locus 621	100	100	100	100	100	100	95.65	95.24	95.56	100	100	97.56	100	97.06	97.06	100	100	100	100	92.86	100	94.12	88	95.83	100	100	10.53	4.55	9.68	88.46	97.59	94.74	98.7	93.07	95.24	96.77	95.45	96.09	98.72	98.61	97.75	96.97	97.7	97.56	97.4	98.84	100	94.83	100
Locus 622	100	100	100	100	100	100	100	100	97.78	100	97.83	97.44	100	100	93.1	100	100	100	94.12	100	96.55	93.75	96.15	95.65	100	90	0	0	0	94.95	96.1	97.26	98.68	98.99	95.24	97.06	97.73	94.35	98.63	96.97	98.84	95.38	98.81	97.5	98.57	100	100	94.92	94.12
Locus 623	100	100	100	100	85.71	100	100	100	98.04	100	97.83	100	95	100	97.14	100	91.67	100	100	96.77	96.43	100	96.15	100	100	100	0	1.64	0	96.97	96.67	95.74	98.9	98.58	100	97.83	100	94.59	96.74	98.86	94	95.24	95.7	97.92	94.19	98.96	98	92.5	100
Locus 624	100	100	100	100	100	100	95.65	100	98.08	100	97.83	100	90.48	100	100	100	100	96.43	100	100	100	100	100	100	100	100	0	1.52	0	97.08	95.7	94.68	98.94	97.24	95	97.87	96	93.24	95.65	100	97.09	91.86	95.79	93.75	96.55	98.94	96.19	95.18	94.87
Locus 625	100	100	100	100	100	100	96	92	100	100	100	95.35	100	100	100	97.06	100	100	94.12	97.3	96.55	95.65	100	100	85.71	95.65	0	0	0	96.32	95.83	91.58	96.97	94.48	100	93.62	95.83	96.71	97.8	94.44	99.03	96.59	95.7	100	98.86	96.81	97.14	95.29	97.44
Locus 626	100	100	100	100	100	100	96.88	100	96.23	96.67	97.73	98.15	90	96.43	100	91.3	97.06	96.97	95	92.86	97.83	96	97.44	98.15	96.3	97.73	19.7	17.86	15.38	90.06	95.65	94.89	97.52	93.3	91.89	91.95	97.44	91.55	96.03	96.3	97.32	95.71	92.86	94.34	97	92.25	95.8	95.24	100
Locus 627	100	100	100	100	100	100	100	100	100	100	97.78	98.18	100	91.67	93.94	97.37	100	90	100	92.59	91.67	96.97	96	97.14	100	96.15	0	1.41	4.17	93.87	95.2	97.75	97.66	94.12	88	97.92	98.36	95.2	97.37	99.17	97.64	96.92	93.44	98.04	94.05	92.61	94.57	95.61	84.62
Locus 628	100	100	100	100	100	100	92.59	95.65	92.5	100	93.55	84	100	94.12	100	82.76	86.49	95.45	96.43	90.91	92.31	100	100	87.5	96.67	100	1.79	0	0	91.57	96.88	98.61	87.67	94.07	100	90	90.24	96.36	94.74	94.94	88.61	89.66	98.28	96	94.23	90.83	92	93.83	100
Locus 629	100	100	100	100	100	100	83.33	88	90.48	88.57	91.3	90	100	96.97	100	89.66	86.84	85.71	87.5	86.67	92.86	93.75	100	80.85	86.96	94.12	10.67	8.2	4	82.89	88.07	86.9	94.34	87.21	94.12	86.36	91.8	88.73	92.91	89.09	86.15	87.84	88.52	87.5	90.74	89.68	89.06	83.65	89.66
Locus 630	100	100	100	100	100	100	100	100	97.78	100	97.87	94.59	100	100	91.18	96.3	100	100	89.29	96.55	100	93.75	95	96.3	88.89	96.77	2.3	1.92	0	89.02	92.21	96.35	95.05	87.86	82.93	89.83	94.87	88.64	96.88	92.08	96.04	92.06	96.33	93.94	95.77	96.04	93.85	96.77	92.59
Locus 631	83.33	100	100	100	100	100	100	100	100	100	100	100	94.44	96.97	97.62	100	90	100	100	97.44	97.83	100	94.74	100	95.24	98	0	1.56	0	83.92	99.02	91.94	96.97	94.44	92	93.55	94.94	85.91	97.81	98.92	97.66	90.42	97.71	94.74	98.25	91.3	97.5	96	100
Locus 632	100	100	100	100	100	100	94.44	89.66	97.62	96.97	91.89	93.55	90.91	100	100	96.77	96.55	100	95.56	96.43	100	84.62	94.87	97.3	94.12	100	3.92	3.03	4.76	86.52	94.94	93.62	95.12	93.26	91.11	86.36	100	88.18	95.45	94.64	93.9	87.8	94.25	90.2	93.51	86.11	97.47	97.56	95.56
Locus 633	100	100	100	100	100	100	100	100	97.62	93.1	86.05	93.75	100	100	95.83	97.14	92.59	95.65	100	100	100	100	96.55	100	100	94.29	6.94	4.48	0	91.89	94.59	94.96	96.04	86.36	95.45	92.73	87.76	94.21	92.94	87.65	84.62	86.11	94.06	88.46	94.51	88.54	88.98	85.71	96.77
Locus 634	85.71	100	100	100	100	100	100	100	96.97	100	97.5	97.5	100	100	95.12	90.32	93.55	100	96.97	96.43	95.83	93.94	97.44	96.55	100	96.15	3.95	5.08	0	93.44	96.43	94.78	99.09	95.04	94.12	89.58	93.88	93.84	94.44	100	91.49	94	93.58	88.89	94.37	89.01	96.43	96.43	93.94
Locus 635	83.33	100	100	100	100	100	91.67	90.91	89.19	96.88	90.62	91.67	92.86	90	97.56	100	96.67	91.3	94.59	96.55	97.87	96.3	90.7	96.15	88.89	92.59	8.33	5.08	3.85	92.56	96.1	97.37	93.69	89.86	94.12	95.74	93.02	92.86	98.77	95.24	90	92.59	96.12	97.5	96.92	95.51	92.86	91.07	91.43
Locus 636	100	100	100	100	100	100	90	100	95.65	100	95.74	100	100	100	100	100	100	100	100	100	100	100	97.67	94.59	96	97.14	2.6	5.45	0	94.23	98.57	93.22	98.97	91.57	90.91	97.5	95.74	96.45	97.7	93.33	92.38	92.73	97.44	100	98.72	94.92	99.09	95.65	100
Locus 637	100	100	100	100	100	100	95	100	100	100	95.74	100	100	100	94.44	100	96.88	100	97.73	100	100	100	100	100	91.67	97.14	0	0	0	96.1	97.14	94.02	99	95.78	95.65	97.5	93.75	97.16	91.95	91.26	95.15	89.29	96.58	97.14	97.47	89.74	99.12	92.86	100
Locus 638	100	100	100	100	100	100	90.62	100	92.45	100	93.94	97.44	83.33	93.1	100	93.33	93.75	95.83	95.12	91.67	100	100	97.56	95.83	100	96	8.33	10.81	12.5	94.52	93.33	85.15	96.84	92.72	100	97.5	97.67	94.07	98.11	88.51	94.51	98.53	94.12	96.08	98.41	88.54	94	92.31	96.77
Locus 639	100	100	100	100	100	100	96.77	93.55	97.83	95.83	90.32	94.87	93.33	100	96.97	96.43	88.24	100	93.02	88.89	91.89	100	100	100	86.96	90.62	11.67	12.5	13.33	93.67	90	90.35	96.88	90.68	96.55	94.29	93.18	91.37	95.24	89.77	97.85	92.06	97.22	95	93.22	88.42	93.14	90.79	96.77
Locus 640	100	100	100	100	100	100	100	100	100	100	97.06	100	95	100	96.88	96.67	94.12	100	88.89	92.31	87.5	95.65	97.87	96	91.3	97.06	11.29	15.79	12.5	91.67	94.74	89.19	96.91	93.21	86.67	96.97	95.45	93.43	95.24	85.88	93.68	90	96.15	100	94.64	91.3	96.19	90.79	100
Locus 641	83.33	100	100	100	100	100	88.46	100	97.83	100	95.12	100	100	96.88	100	91.67	100	100	100	95	95	100	100	95.83	96	100	0	1.72	0	93.06	98.1	93.62	96.74	93.2	92	96.77	98.73	91.08	94.62	91.75	96.52	97.17	96.58	93.42	97.1	89.16	97.92	94.87	100
Locus 642	100	100	100	100	100	100	94.12	94.74	94.23	90.32	100	97.73	100	96.55	100	94.87	91.3	100	97.96	97.3	93.06	92.68	88.89	90.7	92.86	87.8	18.89	9.3	18.18	92.26	95.95	94.77	94.84	92.31	95.65	90.59	91	91.59	96.69	96.58	95.21	91.43	93.49	87.95	94.92	91.96	92.37	95.88	100
Locus 643	100	100	100	100	100	100	96.67	95.45	100	100	95	97.44	100	100	100	90.91	100	92.31	93.33	100	100	96.77	98.15	94.44	100	95.65	14.49	19.15	7.89	87.65	93.75	95.59	96.67	88.96	92.68	91.89	93.24	88.08	96.52	93.07	93.4	96.74	98.61	93.85	99.09	89.92	94.39	97.26	86.21
Locus 644	100	100	100	100	100	100	91.67	84	94.44	85.29	84.44	94.23	95.65	90.62	80.85	88.24	91.3	88.24	88.57	93.33	96	83.87	91.43	86.11	88.46	89.29	14.81	9.09	4	72.14	95.38	80.37	89.9	72	87.76	77.55	82.46	69.12	91.35	87.27	84	73.42	84.21	69.23	94.59	69.3	81.13	83.05	93.75
Locus 645	100	100	100	100	100	100	100	96.67	97.5	92.86	97.3	100	85.71	100	91.67	100	93.55	96.15	96.88	94.87	95.83	93.55	93.75	97.14	100	97.14	7.27	7.32	0	74.19	92.86	87.79	93.27	84.09	95.74	84.62	94.92	79.52	96.04	90.22	95.69	88.89	94.34	94.55	86.52	73.79	92.08	92.11	92.11
Locus 646	100	100	100	100	100	100	100	96.43	97.22	95.65	100	100	100	100	97.22	100	100	96	100	93.75	97.73	100	97.3	100	100	97.56	10.98	4.92	14.29	92.97	93.18	93.55	99.12	97.04	94.74	91.38	100	94.63	92	93.75	99.06	95.54	97.37	93.1	94.79	97.7	99.12	96	97.5
Locus 647	100	100	100	100	100	100	96.88	100	100	96.67	97.92	97.37	95.45	100	94	100	96.55	92.86	93.55	96.97	94.12	100	100	97.44	100	97.06	2.99	3.57	0	78.03	94.19	90.2	94.57	82.89	93.33	92.86	86.96	79.71	91.35	97.75	94.12	90.84	97.09	94.94	92.22	80.73	97.17	93.98	95.45
Locus 648	100	100	100	100	100	100	86.49	93.75	87.04	100	97.87	93.33	100	88.57	90.48	97.62	90.32	100	100	100	98.15	100	97.67	94.12	94.44	100	3.75	8.2	2.94	85.61	96.94	90.16	95.15	91.88	94.74	87.5	93.94	87.23	93.64	91.89	92.86	90.29	91.53	92.19	94.29	90.09	93.81	93.75	92.42
Locus 649	100	100	100	100	100	100	88.24	96.77	92.31	95.83	100	95.45	93.33	100	97.78	100	96.55	96.3	97.37	94.29	96.23	100	100	96.88	100	100	5	4.76	2.7	90.85	95.88	94.03	98.17	95.86	91.86	90.77	98.55	93.25	98.17	97.53	97.03	92.37	96.15	96.77	90.43	94.02	93.75	95.59	98.59
Locus 650	100	100	100	100	100	83.33	81.25	93.1	85.71	96.15	87.76	89.36	93.75	100	97.22	86.21	91.3	80.95	97.06	95.12	100	92.31	88.89	97.3	92	95.83	18.87	8.82	17.65	75.21	94.57	85.54	93.83	84.3	94.2	83.64	94.37	75.81	93.75	81.61	94.79	77.23	86.9	80.28	91.86	71.43	96.64	85	95.95
Locus 651	100	100	100	100	100	100	81.82	81.48	93.75	100	92.11	96.97	86.67	89.29	88	92.59	94.12	100	95.83	100	94.87	88.89	95.83	96	90.48	93.75	11.67	8.33	11.11	75.65	91.55	85.71	93.15	84.31	90.48	87.8	92	82.48	94.67	91.18	96.15	87.5	93.24	87.88	95	87.36	96.51	93.88	88
Locus 652	100	100	100	100	100	100	100	95.83	95.24	85	92.5	95.24	100	96.15	100	96.15	95.65	90.91	93.55	88.89	88.89	93.75	87.18	92.31	100	90.62	0	0	0	93.02	93.27	90.62	91.15	91.02	92.41	93.75	96.3	90.86	92.86	90.99	89.32	90.76	83.62	93.24	84.3	89.02	91.96	94.74	93.33
Locus 653	100	100	100	100	100	100	88.89	100	96.3	95	100	88.46	91.3	93.02	95.65	94.12	91.89	100	93.18	89.19	98.15	88.89	93.48	90.48	86.67	86.84	2.56	1.89	18.18	91.5	95.41	89.61	94.7	96.52	95.77	90.22	96.51	92.02	96.09	95.04	92.25	94.02	93.01	92.71	96.85	89.29	93.06	90.4	93.65
Locus 654	100	100	100	100	85.71	100	96.88	100	100	94.74	96.36	97.96	83.33	100	91.49	88.57	100	89.47	93.02	94.12	97.56	100	97.37	90.91	96.55	93.48	3.08	4.26	3.45	86.53	93.53	83.23	93.75	85.56	94.2	86.78	89.41	86.36	90.51	86.41	87.8	89.81	91.1	88.59	91.2	80	93.33	90	92.54
Locus 655	100	100	100	100	100	100	93.55	100	95.38	87.88	90.32	93.88	100	93.75	95.45	91.67	88.89	100	95	94.87	98.44	97.3	98.25	91.3	91.67	93.75	9.86	8.57	5.71	61.9	94.64	83.23	90.73	79.76	93.88	81.55	100	55.88	97.22	78.76	87.4	85.5	93.33	82.65	93.28	76.27	97.06	82.89	93.22
Locus 656	100	100	100	100	100	100	96.43	97.14	95.74	100	95.92	95.12	94.12	94.59	96.3	86.67	91.67	100	95	100	100	100	100	100	100	100	0	0	0	88.89	91.18	91.67	97.85	92.31	95.52	83.93	97.1	74.84	94.02	87.13	93.44	94.51	92.66	93.44	95.74	85.22	94.62	92.05	96
Locus 657	100	100	100	100	100	100	96.67	100	100	94.87	93.75	90.32	91.67	96.77	98.08	100	92.86	97.06	90	95	94.55	100	95	97.62	100	93.18	4.82	0	7.69	41.89	96.77	71.88	89.54	62.36	89.29	79.21	92.05	37.63	91.84	69.37	94.31	76.65	93.57	75.44	91.73	68.47	94.24	74.51	90.54
Locus 658	100	100	100	100	100	100	89.47	97.56	100	97.5	92.68	98.11	92	93.75	97.73	100	100	93.55	100	90	97.73	100	100	100	87.5	97.37	1.61	0	5.26	92.17	93.27	97.14	95.16	93.22	96.43	100	93.33	94.3	95.83	93.69	95.83	96	95.92	97.22	96.61	95.76	97.08	95.7	97.62
Locus 659	100	100	100	100	100	100	93.1	97.44	100	100	100	96.08	95.45	94.29	100	100	89.74	100	98.04	94.59	95.45	100	100	91.43	100	92.68	7.79	0	7.14	91.79	97.18	92.11	95.58	95	91.43	95.35	100	98.1	99.12	96.51	90.99	96.83	96.74	94.74	92.31	92.55	96.21	98.68	97.06
Locus 660	100	100	100	100	100	100	100	90	96.36	92.59	91.67	87.5	100	100	100	100	92.5	95.45	96.08	100	97.56	95.45	93.75	94.87	96.15	92.86	1.35	3.7	0	90.3	94.87	91.87	91.67	88.46	88.57	91.67	96.72	91.02	96.46	91.95	89.29	98.39	93.33	95.45	96.25	93.33	95.42	93.59	100
Locus 661	100	100	100	100	83.33	100	96.88	88.57	100	100	98.04	98.15	89.47	100	96.43	100	100	100	96.36	96.77	100	100	100	92.68	84.62	93.33	5.71	0	0	92.81	98.8	91.79	95.83	96.57	94.59	98.25	95	94.54	93.97	91.84	99.14	94.12	90.72	90.7	94.68	92.59	94.93	97.73	97.06
Locus 662	100	100	100	100	100	100	100	90.48	90.2	100	96.08	100	95	90	93.75	100	93.1	96.15	97.5	92.86	96.67	92.31	88.89	84.78	85.71	97.5	15.25	16.07	9.38	95.77	96.12	88.17	90.82	94.64	93.64	92	98.55	94.78	95.5	98.68	97.48	96.53	94.74	91.43	97.67	94.44	96.4	91.53	89.87
Locus 663	100	100	100	100	100	100	86.36	93.33	96.97	100	94.74	98	91.3	100	100	95.56	97.44	96.3	96.97	100	97.44	100	96.88	97.37	94.44	96.88	11.11	13.04	10.34	88.8	92.22	87	91.4	91.36	89.58	87.95	89.58	87.64	92.66	85.33	88.61	87.39	94.12	86.96	93.1	86.46	89.74	88.89	100
Locus 664	100	100	100	100	100	100	96.55	96.97	97.78	100	94.74	97.62	95.45	100	97.73	81.82	86.67	85	96.77	97.3	95.65	96.67	96.3	80.65	90.91	98.08	3.57	3.45	5.26	91.91	96.2	96.34	97.75	93.58	88.89	90.38	94.59	91.23	94.34	93.06	93.02	94.12	95.54	98.04	92.47	92.94	94.34	94.34	92.68
Locus 665	100	100	100	100	100	100	96	100	100	95	97.83	94.29	96.43	89.66	96	94.59	97.5	96.97	97.73	97.14	100	100	97.62	95.12	100	95.65	4.05	1.85	0	65.62	93.18	77.18	92.13	74.74	100	85.71	96.61	51.05	96.19	78.22	90.48	83.33	94.95	88.89	92.75	63.33	98	74.44	92
Locus 666	100	100	100	100	100	100	100	94.74	95.83	80.77	96.72	87.1	90.91	96.15	96.43	100	95.35	92.86	94.12	97.06	93.62	95.24	95.35	87.5	88.89	96.97	18.75	8.47	12	85.71	91.6	87.05	93.65	80.32	95.74	94.74	91.78	69.94	94.17	89.8	89.91	88.98	87.76	87.14	93.86	81.19	89.36	91.57	89.66
Locus 667	100	100	100	100	100	100	100	100	98.18	91.18	94	91.11	88	100	91.49	100	97.14	100	90.62	96	97.5	100	100	100	100	100	1.3	0	4.35	92.45	91.76	94.31	94.94	93.57	86.67	100	92.59	91.14	92.71	88.61	93.88	89.19	93.81	96.67	89.61	92.17	93.75	93.62	90.32
Locus 668	100	100	100	100	100	100	96	97.14	95.56	94.44	97.67	97.78	96.15	95.24	95.24	100	96.67	95.65	93.1	96.3	97.78	96.3	91.67	100	100	88.1	1.59	6.67	13.64	93.75	93.9	87.5	96.15	94.54	96.55	97.37	98.18	94.92	95.83	93.51	98.04	89.58	93.41	97.14	94.59	95.33	98.23	97.59	100
Locus 669	100	100	100	100	100	100	100	100	100	100	97.56	95.56	100	100	96.97	100	100	90.91	97.14	92.5	97.37	100	100	100	85.71	100	0	0	0	91.67	96.47	95.96	93.59	89.72	100	80.95	95.45	93.92	94.81	93.98	100	92.31	97.89	100	98.21	93.94	94.9	91.43	96.3
Locus 670	100	100	100	100	100	100	90.32	100	100	100	98	96.67	100	100	97.83	100	92.11	100	95	96.77	100	93.94	96.15	97.83	96.15	100	1.75	0	0	74.51	98.98	77.44	98.52	70.42	90.48	79.45	94.2	67.98	94.02	80.72	95.45	88.57	96.09	90.12	92.97	68.6	95.59	79.69	95.92
Locus 671	100	100	100	100	100	100	100	96.15	96.08	100	100	98.21	97.44	100	97.96	100	100	96.88	100	100	100	100	92.68	100	100	100	0	0	3.33	90.76	96.97	91.03	96.85	94.39	96.55	98.18	93.15	95.13	97.24	94.12	94.5	92.9	92.24	94.31	96.64	95.45	94.03	94.85	97.83
Locus 672	100	100	100	100	100	100	88	91.67	90.74	96.77	94.44	94.64	100	93.55	100	97.5	97.62	93.55	97.67	97.56	100	100	95.12	100	100	97.73	0	0	3.45	86.89	91.91	83.87	97.66	92.52	94.92	91.82	89.47	91.63	92.41	93.14	92.04	93.09	93.22	95.12	94.35	87.31	94.85	91.67	97.87
Locus 673	100	100	100	100	100	100	92.31	81.48	84.78	100	100	94.59	100	100	98	97.83	100	89.66	95.12	96.77	100	96.3	97.56	82.93	95.65	94.74	12.12	13.33	7.41	95.16	96.77	91.09	94.62	95.45	100	96.67	88.68	95.56	98.82	96	93.46	92.86	91.58	93.75	97.37	94.06	96.55	93.44	96.15
Locus 674	100	100	83.33	100	100	100	96.43	93.55	92.68	100	100	97.56	87.5	91.3	95.12	92.31	94.44	91.43	85	93.33	93.33	96.77	88.46	87.5	85.29	84.48	0	4.69	0	88.97	90.36	85.83	96.81	90.36	92.31	96.77	94.2	83.22	94.44	82.95	88.33	92.31	91.11	91.67	91.95	88.66	90.8	91.76	85
Locus 675	100	100	100	100	100	100	97.22	92.68	98.25	100	100	92.5	94.74	97.62	100	92.5	100	100	100	100	100	100	98.04	100	100	100	1.41	1.82	0	93.06	96.52	97.08	93.57	97.98	92.86	91.8	98.77	89.45	96.19	90.82	100	89.66	95.38	96.61	95.45	95.28	97.89	92.39	94.44
Locus 676	100	100	100	100	100	100	96.77	100	100	92.5	94.34	100	92	95	94.83	97.5	97.3	95.12	100	92.68	95.74	100	97.14	100	100	97.06	1.2	0	0	89.27	97.27	88.76	96.75	89.15	95.45	86.96	96	92.45	95.41	96.52	97.92	94.62	97.01	98.51	96.43	92.26	94.16	94.85	97.37
Locus 677	100	100	100	100	100	100	100	100	100	81.82	82.05	81.82	93.33	92.86	81.82	93.33	96.67	100	100	100	96	100	100	100	100	100	1.56	2.22	15.79	76.79	93.65	87.32	91.07	73.96	84.62	68	88	72.62	94.34	87.32	88	86.36	89.39	93.75	96	83.12	89.47	86.84	100
Locus 678	100	100	100	100	100	100	100	100	100	100	95.45	93.55	94.12	100	97.37	80.56	95	85	94.87	96.15	96.97	86.67	100	94.12	100	89.29	1.16	4.08	7.14	88.64	93.22	90.8	96.97	91.03	100	86.67	100	85.25	97.06	92.05	93.88	100	89.61	100	91.94	85	94.06	90.74	94.44
Locus 679	100	100	100	100	100	100	96.15	100	97.37	94.44	97.67	100	100	91.3	100	89.19	91.3	90.48	97.22	100	97.14	93.33	100	94.44	96.43	93.94	6.1	4.35	7.69	84.5	98.39	88.66	98.67	90.2	94.44	86.11	95.24	93.65	95.95	91.3	97.17	92.31	93.42	100	98.41	83.81	96.94	89.83	100
Locus 680	100	100	100	100	100	100	100	100	100	100	100	94.12	100	100	100	94.44	100	87.5	100	100	100	100	100	100	100	100	17.65	9.68	0	86.84	100	69.23	93.1	80.65	100	71.43	100	75	82.61	92.31	95	100	93.33	60	95.24	85.71	94.12	72.22	100
Locus 681	83.33	100	100	100	100	100	94.12	94.12	100	92	97.73	96.15	100	100	96.97	100	100	100	100	96.97	100	94.44	96.97	100	94.12	100	15.71	12.28	0	85.53	96.2	94.69	99.05	93.96	93.33	95	86.49	91.45	92.96	91.78	95.45	95.24	100	97.37	98.48	93.1	95.56	91.43	91.3
Locus 682	100	100	100	100	100	100	94.12	100	88.57	90.48	96.97	92.31	100	100	100	100	100	100	100	100	96.43	92.31	100	100	95.24	96	15.62	6.98	5.88	95.48	96.83	95.54	96.43	96.57	90.91	100	100	96.48	96.77	94.12	94.57	100	98.81	95.83	95.08	93.7	95.65	98.51	100
Locus 683	100	100	100	100	100	100	100	90.91	100	96	96.88	96.67	94.44	100	100	100	91.67	100	100	100	96	95.45	100	94.44	100	95	0	2.27	5.56	87.8	97.96	91.67	97.44	92.86	100	88.89	90.91	96.67	97.62	94.12	96.36	91.67	97.5	88.89	100	98.59	97.67	100	90
Locus 684	100	100	100	100	90	100	93.33	94.44	100	100	96	100	92.86	100	100	96.3	92.86	88.89	100	97.06	95.65	93.75	96.67	100	100	100	5.41	0	0	88.12	100	89.39	95.35	92.13	90.91	84	100	82.35	96.15	93.55	94.67	88.89	96	85.71	100	92.54	92.45	90.7	83.33
Locus 685	100	100	100	100	100	100	88	100	85.71	100	100	97.62	100	100	100	100	100	100	96.15	100	100	100	100	96	92.86	100	10.91	2.33	0	93.28	96.67	96.51	100	94.32	100	100	100	95.35	98.55	100	98.44	90.62	98.57	100	98.39	92.94	97.73	95.83	100
Locus 686	83.33	100	100	100	100	85.71	100	100	100	94.74	95.74	90.32	96.3	96.3	96.88	100	100	96.3	94.29	96.43	95	92.86	97.87	94.74	100	100	4.48	4.08	3.7	87.76	94.94	91.04	95.29	87.28	84.62	87.88	89.19	95.29	97.5	88.64	97	86.49	93.68	96.55	93.75	90.68	97.06	95.83	89.47
Locus 687	100	100	100	100	100	100	100	100	97.73	100	100	97.44	100	100	98.08	97.44	96.77	92	97.44	100	100	96	100	96.43	93.33	96.97	1.33	1.79	16	94.67	93.62	94.44	100	96.53	95.45	94.67	95.24	97.22	98.43	95.89	94.5	96.2	97.83	100	94.94	98.13	93.55	96.15	100
Locus 688	100	100	100	100	100	100	100	88.24	96.43	100	90.91	100	87.5	88.89	100	100	100	90	93.75	89.47	100	91.67	100	94.74	81.82	89.47	5.26	3.85	11.11	96.77	97.14	95.92	94.12	90.41	100	86.21	92	100	96.97	88.24	89.58	88.64	100	82.14	96.67	91.43	97.73	100	95.24
Locus 689	100	100	100	100	100	100	90	92	95.45	100	92.59	100	95.24	95.83	100	92.11	93.94	94.59	95.35	97.37	86.84	92.31	100	100	89.66	97.67	12.5	12.96	5	84.38	92.47	91.41	96.83	88.81	95.83	94.83	93.02	83.73	96.9	86.73	98.36	92.66	95.5	92.41	94.79	88.18	96.33	89.16	100
Locus 690	100	100	100	100	100	100	100	96.97	95.45	100	92.86	100	94.74	88.89	100	97.56	100	100	97.14	96.88	95.92	100	97.44	97.73	100	100	6.25	7.89	10	85.12	97.12	87.6	93.6	92.26	89.47	82.35	89.86	82.82	92	87.95	87.36	90.6	94.9	95.08	96.15	81.9	94.93	90.32	91.49
Locus 691	100	100	100	83.33	100	100	100	92.86	94.74	96.97	100	100	100	90.91	100	100	100	97.22	97.14	100	97.06	100	96.67	100	100	100	7.58	4.44	13.04	94.97	98.91	94.78	96.33	96.71	96.55	93.94	94.55	94.89	98.98	95.33	97.39	93.48	97.27	94.44	100	95.96	98.02	97.18	100
Locus 692	100	100	100	100	100	100	100	100	100	96.77	96.97	95	100	100	94.87	92	100	100	100	100	100	100	92.59	100	95.65	90.91	5.36	2.33	0	84.76	100	90.14	98.65	97.22	100	91.18	92.86	92.04	97.53	98.21	96.67	94	96.59	83.33	95.08	93.33	94.68	92.86	96.3
Locus 693	100	100	100	100	100	100	93.33	100	100	100	97.06	100	100	94.44	97.5	100	95.45	100	100	100	100	100	100	95.24	100	100	13.56	6.67	5	96.49	100	96.05	94.94	96.58	100	97.06	96.67	99.19	95.51	96.55	98.33	98.08	98.94	100	97.14	100	97.03	90.91	100
Locus 694	100	100	100	100	100	100	100	100	93.1	100	100	100	94.74	100	95.45	96.15	100	100	100	100	100	100	97.22	100	95.24	89.29	8.47	6.38	5	94.87	95.83	97.37	98.77	95.76	100	97.14	97.14	96.72	97.85	98.21	100	90.38	95.74	100	93.33	98.78	96.12	95.35	93.75
Locus 695	100	100	100	100	100	100	100	100	94.74	97.44	97.3	95	94.44	89.66	88.37	94.44	100	96	92.59	90.32	97.37	96.3	93.33	91.3	81.25	94.44	1.27	0	4.55	89.74	93.9	78.89	93.33	92.62	86.21	84.21	93.02	95.12	90.41	90.43	91.75	88.33	95.6	88	90.41	86.6	95.96	84.62	96.3
Locus 696	100	100	100	100	100	100	87.5	100	97.56	90.91	94.87	86.84	81.25	83.33	80.56	100	89.29	86.36	91.3	92.86	90	93.1	90.91	86.49	94.12	94.44	0	0	0	90.71	88.89	75	86.96	82.98	100	71.43	89.19	89.34	86.89	88.51	87.8	83.33	89.16	92.31	93.55	85.11	90	76.12	95.83
Locus 697	100	100	100	100	100	100	92.59	100	98.61	97.06	95.83	96.08	92.59	96.3	96.77	97.5	95.65	93.94	100	97.3	95.83	94.29	97.92	97.3	95.83	95.24	1.15	5.17	4.17	89.04	96.88	91.67	95.24	91.28	97.06	88.46	94.64	90.85	95.2	96	95.1	95.56	98.41	96	95.65	81.71	94.07	90.28	94.74
Locus 698	100	100	100	100	100	100	100	92.31	95.31	94.44	93.88	93.48	87.1	92	94.87	97.83	98.08	100	100	100	100	97.3	100	95.45	100	97.73	8.24	12.28	16.67	96.89	94.74	96.9	97.69	93.87	100	100	95.77	95.29	99.31	100	95.38	95.65	97.04	100	98.06	93.68	96.4	95.71	95.83
Locus 699	100	100	100	100	100	100	89.47	97.14	92.86	90.91	97.44	93.62	100	100	97.96	89.19	89.29	93.94	92.5	91.18	95.83	100	85.37	88.1	90.32	86.96	8.86	1.72	0	92.45	92.21	93.6	90.48	90.24	91.89	87.32	98.41	91.18	93.46	97.67	88.5	90.48	90.91	91.67	94.44	94.57	91.67	85.71	97.3
Locus 700	100	100	100	100	100	100	100	100	100	100	94.74	93.33	100	94.12	98.18	93.94	96.43	100	92.31	97.3	97.5	95.35	100	92.31	93.1	94.29	4.69	14.58	8.33	88.97	97.96	99.09	96.09	94.44	85	95.71	97.37	94.67	96	89.16	96	95	97.73	92.75	93.88	91.43	91.41	91.43	100
Locus 701	83.33	100	100	100	100	100	85.29	93.94	89.29	100	93.75	97.73	94.44	87.88	93.62	100	98.21	97.06	100	90.48	92.86	95.45	97.22	100	88.46	89.19	15.79	1.69	3.7	78.98	91.11	83.33	90.34	87.08	93.75	83.82	89.04	84.65	94.12	77.78	92.59	83.64	89.86	89.23	93.55	80.91	89.52	82.35	87.5
Locus 702	100	100	100	100	100	100	97.22	100	100	100	97.96	96.36	100	100	97.78	100	100	96.67	96.77	100	100	100	100	100	97.37	100	8.45	3.57	9.68	92.67	97.06	94.35	93.1	93.42	94.12	92.47	98.67	92.21	97.71	94.37	97.48	95.14	97.3	92.41	97.46	93.63	97.67	91.18	97.67
Locus 703	100	100	100	100	100	100	96.67	100	97.92	100	94.87	94.23	92.86	100	100	97.5	100	96.43	96.77	100	98	100	97.67	100	94.29	97.3	9.68	0	11.11	90.42	97.46	91.25	96.06	91.47	100	92.11	95.31	89.6	99.21	93.39	94.07	95.38	95.36	88.24	97.39	93.75	91.8	91.86	97.67
Locus 704	100	100	100	100	100	100	90.62	100	92.11	96.97	91.8	94.59	96.43	96.3	97.96	93.55	92.5	96.3	95.35	87.5	92.5	95	89.74	91.89	96.15	95.12	11.67	9.43	16.67	93.84	96.88	95.87	98.06	94.08	90	85.42	96.23	95.05	99.08	94.94	95.41	87.01	94.12	96.23	89.47	95.69	91.67	87.93	88.57
Locus 705	100	100	100	100	100	100	93.94	100	100	93.75	94.44	100	100	92.86	97.67	100	95.65	100	100	96.43	100	100	92.59	97.62	91.3	97.06	6.67	3.57	12	82.48	93.33	82.79	92.04	81.25	94.74	85.71	91.94	84.62	95.24	89.74	89.29	88.89	94.02	91.18	83.75	77.33	94.02	93.59	96.15
Locus 706	100	100	100	100	100	100	90.62	93.75	95.24	93.33	98	96.77	100	100	97.62	100	94.74	100	95.35	97.14	100	100	92.5	96.43	100	93.1	3.03	0	0	94.04	95.4	91.56	94.92	93.85	97.22	92	95.77	92.23	100	93.33	93	94.79	93.86	98.36	95.6	92.16	92.74	93.98	100
Locus 707	100	100	100	100	100	100	88.37	97.06	88.37	100	95.65	95.56	90.48	97.3	97.67	97.3	91.49	100	82.93	87.1	90.2	93.1	93.48	82	92.31	87.5	17.14	16.07	19.35	90.1	94.34	89.77	96.77	88.31	92.11	95.45	95.95	87.93	96.77	88.14	83.06	90.18	88.2	90.28	95.4	85.29	91.67	89.52	84.44
Locus 708	100	100	100	100	100	100	96.3	95.65	97.62	97.56	97.73	92.86	96.67	100	97.67	97.83	92.86	88.57	100	97.73	100	92.86	98	95.65	100	95.45	0	0	0	46.31	48.89	81.65	86.73	82.61	94.92	89.55	94.85	84.18	94.66	43.64	46.88	91.34	95.93	88.76	90.98	86.93	95.04	91.21	96
Locus 709	100	100	100	100	100	100	100	93.75	100	94.74	96	97.67	95	96.77	97.67	97.67	100	97.44	97.56	97.22	97.62	100	93.65	92	100	95.65	3.85	0	0	91.49	94.06	82.5	95.16	86.6	94.74	83.95	94.87	90.95	96.58	88.66	95.71	92.97	94.44	93.15	98.04	83.33	96.3	82.08	94.74
Locus 710	100	100	100	100	100	100	96.3	95.83	97.67	94.44	95.24	95.12	94.12	100	97.44	90	89.66	86.36	100	86.67	90.7	92.86	95.74	93.1	92.31	93.02	0	1.72	10	89.39	93.75	89.23	95.83	86.32	88.89	91.53	97.22	90.57	98.39	92.31	92.31	89.29	94.44	90	96.36	95.45	93.1	86.27	82.35
Locus 711	100	100	100	85.71	100	100	100	96.43	91.89	100	100	97.87	100	95.83	97.3	96.77	96	100	97.73	96	97.83	94.12	95.35	100	100	100	18.84	12.73	15.38	94.41	97.89	93.62	97.35	97.04	96.15	100	98.33	95.68	97.09	97.73	98.21	95	97.46	100	97.65	94.16	94.78	86.96	95.83
Locus 712	87.5	100	85.71	100	100	100	91.18	85.71	97.14	92.59	100	88.89	100	82.76	100	90.32	97.37	92.86	100	97.22	100	95	92.31	96.67	89.47	100	12.5	2.04	8	84.08	92	94.83	96.97	89.19	97.3	95.83	95.74	74.1	95	91.46	97.2	86.27	94.55	90.24	92.75	85.57	94.83	93.42	100
Locus 713	100	100	100	100	100	100	96.67	100	100	84.38	100	84.44	89.47	92.31	96.43	100	96.97	100	97.22	100	100	89.47	95.45	100	97.62	97.56	6.15	8.77	13.33	92.67	100	92.22	92.5	92.42	85.71	94.64	85.48	87.41	93.26	94	90.82	91.18	94.87	93.48	85.92	98.9	97.27	87.04	92.59
Locus 714	100	100	100	100	100	100	100	97.44	100	97.06	92.68	98.04	100	100	100	94.29	92.11	100	97.62	96.77	97.06	100	97.44	94.87	100	96.08	10	9.8	8.33	92.81	96.85	94.81	97.12	95.86	100	96.47	98.59	94.74	96.43	97.2	96.46	96.97	96.48	96.15	91.89	95.5	97.26	100	100
Locus 715	100	100	100	100	100	100	96.77	95.24	97.73	94.29	97.92	84.62	89.29	96.55	92.73	93.75	85.71	86.96	100	100	97.83	96.3	95	97.06	95	98.08	13.79	14.89	9.52	87.6	94.74	92.31	95.45	89.84	96.43	91.67	94.74	90.91	92.11	93.59	94.31	87.5	93.62	97.14	97.06	93.67	86.78	92.73	95.83
Locus 716	100	100	100	100	100	100	97.56	96.15	100	95.74	91.38	98.08	95.24	100	100	93.02	97.37	90	97.56	88.37	98	100	94	93.62	89.29	95	17.57	18.6	13.79	89.62	94.66	91.3	97.3	89.88	91.8	90.4	95.65	84.08	94.41	88.79	94.3	92.57	94.64	91.2	92.72	86.47	96.69	94.74	95.38
Locus 717	100	100	100	100	100	100	100	100	97.14	97.22	92.59	95.74	100	96.77	97.37	92.16	95.45	100	97.62	94.29	100	100	100	97.5	90.91	93.75	7.5	3.51	11.76	93.48	95.79	95	98.21	95.59	92.59	96.15	87.5	94.89	94.79	94.69	95.8	90.41	94.31	85.37	94.81	95.09	90.84	94.59	95.83
Locus 718	100	100	100	100	100	100	100	100	94.12	95.65	100	91.3	100	100	100	100	100	100	100	100	100	100	93.33	100	92.31	100	12.7	5.71	12.5	94.38	96.49	88.52	100	96	100	95.65	92.5	90	95.65	97.62	100	91.18	95.89	88.24	94.55	94.55	100	93.94	100
Locus 719	100	100	100	100	100	100	100	90.91	100	100	90.91	100	86.67	95.83	92.31	91.67	93.55	100	100	85.71	93.75	92.31	96.77	87.5	100	97.14	6.15	2.86	11.11	91.95	95	83.87	96.92	92	93.75	81.82	95.12	88.75	85.71	93.02	89.47	82.86	93.24	100	94.64	89.09	97.33	93.94	100
Locus 720	100	100	100	100	100	100	96	96	97.14	100	97.3	100	100	92.86	100	100	94.44	100	84.21	96.15	92.31	100	90.91	81.08	86.96	89.29	3.12	0	0	91.87	96.25	100	98.75	98.29	93.75	100	94.87	97.6	97.18	93.15	96.97	92.31	98.92	93.94	93.75	88.89	100	95.65	96
Locus 721	100	100	100	100	100	100	96.67	100	93.62	100	93.1	97.56	95.83	96	95.45	100	87.88	95	97.5	90	100	92.31	96.97	100	96.3	95.12	3.12	0	0	93.6	97.26	91.43	91.95	89.78	100	92	96.3	92.97	96.2	92.42	93.48	89.66	96.74	90	93.06	88.24	95.7	100	100
Locus 722	100	100	100	100	100	100	96.55	95.83	93.02	100	97.06	94.29	100	100	100	93.33	96.55	95.45	97.37	97.14	95.45	86.36	100	91.67	84	90.24	10.91	3.92	4.55	92.17	94.52	88.89	97.92	95.9	93.75	96.77	95.92	94.49	97.44	95.31	91.3	100	92.39	91.3	97.18	94.67	93.18	91.53	95
Locus 723	100	100	100	100	100	100	95.65	96.43	97.56	84.38	95.24	98.11	96.77	100	91.67	100	96.77	96.55	97.37	100	91.84	95.83	93.48	97.5	94.44	94.74	2.94	0	5.26	78.71	95.87	87.04	89.63	77.89	96.67	93.75	97.96	70.62	96.33	89.16	91.74	89.29	93.86	84.78	92.71	84.54	98.25	81.33	96.49
Locus 724	88.89	100	100	100	100	100	83.33	100	97.44	90.24	100	97.06	91.3	92.59	100	96.67	92.59	95.24	96.97	100	95.74	100	96.15	93.55	86.21	93.75	1.85	2.17	0	90.77	94.44	95.24	98.75	96.19	94.12	92.59	94.44	95.28	94.2	94.62	97.53	92.86	96.97	90	95.92	92.22	97.56	93.22	85.71
Locus 725	100	100	100	100	100	100	100	100	97.78	97.22	97.5	97.67	93.55	97.62	98	100	100	100	100	97.67	98.25	100	97.3	97.44	100	93.62	0	0	0	91.98	96.26	86.29	95.97	90	95.12	96.1	93.75	92.89	98.51	91.3	96.43	94.9	96.24	92.31	95.35	88.55	97.6	87.36	100
Locus 726	100	100	100	100	100	100	100	100	97.83	100	98	97.5	89.29	94.59	100	100	97.56	97.5	90.91	94.55	98.39	100	98.11	97.3	100	93.62	8.11	0	11.11	88	96.21	92.37	97.35	84.18	95	93.55	97.06	82.41	99.22	88	95.97	87.76	97.42	92.94	100	84.87	99.24	93.33	97.83
Locus 727	100	100	100	100	100	100	100	96.97	100	100	96.97	93.1	90	96	91.18	100	89.29	100	96.97	93.1	88.57	90.48	96.97	85.29	82.35	100	11.9	18.37	4.76	73.64	97.62	81.82	90.54	77.01	92.5	72.55	90.57	65.48	97.5	79.71	87.1	82.69	88.75	87.5	89.41	66.13	87.91	86.27	91.18
Locus 728	100	100	100	100	100	100	100	96.88	100	97.92	100	97.67	100	96.43	100	97.73	92.5	97.56	100	96.23	100	96.97	100	100	96	100	6.45	3.64	16.67	95.63	95.76	95.98	94.44	96.23	95.24	92.16	94.57	95.69	97.18	97.39	97.35	93.88	98.11	96.3	95.59	97.79	98.12	93.88	94.12
Locus 729	100	100	100	100	100	100	100	100	97.78	96.88	95.35	94.29	92.31	100	94.44	95.65	100	95.65	89.19	91.67	95.12	100	83.87	97.44	86.96	86.36	4.29	1.85	8.7	91.24	94.81	92.98	98.92	90.91	95.35	91.25	95.45	91.13	96.24	96.97	94.02	94.4	97.3	97.83	96.69	94.29	94.93	97.06	96.36
Locus 730	100	100	100	100	100	100	100	96.77	97.92	98.25	94.87	93.75	100	96.97	100	93.33	97.06	100	98.18	100	100	95.83	98.04	100	96.88	95.74	10.67	7.69	8.7	92.9	98.41	91.67	98.32	95.21	100	95.45	97.33	92.46	96.61	94.23	94.69	96.03	94.21	86.57	98.26	90.6	94.62	95.6	89.13
Locus 731	100	100	100	100	100	100	87.8	95.12	97.62	91.89	96.77	85.71	92	100	97.83	87.1	86.96	92	94.29	96.97	95.16	94.74	92.86	81.08	87.5	88.89	4.49	1.56	0	83.24	94.06	81.12	94.49	82.29	86	85	91.38	75	90.76	86.73	88.81	90.54	89.86	84.62	91.67	81.56	92.2	89.19	91.67
Locus 732	100	100	100	100	100	100	90.62	100	100	95	100	92.31	94.12	96.43	93.1	92.59	90.91	95.24	100	100	97.56	100	97.62	89.19	100	100	3.64	0	14.29	88.11	97.8	94.87	96.47	87.1	91.11	91.23	100	82.19	97.18	91.03	93.33	92.11	97.56	93.75	91.55	90	99.03	98.7	95.12
Locus 733	100	100	100	100	100	100	96.3	92.86	98.04	100	98.15	97.5	90.91	100	93.48	96.88	94.59	100	100	100	91.18	100	95.65	97.96	100	91.67	5.88	9.8	3.7	83.87	94.03	88.7	94.06	91.16	100	83.67	100	81.82	98.97	92.59	96.04	86.36	95.45	88.89	97.65	87.21	95.5	91.36	94.44
Locus 734	100	100	100	100	100	100	96.15	100	94.55	96.77	96	97.56	100	95.24	93.62	84.09	94.59	89.29	96.97	94.44	88.89	89.47	89.47	84.85	91.67	93.75	1.32	0	0	88.27	95.83	86.99	95.37	92.66	100	92.86	98.18	87.15	96.23	93.62	88.1	96	95.37	92.86	89.53	89.11	91.67	91.55	85.71
Locus 735	100	100	100	100	100	100	88	100	94.29	94.74	100	94.59	93.33	100	97.3	97.44	96	97.06	96.97	100	100	100	100	96.77	91.3	95.56	9.59	3.77	0	96.09	89.04	93.86	97	95.45	90.32	97.78	97.87	91.45	93.55	85.94	90.29	95.16	97.33	95.56	97.56	95.56	93.48	90.32	93.33
Locus 736	100	88.89	100	100	100	100	100	100	94.29	96.43	93.55	96	86.67	96.15	97.3	96.43	88.24	100	100	94.59	94.74	95.45	100	92.86	92	96.15	3.64	1.96	3.7	97.08	96	93.91	95.83	94.29	88.89	90.74	97.44	96.88	94.95	94.57	98.15	94.03	94.44	97.67	96.83	96.69	97	95.24	100
Locus 737	100	100	100	100	100	100	96.88	100	97.78	100	100	93.02	100	97.37	100	97.67	94.74	96.43	100	100	98.15	100	97.3	95	100	100	2.56	6.15	0	87.93	94.51	96.71	97.58	90.15	86.96	92.73	96.15	88.84	95.92	92.86	97.56	94.29	95.31	94.12	98.86	93.65	98.4	96.59	96.88
Locus 738	100	100	100	83.33	100	100	96.55	100	98.11	97.44	97.44	94.87	96.3	100	100	92.68	94.74	100	100	97.37	100	94.44	97.87	97.22	93.75	100	0	1.41	0	89.21	98.39	93.75	92.73	94.84	100	98.59	96.88	94.83	99.09	88.12	97.64	91.75	95.97	90.91	98.06	95.83	95.52	92.06	100
Locus 739	100	100	100	100	100	100	95.83	85.71	100	92	95.74	92.31	90.91	93.1	93.75	97.5	100	96.15	100	100	100	100	97.22	93.94	100	91.84	0	0	0	94.56	93.64	96.49	97.75	93.04	92	94.12	96.23	94.24	93.81	88.89	95.35	96.43	92.11	96.72	94.29	93.81	94.57	91.55	90.24
Locus 740	100	100	100	100	100	100	100	100	97.37	95.83	97.67	100	90	100	100	97.37	96.97	92.31	96.77	97.3	96	100	97.22	93.75	96.15	92	0	1.39	0	93.84	95.15	96.61	96.84	96.84	92.59	94.2	96.49	97.92	94.78	94.59	98.44	95.5	91.53	93.55	96.19	96.94	92.42	90.14	94.74
Locus 741	100	100	100	100	100	100	100	100	96	95.65	91.3	93.33	100	100	97.14	96.97	100	100	96.97	100	100	86.21	94.59	93.75	100	93.75	12.86	2	4.17	81.67	92.96	81.36	94.79	79.41	85.71	85.71	100	78.03	91.55	90.67	93.04	87.72	88.51	93.33	93.15	75.82	92.13	80.26	96.3
Locus 742	100	100	100	100	100	83.33	100	100	94.59	100	96.15	88.64	100	93.33	85	100	100	100	100	90	96.97	95	92.86	100	89.29	96	2.17	0	0	87.39	87.93	85	94.74	95	100	92.31	83.33	94.53	96.43	84.91	89.29	78.05	95.16	100	95	93.1	92.06	90	96.3
Locus 743	100	100	100	100	100	100	100	89.47	97.62	94.44	95.12	86.11	84.62	95.83	93.1	94.59	90.91	100	94.29	100	93.94	96.67	100	96.15	95	96.3	5.17	9.52	11.54	78.63	91.94	78.75	85.29	79.07	88.24	92.59	94.74	89.68	91.36	87.18	87.67	84	91.89	95	85.96	73.2	92.41	81.03	90.91
Locus 744	87.5	100	100	100	91.67	100	100	96.77	97.3	93.75	100	100	100	100	100	97.22	86.36	100	93.94	88.89	96.67	94.44	100	100	85	86.67	0	2.5	0	81.1	97.26	80.25	96.47	88.99	95.65	95.65	94.74	82.46	95.51	85.14	91.4	92.19	94.25	94.55	95	87	90.32	93.62	100
Locus 745	100	100	100	100	100	100	96.77	100	95.83	100	100	97.22	92.59	95.12	95.12	97.44	96	100	97.44	90	90.38	96.43	96	100	100	97.06	1.47	1.96	8	88.19	97.17	91.79	97.27	97.18	93.18	91.3	97.37	96.45	92.06	95.56	94.87	93.6	94.33	94.12	90.53	91.82	97.44	92.23	96.61
Locus 746	100	100	100	100	100	100	97.62	100	97.44	100	91.67	100	96.77	96.55	95.83	93.55	100	88.89	100	95.24	100	93.75	97.78	95.83	85.71	100	10.45	6.9	7.14	82.89	96.47	85.19	99.1	84.66	100	89.66	95.24	75.15	95.73	90.11	95.87	89.17	97.08	94.81	96.83	90.53	95.35	89.04	97.83
Locus 747	100	100	100	100	100	100	100	100	96.36	96.3	97.14	91.18	100	100	94.74	100	90	86.21	95.83	91.67	97.44	93.75	89.36	89.29	95	85.71	0	0	0	49.62	90.79	68.94	90.48	66.42	96.43	52.78	81.4	26.8	95	66.67	87.63	76.19	94.12	62.86	93.1	64.21	94	78.87	100
Locus 748	100	100	100	85.71	100	100	100	96.77	97.37	97.5	98.31	98.08	100	96.55	100	97.06	90.91	96.55	92.86	97.73	93.75	90	95.35	97.73	85.71	96.36	0	0	0	64.53	95.08	77.44	93.44	70.47	87.5	83.1	94.52	44.26	93.33	78	94.4	86.96	90.3	84.51	93.62	71.54	94.16	83.91	92.31
Locus 749	100	100	100	100	100	100	96.55	100	96.97	96.15	98.15	94.74	100	100	98.08	100	93.94	100	96.55	97.3	100	94.12	100	97.14	95.83	100	0	0	0	81.46	95.92	85.98	97	77.78	96.26	84	95.24	56.16	97.99	93.1	95.96	88.24	97.94	90.36	96.75	86.76	93.65	90.67	96.04
Locus 750	100	100	100	100	100	100	88.24	100	95	100	100	92.68	100	100	100	100	96.43	100	100	97.44	97.3	95.45	100	97.14	100	97.14	0	0	0	86.06	94.05	91.79	96.97	92.5	91.21	80	91.3	92.26	93.88	94.23	91.86	94.96	97.44	98.63	98.2	88.06	94.64	91.4	96.51
Locus 751	100	100	100	100	100	100	100	100	100	100	100	95.92	96.97	100	98.11	97.14	100	100	100	96.55	100	96.15	100	91.11	100	93.48	0	0	0	93.41	94.69	95.74	98.1	98.08	90.7	95.77	96	94.05	97.94	91.82	95.7	97.5	96.15	94.55	98.78	96.15	97.35	98.95	94.74
Locus 752	100	100	100	100	100	100	96.3	93.33	96.77	100	96.55	97.73	100	100	98.33	97.83	86.84	89.66	91.67	94.59	96.15	91.43	91.43	90.48	93.55	97.73	12.16	6.78	2.7	90.56	98.08	94.24	94.31	94.92	97.14	97.3	97.3	94.92	95.45	95.9	95.24	97.89	95.04	94.44	99.07	93.38	92.59	93.1	94.67
Locus 753	100	100	100	100	100	100	92.11	92	92.11	89.19	93.75	91.43	100	93.94	91.89	96.88	96	96.88	96.97	97.14	91.89	100	90.32	94.12	100	100	12.7	6.56	6.67	89.83	98.95	95.83	90.11	91.19	97.37	94.44	91.18	90.54	95.05	89.09	98.13	90.12	95.92	90.48	93.91	90.27	95.83	95.38	91.58
Locus 754	100	100	100	100	100	100	87.5	96.55	98	97.06	96.55	94	100	100	94.12	94.92	89.13	97.14	95.92	96.77	96.15	94.74	95.83	95.45	96.55	97.44	3.16	0	0	90.29	98.18	89.78	98.26	96.52	97.44	86.9	89.33	95.5	94.39	90.74	98.58	91.36	99.33	92.21	98.02	94.07	91.94	95.06	96.67
Locus 755	100	100	100	100	100	100	100	100	100	93.55	97.62	97.5	100	100	100	100	93.94	93.1	94.44	91.67	100	94.74	95.24	92.31	100	93.18	1.27	0	0	75.63	93.41	86.08	92.73	82.2	85.71	93.15	94	81.98	95.51	82.8	94.29	86.84	97.06	85.33	94.32	83.65	98.04	92.06	96
Locus 756	100	100	100	100	100	100	100	92.86	97.73	97.22	100	97.78	100	97.44	100	100	96.67	100	100	100	95.24	100	97.78	100	96	97.5	1.54	0	2.56	85.88	98.98	91.49	99.15	90.4	98.21	92.86	89.58	88.57	97.79	92.86	95.41	91.89	98.25	88.89	97.74	95.54	98.39	95.6	96.55
Locus 757	100	100	100	100	100	100	97.06	96.3	97.67	91.67	100	100	92	100	100	95.65	100	100	100	97.37	97.78	96.55	93.75	94.87	88.46	95.74	0	15.79	13.79	96.32	94.06	93.04	95.45	96.55	97.06	85.94	95.18	91.25	94.83	95.4	94.55	91.86	94.07	90.2	93.46	90.22	98.28	93.55	91.49
Locus 758	100	100	100	100	100	100	88.89	94.29	97.5	94.44	93.48	92.31	86.67	90.32	100	93.75	97.14	100	82.35	100	89.47	94.74	86.67	88.89	94.44	96.77	14.52	12.5	3.85	69.84	94.29	74.8	96.43	71.09	95.71	88.41	93.33	52.7	91.38	85.33	95.65	83.96	91.46	84.71	93.2	66.25	90.27	83.33	96.61
Locus 759	90	100	100	100	100	100	86.11	83.87	92.86	100	94.12	100	96.88	100	97.78	97.87	100	100	91.18	100	100	88.89	94.44	96.77	100	92.11	0	1.54	0	94.44	97.53	94.74	99.08	94.3	88	91.43	97.62	97.27	97.47	92.96	99	92.31	96.74	97.62	97.22	95.15	97.14	98.46	95.83
Locus 760	100	100	100	100	100	100	97.96	82.61	92.31	100	92.45	98.15	95.24	96	88.64	97.73	90.24	93.55	95.74	100	90.38	100	91.49	89.66	97.3	85.11	12.9	12.7	19.35	85.61	94.62	92.17	94.79	89.17	93.33	86.49	91.07	87.92	96.2	91.67	95.58	95.92	94.12	92.31	95.12	87.39	94.62	94.37	88.46
Locus 761	100	100	100	100	100	100	100	100	100	91.43	100	97.87	100	100	100	100	100	97.14	97.73	100	98.28	96	94.34	97.37	96.3	94.12	1.43	0	0	95	96.92	96.27	97.08	97.74	94.12	98.77	97.22	96.88	92.73	97.09	97.39	98.99	95.17	93.65	97.17	97.04	96.8	93.41	92.68
Locus 762	100	100	100	100	100	100	100	100	100	97.06	100	100	100	100	98.28	100	100	100	100	100	100	100	100	100	100	100	6.94	4.17	7.14	96.59	98.41	94.61	95.28	97.25	96.77	96.63	94.81	96.48	97.03	96.77	96.15	99	96	98.53	98.13	97.67	93.44	94.38	97.06
Locus 763	100	100	100	100	100	100	100	100	100	92	95.74	100	100	94.74	100	100	100	100	96.55	97.14	96.97	87.5	100	93.75	93.55	95.56	1.64	5	0	90.78	98.72	94.5	97.75	93.98	100	89.47	83.67	93.1	94.12	95.52	95.65	89.86	96.88	96.15	98.57	91.58	92.86	88.89	94.12
Locus 764	100	100	100	100	100	100	100	100	93.55	91.67	95.24	91.3	100	100	100	100	100	90	100	90	100	91.67	92.86	100	85.71	100	7.69	13.16	15.38	93.9	97.14	90.7	94.74	85.96	100	93.75	88.89	94.83	93.18	86.36	98.04	100	97.96	91.67	96.55	100	86.49	100	84.62
Locus 765	100	100	100	100	100	100	100	100	96.43	100	100	100	92.31	92.86	93.75	100	93.33	100	100	100	100	100	88	100	91.67	94.12	12	11.43	8.33	92.77	92.11	92.68	95.24	91.38	85.71	85.71	95.45	98.31	97.22	97.56	86.54	86.67	90.48	93.33	100	97.73	87.5	94.44	86.67
Locus 766	100	100	100	100	100	100	95.45	88.46	94.59	100	97.83	97.83	97.06	92.86	100	97.06	97.44	93.1	96.97	89.66	90.91	88.46	95.74	97.78	84.62	97.62	5	10.26	7.69	90.73	88.24	94.19	93.24	91.47	92.31	88.89	97.06	91.3	94.74	92.05	91.51	84.62	91.04	83.87	91.53	94.9	94.12	90.48	95.45
Locus 767	100	100	100	100	100	100	100	92.86	100	94.74	91.89	89.29	92.31	96.3	100	100	100	90.91	100	100	100	94.12	100	100	84.21	100	0	0	0	83.19	86.67	85.06	91.84	85.04	70.83	82.76	90	93.27	95.35	83.13	92.19	87.88	85.45	89.29	94.74	89.87	95.24	81.25	83.33
Locus 768	83.33	100	100	100	100	100	93.1	88.24	95.45	92.86	95.56	97.14	95	95.83	94.74	88.57	93.1	100	83.33	90.62	100	100	85.37	90	95.83	87.88	4.23	4.08	0	83.44	94.05	85.32	95.28	86.62	88	94.59	93.94	72.18	94.44	77.65	86.92	83.33	92.77	86.67	96.97	78.03	93.52	89.23	94.44
Locus 769	100	100	100	100	100	100	100	97.3	96.08	100	100	90.38	95.83	100	100	100	96.77	96	95	100	97.62	100	97.5	95.65	100	98.18	0	0	0	95.49	97.14	93.81	90.38	93.2	86.96	92.19	96.08	90.57	94.56	95.35	96.12	92.62	93.04	93.75	94.64	93.69	96.49	96.25	92.31
Locus 770	100	100	100	100	100	100	100	100	100	100	100	100	100	100	100	100	91.67	96	94.29	100	97.22	100	97.5	100	95.45	95	3.61	0	0	95.28	93.24	98.85	98.81	95.49	100	100	100	96.67	99	98.9	97.67	93.94	98.89	94.87	100	98.11	96.08	94.87	97.44
Locus 771	100	100	100	100	100	100	97.3	97.14	91.67	97.37	97.67	95.65	100	96.43	100	97.56	97.06	100	97.06	100	100	96	100	94.29	90	100	0	1.79	0	95.24	94.74	93.18	100	95.52	100	97.5	94.55	97.3	95.96	98.89	98.82	92.42	97.75	97.44	98.68	99.06	96.08	97.44	97.37
Locus 772	100	100	100	100	100	100	97.22	100	91.11	100	93.02	97.83	100	100	100	97.56	91.43	100	96.88	96.88	97.06	95.83	100	100	100	97.22	1.28	0	0	95.93	100	100	100	96.97	94.74	97.5	88.68	95.95	96.94	96.77	98.8	90	95.45	97.44	97.26	99.07	96.97	96.1	100
Locus 773	100	100	100	100	100	100	100	96.88	95.35	91.67	95.56	97.56	100	100	97.78	100	100	100	96.55	100	96.77	96.15	97.56	100	94.74	100	9.21	6	5.26	95.61	97.26	98.77	98.57	98.35	88.89	97.14	95.65	97.81	97.62	98.8	98.81	92	95.18	97.3	98.57	97.03	97.87	97.1	97.06
Locus 774	100	100	100	100	100	100	90.48	100	100	100	95.56	100	100	96.15	91.89	96.55	91.18	100	95.65	96	100	100	94.87	94.12	100	91.67	6.06	2.78	5.88	95.29	96.88	95.52	98.53	99.08	94.12	96.3	88.89	91.3	98.33	96.83	89.86	92.31	98.81	86.36	95.65	100	95.52	98.04	100
Locus 775	100	100	100	100	100	100	85.71	88.46	96.97	96.3	97.67	95	95.45	95.45	97.3	97.56	94.87	90.62	85.19	89.66	96.77	100	96.88	97.73	95.24	100	1.35	0	0	87.38	98.57	85.54	96	91.74	95.45	100	97.87	90.55	93.65	95.77	94.25	87.88	95.4	95.45	95.77	87.64	95.12	96.15	100
Locus 776	100	83.33	100	100	100	100	93.1	92.31	97.22	100	97.62	97.44	94.74	100	100	100	97.22	96.43	100	100	100	100	100	100	100	96.55	1.47	0	0	90.48	95.24	89.16	98.67	91.23	96.3	100	91.49	85.83	97.14	90.14	94.38	93.75	95.51	100	98.31	83.72	95.51	90.2	95.45
Locus 777	100	100	100	100	100	100	93.55	96.15	97.3	96.88	100	100	94.74	100	97.22	97.37	97.06	100	100	96.67	100	100	94.44	100	96	93.75	1.52	0	4	88.29	98.46	97.56	98.89	94.12	96.67	100	96.15	94.31	96	92.86	93.55	100	100	95.83	95.24	89.77	94.5	98.04	100
Locus 778	100	100	100	100	85.71	100	95.45	96.55	90.91	96.55	92.68	92.68	91.67	96.15	97.37	96.3	93.55	97.14	92.5	89.66	91.11	83.33	88.57	88.57	96.67	88.64	10.77	2.44	0	86.96	91.03	80.68	96	87.5	96	88.14	81.43	89.57	95.35	81.08	91.84	87.39	90.8	89.55	89.02	93.06	95.37	89.04	92.45
Locus 779	100	100	100	100	100	100	100	100	90.32	95.65	100	98.04	100	100	100	100	100	94.74	100	100	100	92.86	100	97.56	100	95	1.72	1.92	0	91.84	97.96	89.13	95.4	94.96	100	90.77	96.15	92.62	96.83	88.51	91.23	89.36	98.9	98.31	96.67	96.61	98	100	95
Locus 780	100	100	100	100	100	100	100	100	100	95.83	97.22	95.65	100	100	92.68	96.55	97.22	96.77	100	96.67	97.62	95.65	94.59	100	92	100	0	1.41	0	93.06	97.75	89.93	94.62	97.56	96.67	97.06	95.92	92.06	96.63	90.1	96.91	92.86	97.39	97.67	95.56	93.55	94.29	96.15	92.59
Locus 781	100	100	100	100	100	100	90.91	94.74	97.37	96.77	91.18	97.83	100	94.12	100	92.31	100	100	97.67	100	100	84	100	93.55	92.31	96.77	0	0	0	82	94.05	80.7	96	84.73	100	93.06	92.42	69.11	99.19	87.78	92.19	86.18	96.09	82.76	95.12	74.55	94.62	85.39	96.63
Locus 782	100	100	100	100	100	100	97.14	97.67	96	95.12	91.07	96.61	100	96.97	100	98	100	100	93.02	96.15	96.36	96.3	97.92	97.96	96.43	100	2.22	7.27	0	88.31	95.93	90.14	90.77	86.44	94.59	85.19	96.97	90.36	93.2	90.1	92.7	84.48	91.95	88.61	97.87	93.2	100	97.62	92.68
Locus 783	100	100	100	100	100	100	100	96.55	93.02	100	97.83	100	94.74	100	88.89	96.67	100	95.45	93.75	96.88	100	96.55	97.62	96.3	90.91	97.14	17.39	5.66	8.33	90.51	95.33	92.41	92.16	93.94	88.89	95.24	96.49	95.98	98.85	95	86.11	95.77	95.87	90.74	98.88	97.41	92.04	91.46	89.13
Locus 784	87.5	100	100	100	100	100	95.24	90	100	100	100	100	91.67	100	95.83	100	95.83	93.75	96.3	91.67	93.1	100	97.14	91.67	87.5	100	4	2	7.69	80.34	91.8	87.67	93.06	81.25	100	83.33	96.15	80.19	95.74	87.5	89.74	84.21	93.02	90	95.92	81.25	95.65	76.09	84.62
Locus 785	100	100	100	100	100	100	100	100	95.45	100	97.78	95.24	100	96.15	91.67	90	95.83	94.12	85.71	100	100	100	89.47	92.86	92	94.44	2.22	0	0	95.65	94.44	94.44	97.87	92.75	84.62	100	100	80	97.22	89.83	95.35	80	98.15	100	100	84.85	94.55	87.27	90.91
Locus 786	87.5	100	100	100	85.71	100	94.44	97.06	94.74	91.67	97.06	90.38	98.21	95.69	94.49	92.5	85.92	86.67	94.12	92.05	95.71	96.63	92.63	88	87.88	91.84	8.7	8.33	15.38	87.06	92.96	84.15	94.51	86.27	90.28	90	90.48	85.77	95.29	89.29	92.55	89.29	89.02	90.91	90.58	86.17	91.76	87.15	92.06
Locus 787	100	100	100	100	100	100	95.65	100	95.74	100	97.06	97.67	100	90	97.78	92.5	95	97.3	97.78	100	97.22	100	94.29	90	93.55	96.88	0	0	2.94	92.31	96.67	91.2	92.98	92.99	92.11	97.87	94.44	91.89	94.38	89	91.6	92.59	92.66	90.7	92.21	86.89	93.94	92.05	85.71
Locus 788	100	100	100	100	100	100	100	96.55	93.75	95.65	93.75	100	91.3	89.66	100	94.87	92.86	89.19	95.24	100	94.59	95.83	100	87.1	100	96.97	0	0	3.03	94.77	95.8	92.25	93.91	93.21	100	93.48	94.29	94.59	93.26	86.87	96.64	91.36	94.5	97.5	95.12	91.74	94.95	95.51	96.3
Locus 789	100	87.5	100	100	100	100	100	100	100	100	92.11	96.88	100	93.75	92	95.65	91.67	86.67	100	95.65	91.67	100	96.15	100	96.15	94.44	5.45	0	0	89.36	98.15	94.12	94.59	91.78	100	100	75.86	91.53	97.83	90	91.67	85.71	91.07	90	100	94.29	88.71	84.31	90
Locus 790	100	100	83.33	100	100	100	93.75	93.1	97.3	97.3	97.62	97.73	100	100	98.21	97.14	95.24	100	94.44	97.87	96.36	96.3	95.31	94	83.87	87.18	5.41	6.35	4.35	94.04	93.46	92.52	98.4	90.43	97.73	96.39	100	90.83	93.1	92.59	95.04	92.97	95.42	94.59	91.35	91.59	91.94	92.16	93.48
Locus 791	100	100	100	100	100	100	90.48	93.55	100	100	100	100	93.33	100	95.24	94.59	97.5	97.44	94.59	100	93.75	96.43	100	100	89.29	100	3.17	0	10	87.62	96.08	91.84	97.74	91.71	100	93.41	95.96	90.1	97.39	92.56	94.77	94.85	95.61	92.08	92.24	90.34	93.38	94.69	100
Locus 792	100	100	100	100	100	100	100	96.97	97.37	100	95.74	100	100	95.83	100	94.59	93.55	96.3	89.47	97.62	94.74	92.86	100	100	95.45	89.66	14.29	4.65	13.79	77.7	94.44	87.85	93.81	84.83	97.67	97.92	93.33	81.17	96.05	91.4	95.79	92.55	96.15	84.38	96.77	92.77	95.41	86.59	85.71
Locus 793	83.33	100	100	100	100	100	97.14	97.37	95	100	95.45	100	88.24	100	100	100	100	92.86	93.75	100	95.56	100	97.14	100	95.83	92.5	0	1.96	0	54.29	95.74	78.12	92.04	65.12	97.44	81.48	93.02	46.26	97.8	76.54	98.95	79.81	94.59	73.17	94.12	71.62	96.12	78.67	96.77
Locus 794	100	100	100	100	100	100	96.97	100	100	100	100	100	100	100	97.78	96.3	95.65	92.59	96.77	97.06	93.48	96	97.92	100	100	100	0	0	0	89.06	97.98	83.48	96.26	91.49	97.87	91.94	92.75	81.06	96.43	87.01	98.37	96.55	95.12	87.5	97.98	87.96	98.11	92.86	100
Locus 795	100	100	100	100	100	100	88	95.83	100	97.14	100	95.24	91.67	100	94.44	100	100	100	100	96.3	97.87	100	95.65	100	96.15	100	0	0	3.7	84.43	98.59	90.48	97.59	94	100	91.3	100	90.44	96.34	93.15	94.25	91.38	98.78	90	98.63	90.32	96.25	88.06	100
Locus 796	100	100	100	100	100	100	100	100	100	100	100	100	91.67	100	100	97.5	100	100	97.14	96.43	100	100	100	100	96.3	100	0	0	0	95.08	94.37	88.35	95.18	90.79	100	95.65	93.33	94.78	95.35	92.96	98.85	91.38	96.34	93.33	92.11	94.68	97.56	92.75	93.75
Locus 797	100	100	100	100	100	100	95.65	92	96.55	100	100	97.73	100	94.12	100	97.44	93.55	100	100	100	97.83	100	95.83	100	96.43	95.83	1.35	0	0	80.49	98.57	90.29	98.8	89.26	92	93.33	95.83	87.79	97.75	87.67	97.8	90	97.62	87.5	96.1	88.17	96.43	81.82	100
Locus 798	100	100	100	100	100	100	100	100	93.1	100	97.44	94.44	100	100	97.06	100	96.97	96.3	100	91.67	100	100	100	96.15	96.77	89.29	0	0	0	80	100	91.67	94.25	96.18	100	97.92	97.73	92.68	98.78	93.02	92.59	100	98.84	96.67	95.08	91.4	94.57	96.72	92
Locus 799	100	100	100	100	100	100	90.48	96.15	91.3	100	95.45	86.11	100	100	94.44	93.75	88.89	94.74	93.1	89.66	93.55	95.83	90.32	100	100	100	9.52	10	15.38	97.02	91.18	90.6	93.55	92.02	100	83.33	97.56	88.73	95.56	96.15	97.5	89.8	92.13	87.8	98.48	87.79	93.33	96.97	92.11
Locus 800	100	100	100	100	100	100	100	100	100	100	95.24	96.97	100	100	97.67	100	90.91	100	100	96.15	100	90.91	96.67	97.06	96	100	0	6.52	0	90.91	96.94	95.41	96.94	95.71	94.44	95.45	90.91	96.69	94.39	93.94	94.94	98.18	98.91	97.37	94.05	97.14	95.87	98.51	93.75
Locus 801	100	100	100	100	100	100	100	100	100	96.3	97.62	100	100	100	97.78	100	97.14	100	100	100	100	100	96.43	100	92.31	100	0	4.35	0	89.91	95.19	92.11	96.04	93.84	95.24	95.83	91.67	95.54	95.33	98.53	97.44	94.55	91.84	97.56	100	97.17	98.35	100	100
Locus 802	100	100	100	100	100	100	92.59	100	95.12	100	100	100	94.44	97.37	95.92	97.56	94.59	95.12	90.74	97.06	95.45	94.29	86.21	91.89	84.62	97.5	5.71	4.84	8	84.97	95.45	91.89	95.04	93.62	90.62	86.11	97.26	86.84	98.96	93.68	94.29	90.62	92.5	100	88.04	91.04	91.13	94.06	93.1
Locus 803	100	100	100	100	100	100	100	95	96.23	100	100	94.87	100	93.1	97.78	96.77	100	92.86	97.5	100	97.78	100	100	100	96	88.57	12.33	11.36	15.62	89.55	97.14	94.37	94.21	93.33	100	95.77	96.97	88.27	98.21	96.74	98.02	87.5	98.02	90	95.65	89.52	96.15	89.41	96.97
Locus 804	100	100	100	83.33	100	100	94.29	93.55	97.5	90	92.68	88.37	95.83	96	95	96.15	96	100	96.15	100	100	100	97.44	100	90	93.33	17.57	11.32	11.11	91.04	98.57	93.48	97.3	94.55	88.24	91.84	95.56	96.36	94.87	97.14	93.83	87.5	86.67	89.74	93.75	94.57	93.4	90.2	100
Locus 805	100	100	100	100	100	100	100	96.97	95.12	97.3	94.29	97.37	90.48	100	83.78	100	92.68	100	94.12	100	100	100	97.5	100	92.31	100	0	9.09	0	96.62	95.4	93.41	91.4	94.74	95.24	85.71	90.7	90.48	89.33	93.9	96.88	90	89.47	88	93.75	95.92	90.65	90.54	94.12
Locus 806	100	100	100	100	90.91	100	96.55	94.74	97.73	100	90.91	96.08	87.5	96.77	100	100	94.12	94.29	100	91.67	94.55	95.83	97.67	94.29	92.59	93.88	2.2	0	0	85.2	95.73	88.57	92.91	90.2	94.12	85.39	91.25	89.02	92.24	91.27	96.43	95.41	93.96	86.75	87.5	86.74	95.14	93.65	100
Locus 807	100	100	100	100	100	100	100	100	97.96	100	97.5	100	95.24	100	98.21	100	97.14	100	100	100	92.11	100	96.67	97.67	100	93.33	7.14	3.85	11.76	89.86	97.87	96.06	94.64	94.78	95.45	96.15	94.29	92.99	92.17	96.63	95.24	96.18	93.64	96.2	98.13	92.86	97.48	95.95	96.61
Locus 808	100	100	100	100	100	100	100	100	100	97.22	94.87	98.08	100	96.43	97.96	96.97	100	100	100	100	97.37	96.43	97.87	100	91.3	100	0	4.08	4.17	89.61	98.98	92.52	94.78	95.45	100	98.31	95.59	91.46	97.2	91.89	95.62	91.86	94.24	92.59	98.97	97.94	94.07	93.94	96.88
Locus 809	100	100	100	100	100	100	94.59	100	98	100	94.87	96.3	93.94	100	96.08	100	96.43	96.3	97.37	100	97.14	96.55	93.33	97.73	91.3	100	5.71	6.12	0	90.97	91.51	89.54	95.87	96.61	97.14	91.04	95.89	95.83	96.55	92.17	95.04	91.49	97.14	89.83	95.83	99.03	98.35	91.09	97.14
Locus 810	100	100	100	100	100	100	87.5	100	100	100	95.12	95.12	95.45	95	94.87	100	95.24	96.55	90.24	94.12	92.98	95.24	92.86	96.3	94.74	93.48	10.34	19.64	6.67	80.17	90.91	89.77	96.04	85.71	93.94	81.25	94.74	77.5	92.47	95.95	92.04	92.94	90.74	90.24	93.9	88.75	96.97	87.3	100
Locus 811	100	100	100	100	100	100	96	100	97.3	100	95.56	97.62	96.3	97.22	97.22	100	93.75	93.75	97.73	97.06	95.24	100	92.5	100	100	97.44	10.29	8	19.05	86.5	97	87.97	95.08	88.3	91.49	93.51	92.05	88.24	94.49	94	95.41	87.63	93.23	87.5	97.17	92.55	98.5	94.74	95.56
Locus 812	100	100	100	100	100	100	93.55	94.29	93.48	96.77	95.31	96.67	92.86	97.56	97.22	97.14	97.44	100	95.24	97.67	97.01	91.89	92.5	96.55	87.88	100	0	2.04	6.67	93.24	96.15	95.59	98.1	94.31	97.06	86.67	89.19	95.59	97.94	96.12	94.23	94.74	95.76	100	95.69	94.55	88.97	87.84	87.5
Locus 813	100	100	100	100	100	100	97.67	100	97.3	96.97	97.83	98.15	95.65	97.62	97.78	100	85.29	100	97.83	100	100	96	95.83	97.56	96.3	97.87	13.16	6	11.11	91.33	96.97	86.81	95.12	89.02	92.78	93.75	90.32	80.82	95.38	91.11	97.52	93.53	98.36	93.98	96.64	91.38	97.76	92.94	97.22
Locus 814	100	100	100	100	100	100	91.3	97.56	97.06	92.31	97.87	97.78	95.83	94.59	100	96.55	97.37	100	94.87	96.97	100	91.67	94.55	93.18	87.5	97.37	0	0	4	75.15	92.78	86.71	90.23	85.8	93.39	83.78	93.48	67.39	94.31	82.47	92.37	87.5	97.6	87.65	97.69	79.83	91.67	90.22	90
Locus 815	100	100	100	100	100	100	92.59	100	100	97.14	97.67	96.55	92.31	93.94	100	97.06	97.3	100	93.75	97.62	97.5	92.86	97.62	100	100	97.44	11.29	16.36	15	93.28	95.24	97.95	94.74	92.7	96.55	100	94.12	94.48	97.75	96.74	96.84	96.83	98.28	98.39	95.51	97.37	94.21	98.7	93.94
Locus 816	88.89	100	100	100	85.71	100	96.43	100	100	100	98.04	100	95	100	100	100	100	96.3	93.94	89.66	100	100	97.06	100	93.33	100	8.57	16	13.79	96.9	93.88	96.15	98.84	92.36	96.55	97.73	96.97	96.34	97.98	94.74	95.45	93.06	98.17	93.48	96.05	90.82	92.31	100	100
Locus 817	100	100	100	100	100	100	97.5	100	100	97.14	97.96	100	100	97.22	96.08	100	92.5	95.35	97.3	100	100	100	94.87	97.62	100	97.73	0	0	0	92.44	97.73	93.53	95.73	94.27	96	98.48	95.95	95.95	99	95.65	99.12	97.56	95.31	93.33	97.65	94.44	96.95	88.57	94.59
Locus 818	100	100	100	100	100	100	100	89.66	95.56	86.67	95.92	95.08	100	100	95.35	100	100	100	97.87	97.62	97.73	100	93.48	97.37	91.3	90.7	5.48	6.85	7.41	64.17	95.65	80.56	93.38	78.54	83.61	87.62	91.18	60.66	93.37	75	92.31	83.43	91.77	84.62	95.54	71.29	93.49	78.15	96.23
Locus 819	100	100	100	100	100	100	93.55	95.45	100	93.55	81.63	100	93.75	93.75	90.48	100	94.87	100	100	88.89	100	100	95	100	92.86	95	6.25	1.89	3.23	75	94.96	86.17	91.27	79.64	97.3	81.82	94.81	67.33	93.44	86.36	92.42	85.05	93.08	87.01	99.01	75.29	93.66	87.1	92.59
Locus 820	100	100	100	100	100	100	94.59	100	97.67	95.45	98.11	97.67	100	96.67	100	100	92.11	96.55	86.36	91.67	95.24	93.94	95.12	89.19	82.76	88.64	0	3.77	0	93.48	89.58	91.67	94.07	96	94.87	98.04	95.7	95.28	96.27	92.75	90.6	98.8	95.08	93.65	98.04	89.04	95.61	95	90.91
Locus 821	100	100	100	100	100	100	100	100	97.96	100	100	97.83	95	88.89	100	96.67	95.83	96.88	90.91	100	98	100	96.97	100	96.88	100	0	0	0	90.12	95.28	90.28	99.26	92.51	95.74	92.96	100	90.98	98.39	94.12	95.76	98.99	95.83	95.92	95.15	90.78	96.85	90.83	94.29
Locus 822	100	100	100	100	100	100	94.29	96.97	97.78	84.38	89.36	88.64	96.55	97.22	92.5	93.75	92	96.97	100	97.37	97.37	96.55	91.3	92.11	82.14	91.49	15.87	13.24	16	85.71	88.17	84.62	85.19	86.88	90.32	88	85.9	87.82	88.24	88.59	92.7	94.05	94.26	91.53	97.09	85.11	91.78	87.83	81.82
Locus 823	100	100	100	100	100	100	100	96	94.59	93.55	97.37	100	100	100	91.11	95.45	96.97	96	88.57	88	93.75	92.59	97.5	90.24	96	100	0	0	0	93.08	95.7	91.76	89.58	91.74	98.11	91.3	92.86	94.37	96.51	96.3	96.59	93.24	95.96	95.83	91.25	100	90.38	95.45	89.66
Locus 824	100	100	100	100	100	100	96.3	97.06	97.83	96.3	93.48	98.18	93.75	100	100	95.74	92.68	86.67	95.12	91.67	95.24	92.86	93.02	92.86	94.12	93.55	10	8.7	7.69	89.57	95.7	91.6	95	91.46	94.02	98.48	93.59	88.89	96.72	90.2	95.33	88.95	92.48	94.44	97.52	86.14	95.54	91.04	93.28
Locus 825	100	100	100	100	100	100	95	96	94.59	100	100	100	95.24	88.89	96	96.67	97.62	100	94.74	100	94.44	100	100	89.66	90.91	95.45	3.7	6.67	3.7	87.96	91.04	89.86	100	89.81	88.1	83.33	100	91.67	97.22	96.2	100	93.75	96.92	94.55	100	84.62	92.59	90.24	95.65
Locus 826	100	100	100	100	85.71	100	96	100	96	92.59	87.1	91.67	96.15	96.97	94	88.46	98.11	100	97.78	94.44	93.44	100	98.11	92.73	91.67	93.02	12.82	14.08	0	79.59	91.74	83.61	91.27	86.46	94.23	81.48	97.1	87.04	92.86	87.74	95.28	84.31	87.66	82.35	89.78	86.75	90.85	92.13	89.83
Locus 827	100	100	100	100	100	100	92.68	96.55	98.18	100	98.04	100	100	96.88	100	96.67	95.65	90.91	94.44	97.3	98.44	96.77	100	92.45	92.31	96.15	17.86	18.18	15.38	94.08	94.68	91.39	94.12	96.37	100	98.41	96.34	97.33	94.83	96.52	97.69	93.68	93.29	97.37	100	94.49	97.66	95.56	95.83
Locus 828	100	100	100	100	100	100	96.55	97.06	97.92	100	97.62	100	95.24	100	100	100	100	100	97.78	100	96.97	100	97.22	100	100	97.06	8.2	10.71	15.79	93.75	97.75	93.46	95.3	90.85	100	96.05	98.33	93.2	97.41	92.17	97.46	91.34	96.36	95.06	97.83	98.48	94.96	94.03	92.68
Locus 829	83.33	83.33	100	100	100	100	100	100	100	94.12	94.29	96.83	100	100	95.56	98.25	100	96.15	97.06	100	100	100	96.36	92.11	96.67	97.78	10.47	16.67	0	94.21	97.25	91.55	99.03	95.21	96.23	95.18	93.51	95.48	96.26	96.58	100	95.2	98.29	96.3	98.02	93.97	98.41	98.78	97.5
Locus 830	100	100	100	90	100	100	97.5	90	92.5	92.59	93.75	89.47	96.67	94.12	100	92.11	100	97.06	92.5	95.35	97.5	87.88	93.75	90.48	96.43	92.31	4.41	0	0	87.15	92.74	87.41	94.62	92.05	94.12	92.05	93.41	88.62	94.07	93.58	95.61	88.5	90.32	92.24	92.86	88.98	92.47	87.21	91.14
Locus 831	100	100	100	100	100	100	90.91	96.97	98	90.91	86.05	80.85	84.21	92.59	95	97.5	96	100	90.91	95.74	90.48	100	100	97.62	100	95.65	0	0	0	86.73	85.29	88.3	86.17	88.46	85.92	92.45	82.35	90.48	81.52	91.55	91.49	80.43	92.68	89.47	88.98	85.59	83.75	79.1	91.67
Locus 832	83.33	100	100	100	100	100	93.94	100	97.44	96.55	97.37	94.23	100	100	92.86	94.29	100	91.67	97.62	93.55	100	90	97.92	95.65	96.67	100	1.23	0	0	70.69	94.44	80.29	90.65	69.32	92.86	83.33	98.15	64.4	95.24	86.41	98.15	83.64	96.59	81.82	98.59	68.25	97.03	88.41	83.33
Locus 833	100	100	100	100	100	100	95.83	91.67	97.83	100	97.56	100	100	95.65	100	95.45	100	100	91.07	100	100	95	97.5	100	100	93.94	6.45	10.2	10.53	74.7	95.7	79.81	92.45	79.86	91.18	84.21	96.61	72.54	95.65	77.38	89.91	85.59	96.15	87.5	95.24	72.28	98.06	75.47	97.83
Locus 834	100	100	100	100	100	100	91.3	97.5	97.5	100	97.96	100	100	94.74	100	91.67	100	100	97.67	96.67	96.15	92.59	96.08	88.89	84	93.62	0	1.43	0	91.18	97.06	89.06	96.88	95.79	87.5	86.96	93.85	88.77	95.65	95.12	94.12	92.19	97.46	88.24	92.5	95.58	96.75	96.51	96.55
Locus 835	100	100	100	100	100	100	100	97.22	97.67	100	97.62	97.87	100	97.06	100	96.77	90.91	100	100	94.44	97.92	100	97.78	100	96.3	93.62	2.82	0	0	93.08	95.74	91.54	99.21	93.29	100	90.2	96.88	88.95	95.79	94.05	96.33	89.29	94.55	92.59	95.4	91.18	99.21	89.87	100
Locus 836	100	100	100	100	100	100	95.45	100	97.56	100	100	100	95.65	93.55	94.74	100	93.33	100	100	94.74	97.62	100	100	96.97	100	97.73	6.45	11.54	6.25	85.32	90.77	90.22	95.59	93.88	87.1	78.26	98.11	90.91	95.89	84	98.99	90.41	100	88.37	90.38	88.89	98.89	89.66	100
Locus 837	100	100	100	100	100	100	96.55	96.88	91.18	100	100	96.77	93.33	100	94.44	97.56	100	91.67	100	96.3	100	96.15	96.67	91.67	100	100	16.95	8.51	8.7	89.34	96.15	92.19	97.85	93.13	97.96	93.18	90.62	88.97	98.89	96.77	96.88	97.01	95.19	91.94	98.75	88.24	96.59	94.03	92
Locus 838	100	100	100	100	100	100	100	100	97.14	83.33	93.33	100	100	100	100	97.37	97.5	100	100	96.55	100	100	100	85.71	100	100	18.33	13.04	12	95.04	94.74	95.31	93.75	95.45	93.48	87.23	96.88	95.89	94.25	90.62	94.44	91.78	94	96.77	97.3	93.98	92.31	90.91	95.83
Locus 839	100	100	100	100	100	100	87.88	93.33	94.44	94.29	95	97.62	89.47	92	95	90.91	91.18	84.85	88.57	100	93.94	96.55	96.08	100	100	91.89	17.91	11.29	17.39	86.88	94.44	87.9	92.24	87.91	96.15	88.64	92.59	84.54	93.58	86.21	88.5	93.24	96.49	90.74	97.96	88.43	95.24	93.02	90
Locus 840	100	100	100	100	100	100	96.55	97.37	98.33	100	97.92	98.44	96.43	97.37	97.67	100	100	100	96.61	100	100	100	96	95.83	97.56	100	13.75	8.33	9.09	94.19	95.74	94.57	100	92.63	96.23	92.42	93.9	95.93	95.15	100	99.21	96.3	96.72	100	96	94.74	96.67	98.55	88.33
Locus 841	85.71	100	100	100	100	100	100	96.97	100	100	96.88	100	100	97.62	98.11	97.06	100	97.37	98.21	92.59	98.44	96.88	95.56	100	95.83	98	13.79	17.39	11.54	83.65	93.7	88.82	95.59	81.31	95.92	90.24	95.6	77.83	95.12	90.53	93.02	86.15	94.41	90.7	97.27	82.46	97.48	94.12	92.59
Locus 842	100	100	100	100	100	100	100	100	100	96.97	91.3	96.88	93.33	96.77	97.44	96.77	81.08	88.89	96.88	93.1	96.97	90.91	95.24	90.48	89.29	95.45	2.7	0	13.64	92.86	91.51	93.44	96.36	90.38	96	95.56	95.83	93.21	94.25	87.36	96.23	90.91	95.83	97.56	98.8	89.91	91.67	89.71	92.31
Locus 843	100	100	100	100	100	100	94.44	92.59	97.67	93.1	88.46	91.43	94.12	100	95.56	100	95.12	90.62	97.14	100	95.12	96.97	100	92.86	93.33	94.59	9.68	15.52	16.67	80	95.83	91.2	91.74	90.08	93.94	91.55	100	91.77	96.08	92.31	96.84	92.38	96.67	93.18	94.83	92.8	91.59	89.89	84.38
Locus 844	100	83.33	100	100	100	100	97.3	100	100	96	100	89.47	100	100	100	90	97.22	100	96.43	100	100	100	94.59	100	93.33	95.24	1.89	0	6.45	92.75	93.68	98.4	99.01	94.53	97.37	93.94	97.62	95.12	97.25	96.7	92.39	95.7	97.67	96.43	95.79	96.58	98.13	95.45	100
Locus 845	100	100	100	100	85.71	100	95.45	95.45	90.7	100	95.83	91.89	96.3	100	97.78	97.37	96.88	92.86	97.22	100	90.91	87.88	91.43	84	94.44	93.55	0	0	3.57	72.38	92.62	84.35	91.67	83.7	87.5	81.71	93.75	78.87	95.45	87.38	95.12	90.09	91.97	91.43	90.91	79.83	96.23	80.22	90.91
Locus 846	100	100	100	100	100	100	96	96.67	97.87	96.15	100	95	100	100	100	97.44	95.83	100	97.5	91.18	100	100	95.45	100	100	97.5	6.15	1.69	3.85	94.92	97.98	96.46	99.13	96.34	95.45	92.5	98.55	96.53	97.47	96.05	96.8	96.88	96.36	100	97.65	94.49	96.24	94.92	100
Locus 847	100	100	100	100	100	100	95.65	100	100	96.15	97.56	97.44	100	95.83	97.06	100	96.3	100	90	96.97	97.06	94.44	93.48	96.43	100	95	13.33	0	8	97.19	97.94	95.61	95.54	96.34	95	97.44	94.29	95.93	91.46	96.2	97.76	100	99.1	96.55	95.06	99.22	96.88	95.24	100
Locus 848	100	100	100	100	100	100	100	100	100	100	95.24	100	100	100	100	100	100	94.74	97.3	100	96.97	100	100	96.67	93.33	100	0	0	0	79.84	97.33	90	92.94	95.42	96.97	87.76	93.75	86.09	99.01	85.71	98	93.06	99.12	82.93	96.88	86.87	96.4	87.5	95.56
Locus 849	100	100	100	100	100	100	96.15	100	96.77	88.89	83.33	82.76	88.24	90	92.59	96.43	93.33	100	96	100	94.44	94.74	100	94.74	88.89	100	1.69	0	5.88	90.99	83.08	85.14	76.25	80.19	66.67	84.44	65.22	83.84	71.62	80.95	78.82	75.32	85.37	80.56	83.64	86.49	87.14	80.85	90
Locus 850	100	100	100	100	100	100	92.86	100	96.97	91.67	83.78	91.67	100	85.19	97.06	88.24	83.33	88.89	92.59	96.77	93.33	100	100	87.5	92.59	94.44	2.67	3.45	5	90	94.44	89.53	91.46	91.14	91.67	89.71	89.13	89.43	85.37	92.31	89.47	85.33	91.67	85.71	84.91	92.71	95.95	86.96	96.43
Locus 851	100	100	100	100	100	100	84.62	88.24	93.94	87.5	95.83	95.24	100	100	100	100	92	100	88.89	96.43	100	92.31	100	82.35	93.33	88.89	0	2.78	0	89.19	85.45	90.59	92.65	95.45	91.67	88	87.1	90.4	93.94	90.62	95.59	96.15	91.94	97.56	97.18	90.12	90.91	81.63	95.45
Locus 852	100	100	100	100	100	100	96.55	100	96.55	100	97.78	100	100	97.44	100	100	100	100	93.94	97.22	98.21	97.37	97.3	100	93.94	96.55	6.25	1.67	3.57	89.31	95.96	92.47	94.31	88.8	92.31	91.67	100	89.47	92.23	90	96.3	94.92	97.12	94.59	97.98	93.07	94.7	92.75	92
Locus 853	100	100	100	100	100	100	92.86	91.67	100	100	100	100	100	92.86	100	100	94.74	86.67	100	100	89.47	100	95.45	93.33	92.31	100	13.16	19.23	6.67	97.35	97.62	88.71	92.11	96	100	92	100	98.98	100	97.83	94.74	100	100	100	100	98.84	98.41	96.3	100
Locus 854	100	100	100	100	100	100	95.24	100	100	95.65	100	100	96.3	100	96	88.37	96.43	84.21	96.3	100	100	94.44	93.94	88.89	95.24	95.83	8.62	5.36	3.57	93.43	96.55	93.15	93.15	95.76	100	95.45	97.06	91.86	89.36	96.72	94.57	92.59	93.02	90.48	98.21	96.67	95.24	93.88	86.67
Locus 855	100	100	100	100	100	100	94.74	90	96.77	100	100	86.96	95	100	100	100	92.31	90.91	100	100	93.1	100	100	100	100	95.24	0	0	0	90.48	98.15	95.24	100	91.53	100	94.44	90.62	96.2	95.83	93.48	93.26	96.15	96.3	90	92.16	95.4	95.89	88.37	100
Locus 856	100	100	100	100	100	100	100	100	100	95	96.67	100	94.74	100	100	94.74	83.33	94.74	95.24	100	92.31	94.12	100	88.24	94.44	95	0	1.89	0	89	96	87.04	92.86	92.45	100	93.33	84	94.12	97.78	82.05	93.26	90	91.89	76.47	100	93.98	92.54	85.71	100
Locus 857	100	100	100	100	100	100	85.71	100	100	100	93.1	100	100	100	100	100	100	100	100	100	92.86	100	100	100	100	100	16.28	11.11	15.38	89.66	95.83	96.15	100	97.67	100	100	100	95.45	89.47	97.5	82.22	80	88.89	100	89.47	93.02	96.67	94.74	90
Locus 858	100	100	100	100	100	100	93.33	100	100	91.89	98.08	96.67	82.76	98	97.83	97.83	100	100	95.83	100	96.08	100	100	100	100	95.12	3.95	2.82	13.33	91.11	96	91.91	94.87	94.86	98.46	91.96	97.2	93.3	93.94	89.6	97.37	92.08	98.53	95.73	98.04	94.48	95.6	89.19	93.24
Locus 859	100	100	100	100	100	100	96.43	91.18	93.48	97.67	93.85	95.65	94.74	100	97.96	91.89	92.31	94.12	100	94.74	100	95.24	94.29	97.3	100	97.96	0	0	0	63.35	93	83.94	97.32	64.15	95.35	88.3	90.67	50	92.03	76.04	95.14	82.03	95.24	85.57	94.57	73.28	96.77	78.57	94.44
Locus 860	100	100	100	100	100	100	100	96.43	95.45	100	98.18	100	100	97.44	100	94	100	100	97.56	100	97.67	100	100	100	94.12	100	4.69	4.62	5.71	91.67	98.2	97.35	97.83	90.67	95.83	93.33	97.5	86.07	100	93.46	96.8	94.7	97.81	92.94	99.04	89.09	97.58	92.39	97.5
Locus 861	100	100	100	100	100	100	100	97.06	100	95.35	97.87	93.18	100	96.67	97.78	89.29	94.74	97.3	93.75	100	94.83	100	97.22	100	96.43	96.08	15.38	4.08	8.82	94.23	97.3	95.42	94.03	88.12	100	90.48	98.11	80.57	96.97	93.2	97.71	90.91	96.15	93.02	98.25	78.64	94.02	87.36	100
Locus 862	100	100	100	100	100	100	97.22	96.43	97.37	95.45	97.67	95.83	100	96.55	96.67	96.88	100	100	96.55	97.14	100	100	100	100	90	96.77	16.13	15.69	10	89.47	97.44	93.66	99.11	94.29	91.49	88.61	95.16	93.4	96.97	94.21	94.64	94.86	98.39	100	99.07	91.23	97.12	91.49	95.83
Locus 863	100	100	100	83.33	100	100	96.77	100	100	96.97	100	97.83	95.65	97.22	100	93.55	93.1	94.74	100	97.22	95.45	92.59	100	97.5	100	100	1.67	0	0	95	95.96	93.8	97.89	90.91	96.97	92	96.23	91.52	96.74	91.43	93.33	91.03	96.67	96.08	96.63	90.12	91.82	91.04	93.55
Locus 864	100	100	100	100	100	100	95	95	97.5	97.14	87.23	95.65	93.55	90.91	92.16	94.74	91.84	91.18	100	96.88	93.65	84.21	95.65	84.09	90.62	84.62	15.87	15.15	11.54	90	90.08	94.03	95.65	87.5	96.63	91.23	92.63	88.65	92.56	87.21	92.8	95.83	91.13	93.94	97.1	84.91	96.08	94.55	92.86
Locus 865	100	100	100	100	100	100	97.06	93.1	98.08	94.59	95.92	92.45	100	93.33	92.06	88	91.18	92.86	89.36	89.47	88.89	88.89	92.16	94.74	82.35	93.18	1.15	1.27	0	74.5	93.28	77.61	94.93	69.95	90.91	88.52	88.24	64.73	93.28	73.2	92.54	87.93	93.13	90.32	93.97	72.66	90.37	80.65	82.61
Locus 866	100	100	100	100	100	100	93.33	100	97.83	91.67	96.67	97.22	100	97.56	97.3	88.24	93.1	96.3	94.74	93.94	94.29	95	100	100	97.56	94.74	2.53	0	6.9	87.29	97.27	95	99.19	92.59	92.31	87.76	94.37	96.35	94.85	98.46	94.29	95.1	96.7	90.38	94.74	92.45	98.15	92.75	100
Locus 867	100	100	100	100	100	100	96.88	96.55	97.73	100	94.83	94.55	100	93.75	98.04	93.75	90.7	100	97.3	96.3	94	100	97.3	100	94.59	92.68	11.36	1.35	18.52	91.8	94.87	96.05	96	98.47	87.88	94.44	96.1	95.74	94.29	96.67	92.75	93.98	92.7	91.11	96.81	96.58	95.49	91.78	100
Locus 868	100	100	100	100	100	100	100	93.94	97.14	100	100	100	100	94.74	95.24	100	96.88	100	88.57	96.55	96.08	96.55	96.77	100	93.1	97.14	15.87	9.8	12.5	87.5	98	88.62	96.55	92.65	95	92.45	97.78	86.31	98	88.12	98.98	87.9	90.74	82.54	96.08	91.15	97.37	86.76	100
Locus 869	100	100	100	100	100	100	87.1	94.59	92.31	97.73	94.44	100	100	100	97.78	92.68	97.3	96.77	97.37	100	96.55	100	97.14	90.62	88.89	90	8.62	7.69	6.9	95.59	95.65	91.04	96.83	96.4	95.45	95.24	92.59	92.78	95.92	92.78	95.65	93.98	96.36	87.84	97.25	97.32	96.83	90.41	97.44
Locus 870	100	100	100	100	100	100	93.48	96.88	94	95.56	90.91	96.08	85.19	92.5	95.65	97.56	100	94.74	96.36	92.73	95.65	90	97.73	95.56	88.46	100	14.77	16.67	0	90.87	94.85	92.11	93.17	91.08	92.5	92.31	93.26	89.73	95.27	88.68	95.03	89.13	94.65	86.6	95.49	87.86	93.26	90.57	85.33
Locus 871	100	100	100	100	100	100	96.3	97.3	95.12	100	97.44	100	88.89	97.14	97.3	100	88	93.1	97.14	97.73	100	96.88	97.14	100	100	96.43	1.52	3.57	7.14	83.2	98.89	93.33	95.41	86.43	96.43	79.31	92.86	83.03	94.55	93.75	94	92.86	97.09	92.73	96.34	82.8	98.15	98.46	100
Locus 872	100	100	100	100	100	100	96.3	95	97.67	96.67	94.87	96.55	88.89	97.14	100	96.15	100	100	100	97.73	95.92	96.77	96.77	100	100	96.55	7.69	3.57	14.29	84.75	98.88	93.88	95.33	91.49	96.43	87.04	92.59	82.93	97.3	90	98.04	94.87	96.19	92.59	98.78	82.8	95.37	90.77	92.59
Locus 873	100	100	100	100	100	100	96.3	96.3	100	100	100	97.44	100	100	100	100	100	100	100	100	98.08	100	100	100	97.06	97.44	0	1.85	0	88.96	99.02	90.24	99.28	90.26	97.62	85.33	95.95	91.63	94.31	91.67	95.08	93.64	100	93.75	96.88	92.86	98.44	90.41	92.31
Locus 874	100	100	100	100	100	100	100	100	100	93.1	97.44	100	96.3	100	100	100	97.5	100	97.3	97.22	100	100	96.97	96.97	100	97.37	3.23	0	0	93.37	99.03	95.16	96.4	92.16	97.62	91.89	94.52	97.64	95.9	95.29	99.16	97.37	97.52	92.06	94.51	96.33	97.62	97.14	94.34
Locus 875	87.5	100	100	100	100	100	96.55	100	97.73	100	94.23	100	94.74	100	97.62	96.55	97.14	94.12	95.92	96.88	97.78	91.3	97.56	100	100	93.33	3.95	9.8	9.38	94.74	97.73	92.59	98.11	93.29	96.67	93.18	98.46	93.9	95.45	93	100	91.78	97.37	100	98.77	95.45	95.96	92	100
Locus 876	87.5	100	100	100	100	100	96.55	100	95.45	96.15	100	98	100	93.1	95.45	100	97.3	91.67	94	100	95.74	90.91	100	90	100	93.55	3.95	0	12.9	96.05	93.41	94.12	98.18	97.01	87.1	93.48	100	98.11	97.78	96.97	96.04	90.14	94.02	100	97.56	92.17	95.96	96.1	96.3
Locus 877	100	100	100	100	100	100	100	96.67	100	94.44	95.65	100	92.31	94.12	98.11	92.31	94	94.74	100	97.67	96.49	96.15	94.44	94.44	96	97.78	1.32	0	4.17	90.22	95.19	90.06	94.48	94.42	95.45	92.59	95.52	92.31	94.26	93.81	93.33	90.48	99.2	96.05	96	89.78	93.38	93.94	95.45
Locus 878	100	100	100	100	100	100	96.97	100	100	100	97.67	94.87	95.24	100	97.44	100	100	96.15	100	100	98.08	100	97.67	100	100	100	0	0	3.57	79.75	96.04	92.62	94.44	85.53	80	89.09	93.33	93.49	94.02	93.98	97.06	96.4	96.33	88	96.47	91.11	99.16	93.15	94.12
Locus 879	100	100	100	100	100	100	88.89	100	100	100	97.67	100	90.91	100	100	100	92.11	100	97.3	96.43	92.16	100	97.67	100	100	97.37	0	0	0	84.15	94.95	92.62	98.1	87.42	91.43	79.66	85.42	93.45	91.45	87.65	95.1	94.64	95.54	90.91	87.36	90.43	92.62	91.55	97.06
Locus 880	100	100	100	100	100	100	88.89	96.3	98.36	93.94	89.74	91.67	96.67	92.59	93.62	100	96.97	93.33	100	100	98.33	97.14	100	95.45	100	97.92	4.4	4.84	0	69.19	93.28	75.27	94.89	64.71	96	80.91	89.22	60.82	93.89	78.81	89.47	82.83	96.4	77.98	89.26	73.33	94.77	77.5	89.58
Locus 881	100	100	100	100	100	100	94.74	94.44	96.67	100	96.43	97.62	100	100	95.24	100	100	92	92.31	88.24	94.29	100	100	100	92.59	86.96	8.77	6.98	0	92.25	94.19	93.75	85.14	96.55	82.61	92.5	95.12	92.86	93.75	96.1	96.81	81.25	100	87.1	90.91	94.9	94.25	96.88	100
Locus 882	100	100	100	100	100	100	95	100	96.43	95.65	84.85	100	94.74	94.12	87.5	95.83	88.46	94.12	100	100	96.77	100	96.43	88.46	100	95.65	1.49	3.03	5	85.95	83.08	86.49	88.71	85.57	81.82	93.33	95	92.77	91.67	81.67	82.14	90	85.92	80	91.89	84.34	90.79	92.11	88.89
Locus 883	100	100	100	100	100	100	100	100	95.83	100	97.87	97.37	100	100	100	100	93.1	92.31	90.91	96.55	100	100	100	100	100	100	3.8	0	0	94.32	95.71	91.23	97.7	98.44	91.3	100	93.33	98.31	91.04	92	99.02	100	95.4	95.65	98.15	93.6	97.09	96.1	84.21
Locus 884	100	100	100	100	100	100	100	96.97	97.83	96.3	95.45	100	95.45	88.57	94.74	97.62	100	100	97.06	100	100	100	100	91.67	94.59	100	0	0	0	91.95	97.1	89.92	96.2	92.17	90.91	84.62	90.7	90.83	94.12	94.9	92.08	95.65	95.51	90.48	90.57	92.62	97.09	93.24	100
Locus 885	100	100	100	100	100	100	100	100	100	100	95.24	94.87	95.24	92.59	96.3	94.29	100	100	100	96.43	97.56	96	100	97.37	100	93.33	0	0	3.85	90.53	96.3	92.98	93.75	95.24	96.43	94.44	100	95.65	89.29	94.06	96.3	93.75	99.03	100	93.75	95.15	98.13	90.22	100
Locus 886	100	100	100	100	100	100	90.91	100	94.44	100	97.37	92.86	93.33	100	100	97.06	90.91	100	96	96.43	100	95.65	100	100	93.75	100	0	0	0	93.33	93.02	92.78	97.94	95.97	100	81.82	97.14	95.73	97.33	98.59	95.54	95	95.56	100	98.53	95.79	97.96	91.67	100
Locus 887	100	100	100	100	100	100	96.88	96.67	100	100	94	100	100	100	95.83	92.86	96.88	88.24	98.04	94.87	98.11	88	92.68	95.45	88.57	91.84	1.22	0	0	89.58	93.08	94.41	95.1	91.3	86.96	93.55	95.59	89.2	96.64	95.87	90.48	96.02	95.6	88.54	95.17	96.03	92.65	92.22	89.23
Locus 888	100	100	100	100	100	100	100	100	97.83	96.15	92.86	100	100	100	100	100	97.5	92.31	100	100	96.77	100	98.08	100	94.74	100	7.25	5.36	4	96.67	96.12	95.27	95.83	94.97	90	92.5	98.53	92.95	96.47	97.4	98.21	96.67	95.79	96.88	98.95	99.1	97.39	98.59	100
Locus 889	100	100	100	100	100	100	100	100	100	92.86	100	100	100	93.33	96.55	90.32	100	100	100	94.74	100	100	92.86	100	100	95.83	6.52	12.5	7.14	92.13	96.97	92.63	97.7	96.67	92.31	100	86.05	95.08	95.59	98.11	95.35	96.77	94.12	100	92.73	95.35	96.81	88.89	88.24
Locus 890	100	100	100	100	100	100	100	100	100	96.55	98.11	98.33	96.43	95.65	96.08	100	100	100	100	97.37	98.04	100	96	97.37	95.24	95.45	12.99	14.81	16.67	94.76	94.93	95.74	99.34	94.74	98.57	96.08	98.94	89.32	97.69	96.72	96.49	95.52	96.36	93.13	97.87	94.26	98.09	94.68	96.25
Locus 891	100	100	100	100	100	100	96.88	97.37	98.04	88.89	98.04	93.44	96.3	100	100	93.94	88.46	91.18	93.88	93.33	92.45	100	100	86.79	86.36	88.89	7.14	10.91	0	74.85	92.91	93.79	93.65	87.56	94.29	87.21	95.24	91.4	93.55	91.43	93.18	91.77	92.86	93.62	96.88	84.25	86.76	92.59	94.2
Locus 892	100	100	100	100	100	100	92.31	90	98.04	96	97.73	100	100	100	100	100	100	87.5	94.29	93.75	95.56	92.86	96.43	97.37	96	97.3	7.35	0	0	89.39	95.65	91.26	97.75	97.95	89.29	95.92	98.04	85.71	94.95	93.41	95.6	87.1	97.89	80	97.01	93.14	97.17	93.42	100
Locus 893	100	100	100	100	100	100	86.21	85.71	96.97	96.55	97.44	95.35	95.65	88	100	83.33	95.24	100	90.62	86.96	100	92.86	95.56	82.35	84.62	89.19	0	0	0	95.31	91.3	89.77	91.75	93.2	96.77	91.84	90.91	88.16	93.26	95.83	93.68	95.12	93.94	100	93.83	95.58	89.29	93.42	100
Locus 894	100	100	100	100	100	100	92.59	100	95.24	97.83	100	100	100	93.75	98.39	93.33	100	100	97.44	100	100	100	100	97.62	100	100	8.96	2.7	0	93.22	95.2	91.52	94.29	90	92.75	94.62	95.35	93.6	96.75	93.1	99.24	93.63	97.56	95.41	96.84	95.2	96.03	89.74	91.89
Locus 895	100	100	100	100	100	100	86.36	83.33	92.68	84.62	89.74	89.19	93.75	94.74	100	96.43	100	88.24	97.14	97.22	100	100	97.44	97.22	100	92.86	0	2.13	0	89.23	92.59	84.15	87.62	96.19	85.19	85.71	92.16	94.92	88.75	86.32	86.18	92.68	88.07	94.29	87.36	95.1	88.12	83.33	96.3
Locus 896	100	100	100	100	100	100	86.84	92.86	98	90.48	94	84.09	100	97.06	96.83	100	100	100	100	97.78	100	96.15	97.62	94.64	95.65	97.96	1.45	3.17	0	81.08	95.69	88.19	97.06	87.03	92.31	92.5	96.25	90.53	96.03	92.11	94.96	93.43	97.92	91.23	91.79	87.12	94.44	95.83	95.92
Locus 897	100	100	100	100	100	100	94.87	100	94.12	97.14	100	97.14	82.61	100	97.5	94.44	97.5	96.43	97.22	96.77	92.68	96	92	91.18	90.91	86.11	6.56	8.7	9.38	95.6	96.19	94.62	95.15	96.43	98.08	97.78	97.83	95.76	95.89	95.58	91.09	97.18	95.41	94.74	92.11	98.44	92.66	93.33	100
Locus 898	100	100	100	100	100	100	83.33	96.3	96.55	90.62	97.87	97.62	100	100	94.23	100	100	92.31	97.5	96.67	97.73	96.55	91.67	96.15	83.78	95.56	2.38	4.23	12	70.9	94.62	83.33	97.73	76.99	100	78.18	90.79	65	95.56	79.49	88.64	85.54	92.31	88.37	94.03	75.76	91.92	78.33	96.77
Locus 899	100	100	100	100	100	100	94.74	100	100	96.43	100	100	100	100	96.3	93.33	86.49	90.91	96.88	100	100	100	100	96.88	96	95.24	0	0	0	83.08	87.27	89.39	98.39	93	84.21	94.12	100	90.79	94.12	95	96.05	85.71	98.25	100	94.44	87.5	96	87.5	85.71
Locus 900	100	100	100	100	100	100	100	100	100	100	94.29	96.55	100	95	94.87	97.14	96.88	100	97.06	96.88	97.37	96.15	100	100	100	100	0	0	0	94.02	97.78	94.34	97.94	94.9	90.91	90	98.33	94.07	96.15	94.87	96.7	96.36	93.26	97.22	95.52	94.29	93.68	96.83	88
Locus 901	100	100	100	100	100	100	90.48	95.45	100	100	88.1	95.24	100	91.3	96.88	93.1	95.45	89.66	94.12	96.55	89.74	100	95.83	91.18	93.75	100	0	0	0	93.72	97.73	92.5	95.45	95.63	100	98.85	84.72	95.26	93.58	95.37	91.21	95.71	98.11	96.55	95.24	92.98	99.21	91.18	93.81
Locus 902	100	100	100	100	100	100	92.31	100	100	96.77	90	92.86	100	100	100	96.97	91.67	100	89.74	96.97	100	100	100	95.56	100	97.73	0	1.75	3.45	86.29	96.81	88.89	94.57	86.96	100	85.42	93.1	80.9	100	86.54	94.07	88.24	93.1	95.65	94.57	85.04	98.54	92.86	95.83
Locus 903	100	100	100	100	100	100	96.3	100	97.96	100	100	100	100	94.87	100	92.68	96.97	100	100	100	100	96.97	100	84.38	96.15	100	5.48	3.33	5.56	86.47	96.61	88.07	97.6	92.67	100	93.48	95.52	81.38	98.1	92.78	96.52	96.92	92.97	93.02	98.23	87.4	92.81	95.74	100
Locus 904	100	100	100	100	100	100	93.33	95.65	97.14	97.67	97.73	91.89	100	96.15	95.56	100	96.88	95.12	98.08	96.97	100	100	95.83	94.59	100	100	12	10.29	12.12	93.06	98.8	91.49	92.86	92.44	92.31	92.86	95.16	90.8	96.97	88.89	93.75	90.34	95.41	94.05	92.13	92.52	92.42	88.16	100
Locus 905	85.71	100	100	100	100	100	96.55	100	100	96.97	98.48	100	93.1	100	97.3	100	95.35	100	95.74	97.96	100	100	97.44	100	96.43	100	3.95	7.46	10.34	94.51	97.06	95.69	95.73	96.88	100	94.74	96.36	98.17	98.82	90.62	96.26	97.14	96.58	96.23	97.65	96.43	95.73	100	96.15
Locus 906	83.33	100	100	100	100	100	92.86	100	92.19	92.31	92.5	93.62	100	96.88	94.55	100	90	90	89.58	82.35	95.56	90.91	88.64	86.49	94.12	88.89	13.51	13.33	12.9	88.37	91.74	93.1	96.7	89.88	86.79	85.71	92.19	87.9	90.22	83.33	93.39	90.36	91.26	86	94.12	91.43	90.74	87.5	92.73
Locus 907	100	83.33	100	100	100	100	96.55	100	97.37	95.65	97.44	100	95	90.48	97.06	94.44	94.29	94.12	91.89	93.33	97.62	100	90	100	92.86	93.55	14.06	18.64	11.11	92.19	98.57	97.39	98.85	93.5	96.15	94.87	100	95.62	96.55	92.86	93.75	95	96.12	92.5	92.65	93.69	96.15	81.69	95.83
Locus 908	87.5	100	100	100	100	100	96.3	95.83	96.83	90	100	97.67	100	96.88	100	95	85.71	95.83	90.91	95.45	87.5	88.89	89.74	91.89	92.11	93.18	1.45	0	0	86.27	95.6	91.38	95.96	91.28	91.67	94.87	96	90.65	94.32	96.25	93.64	86.44	89.47	94.44	95.18	93.16	92.04	94.87	90
Locus 909	100	100	100	100	100	100	93.75	93.1	100	96.43	97.83	98	100	96.97	98.28	97.78	95.92	100	100	97.73	98.15	100	93.75	100	100	97.73	1.25	3.57	0	91.49	97.76	97.92	93.66	94.19	91.89	96.08	100	94.44	97.5	96.46	94.44	91.67	96.69	98.21	94.79	96.97	94	94.39	90.91
Locus 910	100	100	100	100	100	100	88.89	94.59	100	100	94.64	94.74	100	97.37	100	100	100	100	93.48	100	100	100	100	95.12	100	96.77	9.59	3.77	5	84.62	96.46	87.98	87.76	79.79	100	90.27	93.48	80.37	93.66	80.6	90.18	87.5	95.71	87.9	96.92	79.03	93.84	86.17	96
Locus 911	85.71	100	83.33	100	100	100	88	100	94.44	96	97.73	100	100	100	97.06	100	95.83	90.91	87.5	90.91	89.66	94.44	91.18	84	96	90.91	0	2.44	0	95.49	98.63	93.46	97.75	93.33	100	86.67	93.02	97.2	95.38	95.77	100	96.43	95.35	93.62	90.57	88.78	97.4	95.59	92.31
Locus 912	85.71	100	83.33	100	100	100	96.15	95.65	96.88	100	100	100	96.15	100	100	92.59	100	100	96.88	94.44	100	100	100	100	88.89	90.91	0	0	0	93.55	93.06	95.15	93.26	97.64	90.91	88.89	97.73	95.37	100	95.59	94.81	96.67	95.4	96.36	96.49	96.84	94.81	94.29	100
Locus 913	100	100	100	100	100	100	96.3	100	97.83	96	84.38	85.37	90.91	93.94	96.97	96.43	96.43	94.12	92.31	93.33	93.18	85.71	100	86.21	84.21	96.88	14.04	9.43	3.57	87.94	91.3	81.25	90	89.66	100	78.79	84.21	92.25	91.49	86.75	90.48	96.61	94	100	94.87	86.73	94.38	88.52	100
Locus 914	100	100	100	100	100	100	81.48	96.15	100	90.48	97.06	95.74	91.67	100	89.47	86.84	85.71	89.47	94.87	96.55	100	96.55	87.18	91.3	91.3	84.85	15.79	8.93	14.29	88.32	91.11	92.23	95.51	89.09	90	89.74	92.59	91.41	92.05	89.87	89	91.53	92.71	85.29	95.77	88.66	96.3	88.71	93.33
Locus 915	100	100	100	100	100	100	100	100	100	100	100	96.67	100	100	93.1	91.67	94.74	100	100	100	100	100	100	100	100	100	6.98	2.56	5.56	94.79	94.64	94.74	94.74	97.62	100	89.47	95.65	97.44	100	91.18	98.04	100	94.74	100	97.06	98.48	96.83	97.62	92.86
Locus 916	100	100	100	100	83.33	100	100	96.15	100	97.67	94.74	97.22	100	96.43	97.96	100	100	100	97.44	100	97.92	96.55	100	97.73	82.61	100	0	0	3.57	86.76	96.67	92.24	92.71	95.24	100	95.56	96.67	84.44	100	94.94	95.1	98.25	96.33	84.78	96.34	86.67	93.27	89.83	89.66
Locus 917	100	100	100	100	100	100	100	100	95.92	100	97.22	100	97.22	96.43	97.56	94.12	100	100	97.22	97.14	100	100	97.73	100	91.67	100	14.93	7.27	18.52	89.86	96.84	91.67	95.92	91.18	96.3	97.44	98.31	91.91	91.49	97.75	96.46	100	97.39	90.48	97.7	94.49	99.09	92.54	100
Locus 918	100	100	100	100	100	100	100	100	100	95.35	97.83	100	100	95.83	100	97.06	96.67	90.62	97.3	92.5	82.22	88.46	89.8	87.1	100	88.89	13.04	9.86	4	93.42	95.35	93.52	93.86	97.44	90.48	100	96.88	93.06	96.84	96.94	92.08	92.54	95.69	90.91	90.72	92.31	95.61	96.1	94.29
Locus 919	100	100	100	100	100	100	92.86	92.11	93.94	100	97.56	100	93.55	100	100	100	92.86	96	88.89	87.5	95.56	100	91.89	87.5	85.19	97.06	0	0	0	93.62	95.31	94.29	92.21	95.96	100	100	97.73	92.68	91.25	97.14	95.24	90	95.38	93.1	96.43	93.94	93.68	89.06	100
Locus 920	100	100	100	100	100	100	86.96	90.48	88.89	91.89	91.49	86.11	95.65	84.62	92.86	94.44	87.18	90.91	88.89	94.23	94.44	95.24	100	83.78	84.21	98.15	8.57	4.84	4.55	89.88	90.74	85.61	92.56	91.16	88.89	88.1	88.73	88.83	92.5	89.77	91.11	85.19	92.04	100	91.14	93.75	91.8	89.41	92.31
Locus 921	100	100	100	100	100	100	96	93.1	97.67	96.3	97.78	97.78	100	96.55	93.88	94.23	90.24	93.75	93.1	85.71	92.86	90.62	85.37	92.68	92.5	90.7	17.86	16.39	18.18	91.38	95.19	93.04	91.67	94.38	100	93.44	98.65	95.19	96.55	93.75	95.65	96.92	94.35	89.58	95.7	92.97	97.48	89.29	95.83
Locus 922	100	100	100	100	100	100	96.88	94.74	96	100	95.65	93.94	93.55	100	90	89.74	91.18	100	90.24	94.87	97.5	90.91	97.37	88.89	85.71	100	0	0	0	89.38	87.65	88.1	94.44	94.44	95.65	94	92.59	93.44	95.18	94.44	88.76	91.92	92.55	91.43	93.1	92.11	92.55	90.28	88.64
Locus 923	100	100	100	100	100	100	87.5	95	100	100	92.16	93.1	83.33	94.29	94.74	97.67	88.89	93.33	88.89	94.44	95.56	91.43	91.84	89.29	87.1	86.05	1.61	7.14	3.85	92.65	91.49	89.03	94.64	94.54	91.67	95.65	95.65	92.86	91.2	90.76	87.9	90.2	91.67	95.56	89.66	95.03	95.71	95.12	92.59
Locus 924	85.71	100	100	100	83.33	100	100	100	97.37	100	100	97.78	100	100	98.11	100	97.14	100	100	97.73	100	100	94.59	97.5	100	97.67	3.7	3.28	4.55	94.74	97.75	94.62	96.7	90.06	100	88.57	96.08	90.67	96.94	93.51	95.28	93.98	95.15	90.91	97.65	95.05	99.09	92	95.12
Locus 925	100	100	100	100	100	100	93.33	100	97.37	100	100	97.3	100	100	96.97	100	94.87	100	97.3	100	97.83	100	100	100	100	94.44	7.29	3.12	14.81	94.53	97.96	98.06	97.67	94.66	100	100	97.67	92	95.77	92.22	95.19	94.12	97.41	100	93.51	97.37	92.63	92.19	96.77
Locus 926	83.33	100	100	100	100	100	100	100	97.14	100	97.73	100	100	95.83	97.14	96.3	92.31	96.15	96	94.12	100	100	100	100	100	96.15	0	0	0	72.66	97.33	83.81	94.37	80	87.5	84.31	97.73	69.33	95.71	87.95	99	89.53	93.33	87.04	93.15	79.38	93.75	90	97.22
Locus 927	100	100	100	100	100	100	90.48	100	97.14	100	100	93.55	83.33	96.55	95.24	94.29	93.33	95.24	100	93.94	97.83	92	84.85	97.3	91.67	97.14	0	0	0	88.82	93.48	92.59	97.27	88.95	100	94.59	91.3	92.13	90	87.63	86.14	94.79	92.31	94.83	97.4	83.87	91.89	92.73	86.36
Locus 928	100	100	100	100	100	100	94.74	95.65	97.44	95	100	97.44	90	95	95.83	100	89.66	100	100	100	100	93.75	100	100	86.96	100	5.97	7.14	17.65	95.28	93.33	95.31	98.63	94.25	100	90.91	100	95.05	95.24	97.01	92.59	96.88	95.65	91.67	95.35	98.36	93.22	87.18	100
Locus 929	100	100	100	100	100	100	95.45	94.12	100	95.83	93.33	100	100	96.97	100	96.67	95.24	100	100	100	93.75	100	97.14	94.44	100	100	13.11	16.28	5	93.68	91.23	94.37	95.71	98.57	100	96.43	92.86	95.6	100	96.36	98.31	97.62	92.31	100	95.83	98.59	96.97	94.44	100
Locus 930	100	100	100	100	100	100	96.15	100	97.67	91.43	95.92	90.48	100	100	100	100	100	100	100	96.43	100	100	100	97.06	95.65	97.06	0	0	0	85.88	95.88	92.79	94.23	92.82	93.62	81.82	100	89.77	90.43	89.01	96.26	90.91	96.3	89.74	96.43	93.71	96.88	95.6	90.24
Locus 931	100	100	100	100	100	100	82.61	84	91.67	100	97.06	100	95.24	100	93.75	100	96.43	95	92	96.3	100	95.83	92.59	100	95	96.43	0	0	0	92.37	98.36	94.68	96.39	93.94	92.86	100	100	93.02	98.77	94.37	93.51	100	96.34	96.3	96.77	97.06	96.15	96.3	100
Locus 932	100	100	100	100	100	83.33	92.59	89.66	97.73	96.3	95	94.64	95.24	100	97.3	95.74	94.29	100	93.55	93.33	100	92	97.44	96.15	85.71	97.62	5.97	13.85	15.38	90.69	100	93.33	90.85	92.54	93.33	93.22	97.96	89.71	93.55	90.52	93.1	88.24	95.65	89.8	98.85	94.57	93.22	93.06	87.88
Locus 933	100	100	100	100	100	100	83.33	87.5	100	100	96.15	90	100	91.67	100	100	100	100	100	90.48	100	100	96.15	95.24	88.89	100	17.78	16	12.5	87.1	93.55	95.65	92.59	95.45	91.67	85.71	100	91.8	100	87.5	100	93.33	91.43	91.67	100	94.12	97.3	95.24	100
Locus 934	100	100	100	100	100	100	92.59	100	96.55	100	95	100	95.45	100	95.12	97.56	91.67	100	100	95.45	97.73	100	97.3	90.48	86.49	94.74	8.51	6.58	7.14	85.56	99.06	93.15	96.92	96.34	93.75	95.12	95.16	94.18	97.06	98.98	91.47	90.38	92.06	87.14	96.08	91.67	96.61	95.76	92.59
Locus 935	87.5	100	100	83.33	100	100	96	100	97.92	100	97.56	100	100	96.3	100	97.06	100	96.43	97.22	100	95.56	100	96.88	94.44	92.86	100	1.82	3.45	0	81.87	95.51	91.1	95.58	83.54	93.1	90.32	98.39	81.07	94.92	87.5	93.28	93.46	95.73	93.75	95.37	91.49	94.44	92.5	92.86
Locus 936	100	100	100	100	100	100	92.59	92.31	100	100	92.31	97.37	95.65	94.74	100	100	97.22	100	97.14	100	94.59	95	96	97.06	100	94.29	3.33	0	10	90.91	95.51	87.4	96.61	87.95	89.29	91.43	93.33	87.57	96.04	93.14	92.45	90.48	95.5	90.48	96.26	92.71	96.43	91.14	93.55
Locus 937	87.5	100	100	100	100	100	100	100	97.62	95.83	97.37	97.44	95.83	100	100	92.31	97.62	100	100	100	97.56	100	98	100	95.24	94.44	19.75	10.2	15.15	91.13	96.05	92	92.55	84.93	100	100	96.49	79.05	90.79	89.87	94.79	70.59	95.88	89.47	88.89	90.48	96.15	87.34	80
Locus 938	100	100	100	88.89	100	83.33	100	100	100	88.89	85.11	97.96	90.91	96	97.56	92.5	96.3	100	100	100	94.12	96	97.62	89.19	100	100	1.22	0	0	84.74	89.62	91.18	96.88	85.25	85.71	94	87.93	82.16	89.25	80.58	96.4	92.31	95.15	80.56	95.56	84.62	92.06	90.43	89.47
Locus 939	100	100	100	100	100	100	93.94	100	97.78	100	97.5	93.18	100	100	100	97.22	89.47	96.55	93.75	91.67	97.56	96.88	97.73	97.06	95.24	93.62	3.64	9.09	7.69	88.55	91.95	91.43	96.3	94.64	100	95.77	97.06	87.14	95.58	90.53	91.06	95.28	94.74	92	90.91	87.37	99.12	88	95.24
Locus 940	100	100	100	100	100	100	93.75	100	93.18	91.67	97.62	100	90.91	100	97.3	96.77	96.55	95.83	95	95.65	92.68	94.74	97.5	92.86	95.45	89.66	1.79	0	0	90.24	92.45	87.5	97.14	96.94	95	96	92	93.33	97.06	88.46	94.52	97.87	91.55	100	95	86.67	92.54	88.89	93.33
Locus 941	100	100	100	100	100	100	100	97.62	95.65	90.62	93.62	90.74	87.5	86	86.05	97.67	92.86	95.74	97.92	96	96.67	87.1	97.62	96.55	100	95.74	5.56	0	5.41	89.36	95.61	88.82	93.75	89.35	80	93.22	89.23	92.78	89.55	86.73	93.98	95	95.93	81.03	91.34	92.17	87.97	94.81	94.29
Locus 942	100	100	100	100	100	100	100	100	96.43	100	97.44	98	100	100	100	93.75	93.55	95.45	100	96.88	97.3	100	96.43	96.88	96.3	100	8.06	6.52	14.29	82.05	50	91.89	95.28	92.53	100	90.12	92.31	84.15	98.11	94.92	92.38	96.69	94.83	90.62	91.86	90.68	95.19	89.33	93.75
Locus 943	100	100	100	100	100	100	96.43	86.96	100	96.97	95	95.56	100	100	88.89	100	100	100	94.74	90.62	95.45	91.89	97.14	81.82	82.35	87.5	0	0	0	80.82	91.67	82.86	92.57	86.29	90.57	90.1	97.1	78.02	93.1	90.72	94.64	86.67	93.08	90.65	92	83.49	92.56	90.12	87.5
Locus 944	100	100	100	100	100	100	80.77	96.88	94.83	93.94	100	91.89	95.45	96.88	95.92	97.92	100	100	100	100	100	97.5	95.35	92.5	100	94.12	13.24	15	3.85	83.72	94.34	77.04	89.04	74.87	91.11	80.68	93.88	72.86	91.41	75.89	96.95	86.88	96.27	87.3	96.67	78.36	93.65	85.71	95.65
Locus 945	100	100	100	100	100	100	97.3	100	92	91.89	97.92	100	91.67	93.94	93.88	93.48	100	100	94.59	97.73	97.87	95	93.48	90	100	92.86	3.45	1.69	0	60.81	93.97	78.21	94.63	64.37	92.16	81.82	91.67	45.3	91.43	76.42	92.37	79.85	86.99	76.34	92.48	59.09	91.94	80	93.88
Locus 946	100	100	100	100	100	100	81.48	100	90.24	91.67	96.15	100	93.75	100	97.06	91.89	92.59	82.61	86.96	97.22	92.11	96.43	97.5	97.06	100	83.33	13.21	12.5	12.5	89.26	91.58	91.43	92.17	91.62	90.91	91.67	94.92	92.39	95.61	97.67	96.23	100	94.66	97.87	96.43	95.71	93.38	91.18	96.3
Locus 947	100	100	100	100	100	100	96.55	96.43	97.78	100	94.12	97.56	90.48	91.67	100	97.22	100	94.59	96.23	89.66	95.65	100	100	95.12	95.24	100	0	0	16	89.52	95.92	91.67	94.34	92.86	98.33	95.16	95	93.1	96.77	96.12	97.2	94.96	98.17	94.2	97.39	93.52	97.32	90.77	100
Locus 948	100	100	100	100	100	100	93.55	89.66	95.92	100	100	100	100	100	100	100	100	92.59	100	100	93.18	93.1	93.75	97.37	86.84	97.78	16.87	19.15	10	81.28	98.04	87.22	97.39	89.09	96.55	94.03	95.38	80.59	93.07	88.16	91.8	92.41	92.96	88.64	98.84	84.43	91.34	88.89	100
Locus 949	100	100	100	100	100	100	96.97	100	98.04	97.62	93.85	100	96.77	96.97	100	100	100	97.83	95.83	100	98.21	100	97.83	97.37	96.97	100	10.71	7.35	5.71	88.52	95.74	91.28	96.58	91.14	89.19	92.41	98.81	91.88	98.73	96.92	99.37	95.48	97.69	94.05	98.23	87.41	97.42	95.33	98.04
Locus 950	100	100	100	100	100	100	100	96.43	98	100	94.44	91.07	100	97.37	100	97.78	96.77	94.59	97.44	97.56	96	100	92.68	95.35	96.15	100	0	0	3.12	91.89	96.83	89.5	98.35	91.18	96.08	88.75	96.77	91.67	97.79	93.86	95.21	95.45	97.21	93.33	96.46	88.73	96.4	93.46	100
Locus 951	100	100	100	100	100	100	100	96.88	98.18	100	98.11	94.64	100	100	100	97.78	96.88	97.14	87.18	92.31	98.04	90	94.74	97.73	96	97.73	0	0	3.03	86.43	95.9	89.01	98.36	88.09	96.15	85.19	96.83	91.6	94.78	92.98	95.97	94.5	97.21	95.71	96.4	82.86	93.66	92.23	97.44
Locus 952	100	100	100	100	100	100	93.1	97.73	100	89.19	98.08	100	87.5	96.3	97.73	96.88	100	93.33	100	96.77	93.48	96	95.24	93.02	100	97.3	11.69	1.85	0	80.52	94.05	91.74	97.54	92.12	92.86	86.79	97.14	90.91	96.67	91.51	93.75	91.95	93.52	91.49	95.56	91.8	87	95.18	97.06
Locus 953	100	100	100	100	100	100	100	95.83	92	87.8	88	95.24	89.47	91.67	96.36	93.02	97.3	97.67	98.04	100	95.83	93.33	95	88.24	95	96.23	3.33	5.45	0	88.2	91	92.26	92.23	91.96	100	90	83.33	91.35	93.75	93.97	92.62	94.17	96.72	92.31	90.27	89.09	93.48	90.8	95.12
Locus 954	100	100	100	100	100	100	95	96.3	98.08	96.55	100	94.12	96.55	97.22	100	87.88	100	97.14	97.56	93.18	100	91.89	97.73	90.91	88.89	97.83	3.57	0	4	78.33	93.88	84.76	97.32	88.94	96.49	86.21	91.67	78.67	98.46	87.29	91.49	91.89	90.76	91.84	95.71	78.69	92.2	88.98	98.53
Locus 955	100	100	100	100	100	100	96.67	100	97.37	100	100	97.92	94.44	93.33	97.44	100	100	95.83	97.78	97.83	98.04	96.97	100	95	100	96.15	15.87	12.5	10.34	88	94.59	89.34	97.41	92.95	100	92.75	95.77	92.63	96.72	93.33	97.75	92.94	97.74	91.11	94.17	91.89	98.47	89.86	97.3
Locus 956	100	100	100	100	100	100	96.15	94.29	100	100	94.74	97.96	92.86	100	100	96.77	100	100	95.12	86.67	96.3	91.67	96.88	97.37	100	96.88	1.23	6.25	0	83.33	96.05	89.11	96.67	89.36	88	91.18	97.83	90.07	94.57	90.14	96.23	84.31	92.23	94.34	95.96	93.33	98.17	93.33	93.1
Locus 957	83.33	100	100	100	100	85.71	100	100	97.87	90.32	96	94.74	100	92	97.96	97.37	93.33	95.24	97.14	97.22	97.44	92.86	97.73	90.7	85.19	97.87	0	0	0	84.44	96.43	87.25	86.59	83.97	73.33	95.83	93.22	86.13	91.4	92	96.74	96.43	92.68	96.88	97.14	86.09	95.65	85.94	93.75
Locus 958	100	100	100	100	100	100	85.71	100	100	95.83	96.97	96	100	100	96.97	100	100	95.24	97.06	100	93.75	100	100	100	100	100	1.75	7.69	5.56	91.15	100	97.37	91.78	94.29	96.15	96.55	96.43	90.38	91.03	93.42	93.42	79.41	98.59	81.25	100	97.8	95.12	87.3	91.3
Locus 959	87.5	100	100	100	100	100	95.65	90	94.23	97.62	94.12	96.97	100	100	95.45	100	92.68	96.77	85.19	97.06	100	84.62	97.22	83.33	88	97.92	12.12	12.07	14.81	92.82	91.3	90.32	93.69	91.28	90.48	88.37	95.65	90.53	96.26	95.74	91.34	91.84	93.81	92.86	95	93.7	98.08	92.05	95.24
Locus 960	100	100	100	100	100	100	90.32	100	100	96.3	93.75	96.15	96.43	88.46	100	100	100	96.97	100	91.67	100	95.65	88.46	100	100	100	1.52	0	0	89.36	95.79	94.44	96	96.75	97.41	96.15	95.24	90.85	96.35	89.77	96.58	94.85	95.83	98.36	95.65	93.46	96.4	95.45	95.1
Locus 961	100	100	100	100	100	100	91.67	100	93.75	92.86	95.45	97.83	100	91.89	100	95.45	94.74	91.67	97.14	97.3	95	96.88	95.56	91.89	90	100	9.33	8.89	11.54	91.01	95.15	84.89	93.65	87.05	96.08	90.62	92.31	85.51	96.69	91.43	96	79.31	94.24	91.95	95.37	91.53	94.44	85.9	96.61
Locus 962	100	85.71	100	87.5	100	100	86.21	100	100	96.88	100	95.35	100	100	94.74	88.24	92.11	88.46	95.35	100	95.24	90	96.23	80.77	90	97.22	12.07	18.97	12	93.33	95	92.92	95.51	94.29	95.45	100	96.43	91.93	96.91	92.77	92.31	98.18	94.44	88.57	96.74	93.2	95.05	90.48	90.32
Locus 963	100	100	100	100	100	100	97.22	96.77	98.18	97.44	94.92	97.67	100	100	96.61	100	92.86	100	94	98.04	94	91.18	100	87.18	93.1	95.65	1.37	2	0	78.07	92.81	89.19	92.94	85.2	91.07	94.26	96.97	82.21	93.08	90.3	94.16	88.76	92.17	86.11	95.42	85.4	94.48	93	96.08
Locus 964	100	100	100	100	100	100	100	95.24	93.18	100	87.5	92.68	80.95	100	92.5	93.1	98.11	97.22	100	96.55	100	100	100	97.14	100	94.87	1.39	4.35	0	65.81	96.51	75.95	87.78	69.9	100	57.14	98.46	59.52	95.18	86.11	96.04	85.19	97.03	81.82	96.15	80	92.59	80.85	96.77
Locus 965	100	100	100	100	100	100	96.43	100	98	95.24	93.62	100	91.3	100	94.87	100	96.88	100	95.12	100	98.18	100	100	100	100	100	0	1.96	0	81.94	90.91	94.25	97.87	88.03	93.55	91.18	91.67	79.85	93.91	92.19	92	95.51	100	92.31	95.2	89.9	91.59	83.93	100
Locus 966	100	100	100	100	85.71	100	97.14	95.65	100	97.06	96.77	100	94.74	96.43	90.91	95.56	90.91	100	90	96.3	100	100	97.14	95.35	92.59	87.8	6.38	15.09	11.76	88.54	96.67	86.92	91.21	92.86	94.12	90	98.46	76.83	100	94.25	96.06	93.75	97.44	94.12	97.01	88.89	91.76	93.55	100
Locus 967	87.5	100	100	100	100	100	92.86	96.88	97.37	95.65	90.24	97.67	100	96.97	93.1	100	94.74	97.06	96.88	97.44	97.3	95.24	97.62	93.75	96.88	97.78	1.25	1.69	0	92.65	92.41	93.64	94.05	94.62	92.5	89.74	97.44	91.67	96.51	98.1	94.94	90.28	94.25	95.74	97.33	90.48	97.75	92.86	94.12
Locus 968	85.71	100	100	100	100	100	96.88	100	97.5	100	97.44	97.67	93.75	97.06	100	100	96.97	94.29	97.22	100	100	100	100	96	100	100	1.41	1.96	0	89.86	93.98	90.83	96.34	97.06	92.68	95.83	96.55	95.08	87.8	90.83	87.8	87.01	93.81	93.1	94.51	94.05	97.67	98.59	98.44
Locus 969	100	100	100	100	100	100	96.55	90.32	98.08	96.15	97.87	89.58	84	88.89	92.45	91.67	91.67	91.89	100	94.59	98.15	86.84	97.67	89.29	89.47	93.75	0	0	0	86.06	92.31	91.67	92.56	93.23	100	94.68	90.48	89.02	90.99	88.42	93.91	90.51	92.79	92.77	90.53	84.92	86.67	89.25	93.55
Locus 970	100	100	100	88.89	100	85.71	100	96	100	93.33	92.86	97.56	100	100	94.87	91.43	91.67	94.12	95.35	100	97.3	96.43	96.77	93.55	100	89.29	1.37	1.47	0	87.33	89.39	83.02	94.06	83.64	90.32	94.23	92	83.08	88.57	83.75	95.92	88.06	91.96	72.97	93.24	83	96.19	88.37	100
Locus 971	100	100	100	100	100	100	92.86	100	95	90.62	95.83	95.83	95.83	100	94.29	93.62	97.22	91.43	97.78	87.18	97.56	82.76	92.5	94.12	89.29	88.64	2.47	1.56	0	88.64	96.64	83.45	91.67	81.67	89.19	92.19	85.71	82.61	92.98	94	88.72	94.06	90.24	85.53	90.74	90.16	92.54	89	95.45
Locus 972	100	100	100	100	100	100	90	100	93.88	100	95.12	96	100	97.14	100	100	94.44	96.43	92.11	88.46	93.88	96.67	96.67	95.56	100	95	8.75	5.36	8	87.67	94.44	93.1	100	93.96	92.86	98.39	94.44	96.3	95.65	96.34	92.52	98.89	96.4	98.44	99.05	92.22	98.28	89.71	100
Locus 973	100	100	100	100	100	100	100	100	100	96.55	100	97.62	100	95.65	100	94.59	95.12	95.12	100	97.37	96.43	93.1	100	100	96.15	95.45	1.43	0	0	94.08	93.88	94.87	94.87	93.37	90.48	82.05	98.28	92.9	98.06	91.36	95.49	94.12	98.46	89.29	93.24	93.33	94.59	87.84	100
Locus 974	100	100	100	100	100	100	100	100	92.5	100	92.73	97.62	93.1	92.31	97.56	100	97.3	97.37	92.5	94.74	96	96.43	93.62	93.33	96.15	100	1.49	0	6.25	92.17	94.57	91.96	96.67	93.01	95.24	87.88	98.46	90.24	99	96.2	95.35	90.91	98.5	96.3	94.59	91.67	96.36	93.33	89.29
Locus 975	100	100	100	100	100	100	81.48	86.96	90.74	93.75	98.04	92.86	93.75	100	94.59	100	82.86	92.86	88.1	89.47	97.22	90.62	90	87.5	88	89.13	17.95	16	15.79	80.41	92.73	88.98	93.97	86.96	69.23	95.35	94.12	80	98.89	84.96	88.54	93.48	88.89	90.7	95.16	81.25	92.11	86.21	87.5
Locus 976	100	100	100	100	100	100	100	94.44	97.62	96.97	97.37	98	100	97.06	98.46	100	96.97	100	97.78	96.88	100	93.33	100	95.65	92.59	98.18	3.9	3.57	4.35	92.11	94.49	90.17	95	88.16	93.75	93.22	97.67	86.03	94.59	88.29	94.62	93	92.65	95.14	93.28	89.08	94.19	93.27	91.3
Locus 977	100	100	100	100	100	100	94.12	100	100	90	100	95.24	100	94.12	100	100	95	100	86.96	89.47	100	89.47	100	100	100	93.75	16.36	10.64	4.35	95.1	96.88	89.02	96.61	94.06	90.91	95.45	96.88	89.06	98.31	87.32	92.06	91.67	91.8	95	96	90.77	84.91	96.08	90
Locus 978	83.33	100	100	100	100	100	100	92	91.89	95.24	92.86	97.06	95.45	90.48	100	100	95.45	100	100	91.18	97.14	92.31	95.83	91.3	100	93.94	12.77	10.81	19.35	89.36	96.25	97.14	91.67	89.91	92.86	95.56	98.21	92.31	96.1	97.62	93.24	96.47	96.1	96.97	90.79	91.67	97.47	94.44	91.67
Locus 979	100	100	100	100	100	100	100	100	95.83	100	100	97.22	95.24	100	100	96.3	100	96.77	97.37	96.55	98	88	100	95.65	100	100	0	0	0	81.82	96.83	90.8	96.08	85.71	91.49	87.65	100	87.24	95.65	97.96	98.06	93.94	99.24	92.31	99.02	89.08	97.87	86.59	100
Locus 980	100	100	100	100	100	100	92.86	97.56	100	96.15	91.89	88.89	100	93.1	96.43	97.44	86.84	85.71	96.97	93.94	97.96	93.1	94.74	96.67	100	90.24	4.94	3.17	5.26	87.33	97.94	91.56	94.74	81.08	100	91.67	90.91	92.13	92.47	92.24	87.74	82.81	96.46	91.84	93.06	86.89	96.75	89.86	91.43
Locus 981	100	100	100	100	100	100	96.43	97.06	100	100	97.92	96.97	100	96.55	93.75	89.47	96.97	92.86	93.75	96.67	87.8	92.86	93.94	96.3	90.48	87.5	14	9.3	16.13	90.6	94.83	95.49	90.38	92.4	87.5	100	94.92	93.04	90.57	92.63	90.99	87.74	89.29	92.41	96.47	89.06	93.97	88.51	95.92
Locus 982	100	100	100	100	100	87.5	100	100	97.44	100	95.74	100	90.91	100	97.37	93.55	93.33	90.91	96.55	100	100	100	100	96.67	96	100	4.65	2.94	4.35	92.97	100	94.12	97.62	93.81	100	94.12	100	94.12	95	94.44	94.44	100	96.51	100	94.03	93.75	95.24	97.4	94.12
Locus 983	100	100	100	100	100	100	80.95	97.3	93.02	97.06	95.65	100	100	95	91.18	96.3	90.91	100	96	96.55	100	96.43	95.83	100	96.77	97.37	17.28	10.96	8.33	92	97.7	93.52	96.67	94.16	86.96	100	97.37	96.13	93.24	91.46	91.86	100	93.33	95.45	94.2	94.68	94.25	96.74	94.12
Locus 984	81.82	100	100	100	100	100	100	100	97.22	100	88.89	86.21	96.3	100	96.3	100	94.74	96.67	100	100	95.83	97.06	97.87	100	96.55	97.3	17.74	17.31	13.64	95.17	100	94.64	93.24	97.76	96.67	97.22	88.89	93.7	90.91	93.55	94.62	94.74	96.25	93.1	97.96	92.22	97	95.52	86.67
Locus 985	100	100	100	100	100	100	92.31	95	100	90	100	97.73	94.44	100	97.56	96.15	93.94	93.75	93.1	93.33	97.37	87.88	97.37	93.1	82.35	100	10	0	4.17	88.89	95.71	98.41	95.52	94.32	96	93.94	94.55	90.32	96.92	92.73	91.36	97.92	98.53	94.59	94.55	88	94.94	91.49	94.12
Locus 986	100	100	100	100	100	100	95.45	91.18	86.05	97.5	96.97	97.73	100	94.29	97.06	97.37	84.62	96.43	91.67	97.56	92.31	100	100	90.62	91.3	93.75	0	2.08	0	92.9	96.36	94.51	97.44	93.01	100	92.94	90	91.08	97.17	89.13	96.18	93.27	95.61	96.88	96.67	95.45	95.65	89.47	87.88
Locus 987	88.89	83.33	100	100	100	100	96	100	100	100	100	100	100	100	100	100	100	100	86.96	100	93.75	90	97.14	100	96.15	97.3	14.49	5.56	11.11	94.59	95.59	97.5	97.75	98.28	86.67	94.12	93.75	98.21	93.88	97.56	97.8	100	98.73	96.3	96.55	94.78	93.1	98.41	96
Locus 988	100	100	100	100	100	100	100	100	100	96.88	100	100	94.44	96.55	95.35	100	93.48	100	100	91.43	100	96.55	100	96.43	95.65	90	16.22	11.54	4.55	94.23	94.34	96.25	100	96.83	94.44	84.62	100	94.85	94.55	95.83	100	92.86	96.39	91.67	98.04	94.39	100	97.87	100
Locus 989	100	100	100	100	85.71	100	96.3	100	91.89	100	100	95	94.74	100	97.06	96.88	94.29	100	95.12	95	94.59	92.59	92.5	95.12	100	88.46	2	3.77	0	90.12	98.48	92.47	94.39	96.18	96.43	98.11	90.2	92.82	95.29	85.88	92.11	89.66	97.2	92.86	97.33	90.2	94.12	89.41	91.43
Locus 990	100	100	100	100	100	100	96.77	97.06	98	96.67	92.68	97.96	93.75	100	92.73	96.88	96.88	97.37	97.67	97.22	97.3	100	97.73	100	100	100	3.61	1.56	0	77.91	93.64	85.06	96.36	79.44	85.19	91.95	97.44	87.91	93.28	91.26	91.09	91.41	96.72	89.41	92.52	85.25	97.37	80.23	100
Locus 991	100	100	100	100	100	100	96.3	96.15	100	95.83	96	100	100	100	100	100	96.88	96.43	100	100	89.09	100	97.5	97.5	97.5	97.5	17.46	15.09	17.86	92.25	98.84	92.62	97.48	90.69	94.12	82.76	94.92	84.86	98.23	87.62	94.74	92.96	96.85	97.56	100	90.77	93.18	89.77	93.1
Locus 992	100	100	100	100	100	100	100	100	94.12	97.3	100	97.06	90.91	96.43	97.44	97.22	96.15	97.83	100	97.92	100	96	97.3	100	95.45	100	1.47	6.82	5.26	87.35	97.73	91.37	96.92	86.98	97.37	93.67	95.65	83.73	98.41	96.3	95.12	89.52	97.22	83.87	97.39	88.43	96.88	90.7	92.31
Locus 993	100	100	100	100	100	100	87.5	96.55	97.78	97.67	97.62	94.87	95.65	96.88	97.14	96.88	89.66	100	94.87	96.97	100	89.66	91.89	83.33	81.82	93.94	12.96	6.38	9.09	90.68	91.06	94.7	87.61	92.41	97.67	93.02	87.06	92.75	91.84	90.11	94.89	89.83	94.21	93.51	96.94	92.23	90.32	91.46	90.62
Locus 994	100	100	100	100	100	100	100	97.73	100	93.55	94.74	97.22	95.24	95	97.67	93.94	100	100	97.78	97.22	96.55	94.12	95.45	95.83	94.44	92.86	16.88	13.21	13.33	92.47	95.37	93.22	91.6	94.74	100	94.2	93.85	92.54	90.6	96.61	92.81	88.79	92.98	76.79	92	93.98	96.18	92.05	96.43
Locus 995	100	100	100	100	100	100	100	91.89	95.74	100	97.87	94.59	100	96.67	94.87	91.43	95.12	96.3	92.5	97.14	90.7	96.67	100	91.89	86.96	100	10.13	3.28	14.81	91.08	98.91	88.03	99.09	93.41	95.45	97.96	95.31	94.04	94.62	95.45	94.83	92.65	96.55	92.11	96.67	90.82	98.13	91.18	92.31
Locus 996	100	100	100	100	100	100	100	100	98.08	92.68	100	96.3	95.24	100	96	100	100	94.12	93.18	97.92	95.65	100	100	91.84	91.18	93.75	3.08	0	0	89.26	99.07	91.53	99.24	91.76	92.86	94.74	94.81	85.31	94.49	94.9	98.39	88.03	95.52	90.48	95.87	84.96	97.66	95.18	96.77
Locus 997	100	100	100	100	100	100	100	96.55	100	82.76	88.24	81.58	100	92.86	95.12	100	97.22	100	97.92	95.45	96.67	100	100	96.55	88.89	100	14.55	9.59	4.76	85.82	89.47	83.48	94.25	82.79	83.78	86.54	74.42	80.85	72.41	83.33	87	83.61	94.9	90.16	84.42	85.56	92.45	88.46	80
Locus 998	100	100	100	100	100	100	100	95.45	97.37	84.62	85.71	92.31	84.62	95.45	82.86	94.12	89.29	100	100	90.32	92.11	100	90	92.59	96.3	97.06	0	2.9	0	79.56	93.22	90	92.59	83.65	92.31	72	80	78.49	90.91	87.01	93.48	79.17	95.77	81.25	89.74	79.76	89.74	79.59	85.71
Locus 999	100	100	100	100	100	100	90.62	94.44	93.48	95.65	100	96.97	92.31	97.44	98	97.73	95.56	96.77	85.71	100	95.83	100	100	90.91	84.62	95.56	1.45	0	0	93.72	89.02	94.59	95.61	94.64	95.24	96.97	96.15	97.52	96.43	96.49	93.55	97.67	98.08	93.62	98.68	95.97	92.56	94	90.91
Locus 1000	100	100	100	90	100	100	96.67	97.56	100	100	100	100	100	100	97.96	100	95.83	100	94.74	100	97.92	96.67	97.3	97.73	93.33	100	0	0	0	93.88	97	94.16	96.72	53.09	38.71	97.22	100	96.07	94.32	98.04	96.35	94.12	96.4	95.92	97.7	93.97	97.24	96.47	96.77
Locus 1001	100	100	100	100	100	100	96.43	92	93.62	93.94	100	97.73	89.29	90.91	92.16	98.04	93.55	96.77	97.96	86.21	100	100	94.87	88.57	90	97.56	16.39	14.58	15.79	93.98	98.94	90.32	92.23	91.67	96.55	94.55	93.1	92.52	93.81	100	98.02	96.1	96.08	94.55	98.89	95.73	95.33	96.2	89.47
Locus 1002	100	100	100	100	100	100	97.5	96.77	100	96.43	97.56	97.44	97.14	97.06	96.77	97.73	97.44	96.43	97.67	100	97.44	91.3	100	97.06	95.24	100	18.67	15.62	16.67	94.17	96.55	95.54	95.06	90.85	96.97	97.56	95.12	93.28	96.91	88.33	91.23	97.65	94.68	97.14	98.84	95.35	96.81	95.45	91.3
Locus 1003	100	100	100	100	100	100	100	94.12	100	100	100	91.67	88.24	100	87.5	96.3	100	100	88	100	100	92.31	100	100	100	92	5.26	0	7.14	93.65	97.87	91.49	100	88.41	93.75	100	86.36	98.61	96.88	97.06	98.31	95	100	70	100	94.12	94.55	92.59	100
Locus 1004	100	100	100	100	100	100	93.33	87.1	97.62	100	97.14	96.88	91.67	96.77	89.74	100	84.62	90.48	93.1	100	100	100	97.83	100	80.65	81.25	0	0	0	88.89	95.71	94.51	92.93	87.42	100	97.06	91.3	93.75	96.55	90.57	95.1	95.83	87.13	96.77	92.54	88.89	95.74	94.55	80.95
Locus 1005	100	100	100	100	100	100	88.89	95.83	100	97.14	94.29	96.55	95	100	94.29	96.55	100	100	100	100	100	100	97.06	100	100	97.06	10.84	8.62	0	93.94	94.44	98.51	96.3	95.19	94.44	100	95.65	98.98	94.05	95.24	97.56	91.67	97.37	93.33	98.67	91.14	97.37	96.43	100
Locus 1006	100	100	100	100	100	100	88.89	95.65	96.88	100	100	96.55	100	94.74	94.12	96.55	100	94.74	96.55	100	100	100	100	100	100	100	3.7	7.02	0	93.33	98.15	95.59	96.2	90.57	100	95.24	100	96.97	93.18	89.06	93.83	92.31	97.37	100	98.7	91.86	96.1	100	100
Locus 1007	100	100	100	100	100	100	88.24	95.65	100	97.22	100	100	100	100	100	96.43	100	94.44	96.55	100	97.56	100	97.22	93.75	100	100	7.23	1.79	0	92.16	94.55	94.03	100	88.12	85	100	95.83	94.74	96.59	94.12	97.4	93.75	98.67	100	94.87	95.35	98.75	96.15	100
Locus 1008	100	100	100	100	100	100	88.24	95.83	95.35	100	100	100	100	95.45	100	100	100	100	100	100	95.24	93.33	97.14	94.12	100	100	3.53	3.39	0	94.17	98.53	90	94.94	94.39	100	100	87.5	96.84	93.33	95.65	97.5	89.47	98.68	100	98.77	98.86	97.62	94.44	100
Locus 1009	88.89	100	100	100	100	100	89.47	86.67	98.25	100	100	100	100	100	95.74	97.14	100	94.12	100	100	97.92	90.91	97.56	100	100	97.22	0	0	0	85.71	96.97	91.14	96.91	88.89	100	91.3	97.06	89.76	95.4	88.89	97.78	93.75	97.3	96.67	94.5	90.18	99.15	93.1	100
Locus 1010	100	100	100	83.33	100	100	93.75	100	94.44	100	100	100	100	100	95.24	96.15	91.3	90.91	89.66	95	100	100	95.24	88.89	100	100	18.18	0	16.67	94.19	89.58	90.2	95.65	95.16	100	100	96	96	97.5	90	93.65	100	91.84	100	91.18	96.72	96.43	95.35	100
Locus 1011	100	100	100	100	100	100	97.14	100	100	95.24	96.36	97.22	96.88	100	100	93.94	100	96.97	96.67	100	100	100	100	97.44	100	98.36	6.49	14.29	18.18	92.68	97.41	94.52	98.68	94.68	96.55	93.81	97.14	92.54	100	96.58	94.62	95.68	95.62	95.92	95.95	90.57	94.37	94.69	96.97
Locus 1012	100	100	100	100	100	100	100	95.24	97.56	97.06	93.48	94.59	94.12	100	100	88.64	85.37	85.71	94.29	100	96.55	94.44	97.56	100	100	93.1	11.27	8.93	10.53	90.48	90.8	90.83	96.7	88.68	92.31	77.78	91.18	90.53	88.16	89.52	90.29	89.77	93.62	90.74	97.7	88.24	92.78	89.58	85.71
Locus 1013	100	100	100	100	100	100	100	100	91.18	95.45	95.83	96.43	88.89	100	100	97.06	90.62	95	96.55	96.55	100	100	96.55	96	100	100	0	3.92	0	95.71	91.53	93.27	100	94.96	100	96.55	90.48	97.33	94.29	96.43	92.68	92.31	94.37	95	100	96.23	100	98.55	94.12
Locus 1014	100	100	100	100	100	100	93.33	100	90	86.36	86.11	80.95	100	88.24	93.55	96.15	86.67	92.31	85.71	92.59	100	91.67	95.45	86.96	94.74	86.36	2.27	0	0	86.73	100	84.72	94.55	82.22	94.12	75	84.85	81.33	96.77	81.48	95.52	90.91	93.44	75	93.94	90.67	89.66	85.96	88.24
Locus 1015	87.5	100	100	100	100	100	100	100	96.67	100	84	96.55	100	94.12	96.15	100	95.24	100	100	100	97.22	100	100	95	92.31	100	2.08	7.69	14.29	86.75	93.62	96.88	100	93.9	100	100	96.15	92.06	97.73	93.75	98.08	100	96.08	93.75	100	98.68	98.59	91.67	100
Locus 1016	100	100	100	100	83.33	100	100	95	100	100	100	93.94	100	94.44	96	96.88	96.77	93.33	100	85	94.29	100	93.33	93.75	88.24	96.97	0	0	0	92.5	93.33	90.57	95.83	91.49	89.47	100	100	92.11	96.55	89.23	98.39	100	94.55	83.33	97.06	95.77	92.98	97.73	100
Locus 1017	100	100	100	100	100	100	100	100	93.75	96.77	96.49	94.74	100	94.87	100	97.56	90.62	100	88.24	100	96.55	96.67	100	91.18	93.1	84.21	0	0	0	85.42	97.48	91.84	96.33	87.25	96.4	86.3	96.97	77.18	97.48	89.8	97.35	89.29	95.96	87.95	96.8	84.76	95.04	87.88	100
Locus 1018	100	100	100	100	100	100	92	97.06	95.74	100	91.11	95.92	92.86	100	100	96.77	94.12	97.06	95.65	93.94	98.48	97.14	97.14	96.88	94.74	100	1.35	1.45	7.41	86.52	96.97	88.34	96.92	89.18	96.15	88.16	97.1	86.17	92.93	95	90.99	93.94	97.32	89.29	94.95	90.98	94.96	93.33	90.91
Locus 1019	100	100	100	100	100	100	95.35	100	97.37	93.94	85.37	100	100	94.12	93.18	100	95	100	92.86	100	98	97.44	97.3	95.74	94.44	94.59	15.25	1.96	9.52	95.77	93.58	95.17	92.17	92.14	96.77	98.33	96.49	94.55	96	92.13	96.06	94.94	95.69	98.39	94.51	91.45	93.38	97.37	100
Locus 1020	100	100	100	100	100	83.33	91.89	92.86	92.86	100	96.55	100	96.15	91.18	96.55	92.59	97.14	93.75	100	94.74	91.23	87.5	90	93.88	94.87	92.73	0	1.56	0	81.91	92.75	88.52	92.9	92.35	96.3	94.12	95.38	80	95.08	87.8	92.81	98.25	90.77	80.77	95.05	92.36	92.72	91.74	87.1
Locus 1021	100	100	100	100	100	100	95	100	97.67	84.62	97.96	94.74	95	94.59	97.56	100	100	96.15	95.12	100	97.62	100	92.5	100	91.67	97.14	2.82	6.25	4.35	99.22	92.5	91.09	96.94	97.64	90	94.87	93.62	92.06	98.41	98.67	94.39	92.31	97.33	100	93.94	91.84	90.1	95.31	88.89
Locus 1022	100	100	100	100	100	100	100	100	95.65	92.59	100	95.83	100	100	97.92	100	92.68	96.67	93.75	100	98.28	100	96.3	95.35	95.65	97.78	5.56	2.22	0	84.28	94.38	93.85	90.83	91.39	100	97.37	89.71	94.67	98.04	91.09	91.09	97.87	95.88	96.55	91.86	95.97	89.9	95.35	95.83
Locus 1023	100	100	100	100	100	100	88.89	93.1	94.12	97.44	89.66	98	93.75	87.1	100	100	97.87	97.06	100	100	100	91.67	96.88	97.78	97.22	95.56	10.96	5.88	8	93.1	96.04	94	95.42	92.31	100	98.51	96.36	95.48	95.92	94.83	94.7	92.86	95.86	95.92	96.04	95.28	94.07	98.13	95.24
Locus 1024	100	100	100	100	100	100	97.3	96.88	100	97.37	100	100	94.44	100	100	97.73	95	100	97.06	100	100	100	100	95	90.91	100	10.11	12.31	4.55	93.06	96.77	93.25	96.84	94.95	92	93.48	97.62	90.61	98.04	93.94	98.94	93.75	99.15	100	100	94.81	96.03	95.4	92
Locus 1025	100	100	100	100	100	100	95.65	100	97.67	90.62	88.64	87.5	100	95.24	94.44	97.14	83.33	93.94	94.44	93.75	98.11	93.33	98.11	96.3	88.89	89.13	1.75	2.08	0	70.48	90.09	85.71	89.55	69.17	86.89	81.48	85.71	65.13	88.89	77.17	91.3	80.8	86.36	70.51	83.19	74.23	88.07	92.39	85.29
Locus 1026	100	100	100	100	100	100	100	88	90.48	90.91	89.66	88.1	100	97.14	84.38	96.97	100	97.87	97.92	100	100	90	94.44	94.44	93.33	97.78	4.71	12.31	10.53	85.34	92.55	88.64	88.12	88.76	93.94	78.95	91.07	85.37	95.24	86.75	93.41	96.3	95.79	89.66	94.74	90.82	98.2	81.13	92
Locus 1027	100	100	100	100	100	100	90.62	91.43	92	97.3	97.44	90.91	95.65	100	93.02	94.74	91.18	97.3	85.71	86.21	94.64	96	90.7	94.87	93.1	95.24	15.85	15.52	7.14	89.04	96.33	91.67	94.4	82.72	97.37	89.47	97.01	91.05	94.02	94.69	95.37	96.85	93.58	97.4	97.22	91.3	94.07	96.77	92.86
Locus 1028	100	100	100	100	100	100	96.43	93.1	100	92.31	95.45	94.12	100	100	100	100	92.86	96.15	88.57	90.91	93.48	96.15	94.74	85.71	91.3	90.32	3.08	1.96	0	89.86	95.31	93.64	90.38	92.12	95	96.15	89.74	94.44	92.96	95	93.02	88.89	91.67	80.56	94.29	89.81	92.45	89.02	95.65
Locus 1029	100	100	100	100	100	100	100	100	97.73	100	100	100	100	97.44	98	100	100	96.88	97.87	100	97.73	100	97.62	100	100	96.97	14.49	5	6.25	92.62	94.05	91.58	95.88	95.51	100	85.19	97.06	90.27	93.64	98.15	98.17	89.29	96.52	94.74	100	95.54	97.37	95.45	95.65
Locus 1030	100	100	100	100	100	100	97.06	100	96.23	100	100	97.96	96.43	100	100	96.97	97.62	100	96.72	100	96.49	93.75	100	91.23	100	97.87	1.14	0	5.13	84.57	99.19	96.43	98	96.17	92.41	92.41	96.94	83.52	99.41	92.44	97.52	95.36	96.32	91.06	95.89	88.79	98.84	94.29	100
Locus 1031	100	100	100	100	100	100	100	100	100	91.18	95.35	97.62	100	94.59	94.87	100	97.5	96.97	93.75	100	97.87	93.94	97.87	94.12	89.47	100	1.52	2	0	90.54	98.08	92.31	96.04	89.54	97.06	95.56	90.57	86.71	92.11	86.67	98.13	88.24	94.69	88.89	95.6	88.79	92.56	92.42	92.5
Locus 1032	100	100	100	100	100	100	94.12	96.55	100	100	94.12	89.47	96.3	100	98.25	95.24	96.77	100	97.56	97.06	97.87	95	92.86	97.37	100	100	0	0	0	93.71	97.12	93.01	91.76	91.52	100	93.22	94.12	95.48	91.57	97.67	98.92	98.33	98.21	95.92	97.56	93.52	98.9	94.29	100
Locus 1033	100	100	100	100	100	100	100	100	93.62	97.3	93.18	98.25	96.88	97.44	98.04	98.08	95.24	91.43	86	84.62	93.1	86.11	100	81.48	85.37	85	8.57	14.04	7.89	88.83	95.56	92.05	94.84	92.61	97.96	94.62	93.51	90.62	93.88	94.64	90.32	90.91	95.21	89.02	96.97	86.44	95.57	94.74	98.25
Locus 1034	100	100	100	100	100	100	93.1	97.06	96.97	91.89	95	97.22	100	82.14	97.92	94.29	100	94.87	97.73	90.91	98.11	92	93.02	91.18	96.15	100	19.72	5.56	12	92.19	93.62	88.75	97.96	95.41	97.96	92.98	84.38	92.73	95.24	92.05	97.03	90.36	94.32	97.96	96.25	94.34	93.52	95.89	95.08
Locus 1035	100	100	100	100	100	100	100	96.15	91.3	100	98	100	95.45	100	100	91.43	92.31	95.65	97.3	96.55	100	96.97	96.88	100	100	87.88	18.33	2.56	13.04	86.96	96.88	90.68	95.96	91.34	94.59	94.64	100	92.57	99.08	93.65	94.62	92	96.58	100	100	95.18	95.83	88.89	97.37
Locus 1036	100	100	100	100	100	100	100	92.86	100	100	97.87	94.29	100	90.91	89.13	100	97.67	100	97.73	95.35	100	100	97.14	100	100	100	0	0	0	96.52	97.98	94.94	97.39	94.69	100	97.22	96.05	96.15	97.12	93.91	99.24	95.65	95.71	98.7	96.03	94.48	96.85	95.79	100
Locus 1037	100	100	100	100	100	100	93.1	97.5	97.5	100	96.97	97.22	88	100	96.08	100	92.31	88.89	91.89	93.02	94.44	95.83	91.43	93.94	82.35	94.29	4.84	0	0	86.52	94.19	90.35	93.62	90.7	90.57	94.44	87.69	85.79	95.6	84.95	95.04	89.52	94.12	87.06	94.57	84.16	88.89	89.02	94.83
Locus 1038	100	100	100	100	100	100	92.31	95.45	96.97	94.44	88	96.43	100	100	100	96.77	100	88.24	100	88.24	100	100	95.24	83.72	100	96.43	2	0	0	78.7	93.42	83.13	97.26	77.66	93.75	84.62	96.77	78.15	97.18	75.93	90.91	90.38	97.44	93.55	92.86	77.38	93.98	91.94	100
Locus 1039	100	100	100	100	100	100	100	100	95	100	97.87	96.97	100	90	96.67	100	100	100	100	96.3	96.15	100	96.43	95.65	85	100	0	0	0	87.04	90.74	96.2	90.14	90.65	100	90.62	87.23	90.22	91.94	93.65	92.77	95.65	95.31	82.61	97.96	93.18	94.87	98.36	88.24
Locus 1040	87.5	100	100	100	100	100	96.15	100	97.01	97.44	90	97.73	96.43	97.22	96.15	94.29	92.11	93.75	94.74	92.5	92.98	100	97.62	100	96.15	96.97	18.46	9.3	11.11	87.3	94.07	88.82	93.8	86.83	94.23	86.08	86.42	85.95	92.25	86.73	94.31	94.23	97.14	92	95.5	90.76	95.73	91.11	96.97
Locus 1041	100	100	100	100	100	100	97.87	100	97.37	100	93.22	96.3	96.3	91.89	100	91.84	100	100	92.16	97.5	97.62	97.22	95.45	88.89	84.85	97.96	6.33	10.53	3.23	90.48	97.35	91.46	92.13	91.98	100	98.18	93.9	90.82	96.64	93.6	95.97	93.62	94.83	100	95.9	86.92	90.98	94.85	100
Locus 1042	100	100	100	100	100	100	100	100	100	89.66	93.62	97.37	100	95.45	97.5	95.35	97.37	96.43	94.29	100	98.08	96.43	100	94.74	100	100	1.56	3.51	6.67	81.94	94.68	88.89	92.38	76.62	100	82.22	94.92	75.32	95.6	84.78	97.89	83.02	92.68	88.37	94.52	86.21	93.7	85.14	93.75
Locus 1043	100	100	100	100	100	100	96.88	100	97.44	100	86.49	90.91	100	100	100	94.29	88.1	100	85.19	92.11	93.02	86.67	91.67	93.75	83.33	92.59	0	0	0	77.62	94.59	82.02	87.88	89.73	94.59	84.78	84.09	85.53	95.18	88.1	94.32	89.47	96	95.35	89.55	82.41	93.88	93.85	100
Locus 1044	100	100	100	100	100	100	100	92.31	100	100	97.22	96.97	100	92.86	96.77	90.62	92.59	100	100	100	93.55	100	100	89.47	93.75	93.1	14.52	0	6.67	94.26	97.18	87.32	95.71	93.94	100	100	97.62	97.76	98.57	93.85	97	89.47	98.48	100	98.28	95.59	95.29	96.61	95
Locus 1045	100	100	100	100	100	100	100	100	100	100	100	100	87.5	84.62	100	100	96.3	100	100	100	100	100	97.06	100	100	96.15	5	2.22	0	94.57	95.77	97.44	97.14	96	81.25	100	95.74	97.74	98.59	92.68	97	94.12	98.57	95.45	98.18	96.15	91.67	96.36	94.74
Locus 1046	100	100	100	100	100	100	96	88.89	96.88	93.94	92.11	92.86	100	100	96.88	100	100	100	96.15	97.06	100	94.12	100	95.45	89.47	100	9.84	0	5	93.94	95.77	90.12	93.51	98.52	94.74	96	100	95.62	94.37	91.57	94.39	100	92.11	100	91.53	94.74	97.62	96.36	94.12
Locus 1047	100	100	100	100	100	100	96	94.44	100	96.97	100	100	100	100	96.88	100	100	100	95.83	100	100	93.75	100	100	94.74	100	12.07	2.22	10	93.75	100	92.68	96.2	97.74	78.95	100	100	93.33	91.18	95.06	97.92	100	97.33	100	100	98.55	96.39	100	94.12
Locus 1048	100	100	100	100	100	100	100	92	100	96.43	100	96	100	90.91	100	97.14	95.83	100	92.31	100	100	100	100	100	100	96	6.56	2	10.53	90.3	92.31	96.74	96.67	93.01	100	100	94.23	95.31	95.65	92.65	89.47	100	97.47	88.46	98.46	96.59	96.34	94.83	100
Locus 1049	100	100	100	100	100	100	100	96	96.3	100	100	100	93.33	90.91	96.15	100	95.65	100	96.15	93.33	100	95.65	100	100	100	96.3	11.48	2	10.53	91.24	98.46	95.6	98.88	98.62	95.45	90	94.12	95.45	94.12	91.55	96.81	100	97.47	100	95.24	97.73	98.8	93.65	90.91
Locus 1050	100	100	100	100	100	100	100	100	97.62	83.33	84.85	94.59	100	100	98.15	100	98	100	100	96.15	92.68	97.44	100	100	100	100	0	0	0	74.11	90	89.39	86.54	87.83	87.5	94.59	94.29	83.33	91.11	88.89	89.52	89.61	95.52	85.29	92	84.21	96.12	90.91	86.05
Locus 1051	100	100	100	100	100	100	91.3	100	100	96.55	94.29	94.29	94.44	90.32	94	100	95.83	100	100	100	97.56	100	97.3	96.77	100	97.56	0	0	0	81.25	93.15	98.57	98.06	90.52	100	97.37	94.87	87.76	94.51	94.44	93.27	91.03	94.07	94.59	93.51	87.01	92.23	88.64	90
Locus 1052	100	100	100	100	100	100	95.83	92.31	95.35	97.14	100	100	100	100	97.5	94.74	96.55	95.83	93.1	100	100	100	100	97.3	88.89	96.67	0	0	0	91.19	95.45	94.44	98.91	93.57	96.77	95.45	98.51	92.49	93.75	95.33	95.65	95.35	96.88	100	100	95.97	96.03	93.98	93.55
Locus 1053	85.71	100	100	100	100	100	97.44	100	95.74	100	100	100	96	97.62	95.12	93.55	97.44	96.43	96.08	100	92.45	100	94.44	97.5	95.83	100	10.61	9.52	0	92.61	98.15	90.98	97.69	93.82	94.12	90.62	96.77	91.96	97.17	91.49	96.03	92.86	95.58	97.18	96.63	90.4	96.06	93.15	95.74
Locus 1054	100	100	100	100	100	100	93.94	100	100	96.88	97.87	100	81.25	100	97.3	95.45	100	100	93.94	94.44	100	100	100	96.77	95.65	100	1.59	2.08	0	87.25	97.14	98.15	100	92	96.77	90.24	98.51	84.89	96.88	92	97.44	92.31	95.56	94.12	95.96	91.38	96.64	94.44	93.1
Locus 1055	100	100	100	100	100	100	100	100	97.73	100	89.58	100	92	90	100	94.12	93.33	92.86	92.31	96.15	100	100	100	93.33	94.74	96.77	1.47	0	0	92.62	97.26	92.08	95	79.31	100	90	97.78	93.63	94.05	95.77	93.48	100	95.05	92	98.44	95.54	90.99	90.48	100
Locus 1056	100	100	100	100	100	100	89.66	92.59	97.22	96.15	96.67	100	96	96.88	94.44	100	91.89	96.67	92.86	100	97.44	96.15	100	96.77	100	100	1.52	15.87	9.09	92.99	96.77	95	97.67	95	92.86	97.3	97.37	93.24	91.76	94.38	94.74	100	97.85	94.59	93.22	98.95	94.87	95	94.44
Locus 1057	100	100	100	100	100	100	85.71	84.62	91.11	88.89	100	85.71	100	90.48	88.46	100	100	95.45	100	100	100	100	88.24	92	88.89	100	10.61	10	8.33	85.88	94.67	87.06	94.94	85	94.44	91.43	94.87	89.74	95.77	88.14	97.18	87.76	88.24	88	94.2	91.04	91.43	97.67	87.5
Locus 1058	100	100	100	100	100	100	100	93.55	96.15	100	100	100	100	91.43	93.02	96.67	100	94.74	97.06	97.44	100	95	94.59	96.15	95.65	91.11	0	0	0	91.84	95.1	93.98	97.98	91.85	96.55	92.59	85.37	85.21	95.19	94.19	96.08	89.66	94.64	96.49	96.2	95.9	96.74	92.54	97.22
Locus 1059	100	100	100	100	100	100	85	93.33	97.5	100	97.56	97.83	95.24	96.43	100	92.86	96.15	91.18	95.45	92.68	100	88.89	88	90	92.86	91.67	4.17	5.88	6.45	80.12	93.64	87.76	94.44	88.3	81.58	85.85	93.44	91.44	95.83	89.9	92.45	95.21	92.56	91.89	95.61	83.21	93.6	94.12	95.74
Locus 1060	100	100	100	85.71	100	100	92.86	100	100	92	91.89	97.14	81.25	93.75	94.74	95.83	95.83	100	95.24	100	94.12	100	100	100	100	100	0	0	4.35	92.93	89.09	92.42	95.45	87.06	94.44	90.48	95.65	97.4	95.83	94.55	93.41	94.44	94.92	92.86	94.55	93.24	92.98	89.13	100
Locus 1061	100	100	100	100	100	100	81.25	100	86.96	96.15	94.29	100	94.12	94.12	94.74	96	100	90.48	100	92.31	96.88	88.24	97.06	86.67	91.3	90.91	0	0	0	87.37	94.55	83.08	88.57	89.66	81.25	92.31	84.09	92.86	96	91.38	85.23	83.05	81.82	86.21	93.33	94.03	89.66	91.3	80.77
Locus 1062	100	100	100	100	100	85.71	100	100	100	100	96.15	100	100	100	100	93.75	100	100	100	100	93.33	100	100	100	100	100	0	0	0	68.97	91.89	78.57	96.43	86.84	100	66.67	95.45	64.71	95.65	85.71	94.55	100	96	88.89	100	81.4	92.5	94.44	83.33
Locus 1063	90	100	100	100	100	100	82.35	81.25	90.48	91.3	95.24	100	91.67	96	96.43	91.89	89.47	100	91.3	96.55	97.67	87.5	92.31	88.46	95.24	91.67	1.43	0	0	84.11	91.03	85.57	97.44	88.98	100	87.1	97.37	82.41	88.46	89.66	91.58	90.57	90.43	96	90.91	86.24	87.38	89.83	96
Locus 1064	85.71	100	100	83.33	87.5	100	86.67	91.67	100	100	100	86.67	92.86	83.33	100	100	92	100	100	100	100	100	92	89.47	91.67	100	13.21	8.11	16.67	94.03	91.67	86.21	96.77	89.13	100	100	100	97.83	94.44	97.5	97.37	83.33	95.65	100	100	91.3	94.74	96.55	100
Locus 1065	100	100	100	100	100	100	95.24	100	97.62	91.3	93.48	93.02	87.5	100	90.62	96.77	85	91.67	94.29	96.43	97.3	96.15	93.33	88.1	91.3	93.48	3.17	1.59	0	90.79	97.67	86.98	95.8	90.27	94.44	92.19	81.08	78.66	95.74	86.41	88.6	93.94	89.52	84.38	93.55	82.79	93.94	87.1	86.36
Locus 1066	100	100	100	100	100	100	94.44	92.86	91.89	88.46	97.56	93.33	88.24	87.5	81.82	89.29	89.66	100	96.43	100	100	95.24	96.67	92	88.24	94.12	15.69	14.29	0	89.05	88.14	80.39	85.11	87.23	100	100	87.88	86.59	90.38	93.33	90.67	100	89.47	64.71	86.11	94.05	90	87.76	92.86
Locus 1067	100	100	100	100	100	83.33	85.71	94.44	97.3	93.33	93.55	100	86.96	95	92.86	93.75	100	100	100	100	100	100	90.32	88	95.24	100	1.72	8.33	13.33	91.95	95.45	87.69	98.11	94.05	91.67	100	95.65	91.89	95.45	93.1	90.79	100	97.62	83.33	94.59	95.51	88.24	95.24	85.71
Locus 1068	100	100	100	100	100	100	100	94.74	100	95.24	97.22	96.88	93.33	100	93.75	97.67	90	100	86.67	100	100	96.77	100	88.46	91.3	94.44	2.99	9.76	17.65	90	96.67	93.55	94.55	90.12	100	100	93.75	97.26	100	92.98	91.57	80	98.04	100	97.37	96.05	87.34	97.67	100
Locus 1069	100	100	100	100	100	100	100	92.59	100	88.89	89.47	84.21	85.71	85.71	86.96	94.87	100	96.55	94.29	92.11	91.11	87.88	97.22	85.71	87.5	92.31	12.35	8.33	17.65	84.71	88.1	87.41	87.5	83.33	64.71	85.71	88.24	85.25	86.73	85.05	81.72	79.17	81.44	77.78	83.33	84.43	88.66	80.43	88
Locus 1070	87.5	100	100	100	100	100	91.67	96.3	97.5	100	85.71	97.3	100	96.97	97.22	100	92.11	90.62	94.29	100	95	100	100	85.29	86.96	97.67	0	0	19.05	82.26	97.06	92.91	93.81	95.95	97.67	81.82	93.02	87.5	97.75	93.42	91.25	97.7	98.1	98.08	98.44	90.62	96.12	93.85	100
Locus 1071	83.33	100	100	100	100	100	100	96.15	94.44	100	97.87	97.14	100	96.43	96.77	95.12	100	94.87	100	96.88	92.31	100	97.06	100	100	97.5	5.97	6.52	4.35	80.91	95.06	89.25	93.9	90.16	97.87	93.75	92.31	89.74	93.75	90	95.12	89.23	96.74	97.83	97.78	86.25	96.59	94.03	93.75
Locus 1072	100	100	100	100	100	100	100	100	100	100	100	96.08	100	100	91.11	95.56	100	100	92.5	100	94.44	90.48	97.56	97.44	96.77	100	1.61	0	2.86	92.67	99.05	95.51	97.48	95.98	91.94	95.95	94.12	95.29	99.03	94.44	96.36	95.38	95.86	96.34	97.54	95.59	97.73	95.45	95.83
Locus 1073	100	100	100	100	100	100	96.88	100	94.74	100	95.45	98	100	96.88	98.04	100	96.77	100	100	94.44	100	97.44	97.87	92.16	100	100	1.32	1.47	5.26	88.11	97.89	95	98.36	92.61	97.06	94.64	97.62	90.26	95.38	91.49	91.74	92.91	94.85	94.32	96.91	90	96.75	97.39	100
Locus 1074	85.71	100	100	100	100	100	95.83	95.45	97.87	100	93.48	100	95.83	96.97	100	90.32	97.06	91.67	97.73	96.3	100	94.12	97.73	87.5	92.31	94.74	4.62	3.51	12.9	94.87	93.02	87.69	95.65	94.78	100	94.83	93.85	96.73	99.05	91.36	96.94	93.08	96.23	97.67	95.79	94.34	96.46	91.67	90.62
Locus 1075	100	100	100	100	100	100	96	100	95.12	100	93.62	100	90.48	100	95.24	97.14	96.77	100	96.88	100	97.92	100	100	96.88	90.62	97.78	0	0	0	91.45	96.3	91.67	95.73	93.42	92.31	97.5	98.33	87.5	98.82	98.92	99.16	97.96	95.8	88.37	100	92.37	96.06	97	93.33
Locus 1076	100	100	100	100	100	100	97.37	100	98.04	97.14	97.62	96.3	100	97.44	95.12	97.67	95.74	94.87	97.62	95.35	95.56	96.88	100	97.62	96	96.15	9.09	5.26	0	92.95	95.05	91.91	96.67	90.26	93.55	93.22	96	88.52	96.72	92.59	92.11	94.29	94.92	86.36	94.21	97.64	96.58	97.37	90.62
Locus 1077	100	100	100	100	100	100	88.89	96.43	100	100	86.67	95.12	95.83	100	96	94.29	96.77	100	97.44	96.43	100	100	100	88	92	96.55	0	0	0	91.73	98.75	92.59	91.21	95.76	92.31	100	95.24	89.91	96	95	88.64	89.29	98.85	96.55	91.07	88.1	90.67	90	100
Locus 1078	85.71	100	100	100	100	100	93.75	88.24	97.3	92.86	97.37	97.3	100	96	85.71	97.37	96.67	93.33	100	100	97.92	95.65	100	94.29	100	96.77	16.67	15.56	4.55	88.62	96.3	92.38	95.12	89.74	100	88.57	95.56	85.71	92.41	91.67	93.67	91.07	96.25	77.14	95.24	87.07	96.67	89.06	95.24
Locus 1079	100	100	100	100	100	100	91.43	88.89	93.62	91.43	89.66	95.83	90.48	92.86	91.43	87.88	88.89	90.91	95.08	90.32	94.12	84.38	89.36	85	90	91.67	17.91	7.55	13.33	87.8	91.06	88.3	94.33	94.59	95.45	88.54	96.43	89.3	92.57	92.44	92.86	93.92	92.03	91.59	93.51	89.93	92.7	87.63	92.65
Locus 1080	83.33	100	100	100	100	100	90	93.55	95.74	91.18	98.04	97.37	95.83	100	100	100	88.24	97.44	93.94	91.18	88.89	86.21	90.7	97.37	85.71	96.08	1.16	1.64	0	77.78	89.91	83.58	94.26	82.61	100	90.74	93.94	78.49	91.76	87.21	93.6	94.34	95.37	86.27	84.52	79.49	89.55	83.67	89.29
Locus 1081	100	100	100	100	100	100	96.3	96.97	97.14	94.29	93.75	97.83	100	100	100	97.67	97.22	96.55	100	100	100	100	100	91.18	100	95.74	0	0	0	89.54	93.8	90.77	92.92	84.93	98.31	95.08	91.43	83.89	98.02	91.3	93.44	91.96	97	87.69	94.85	86.21	92	90.24	94.44
Locus 1082	100	100	100	100	100	100	93.75	92.11	97.96	100	96.23	95.35	92	95.24	96.88	97.06	96.77	94.87	100	96.77	98	96.97	98.08	97.44	95.24	97.37	1.32	1.67	3.33	86.44	92.37	88.62	93.02	94.44	90.38	89.16	95.95	87.08	94.4	91.26	94.89	91.5	97.99	86.52	94.7	91.23	95.83	87.38	93.88
Locus 1083	100	100	100	100	100	100	94.29	100	96	100	94.23	97.92	100	96.43	97.83	94.44	100	100	100	100	100	93.55	94.59	100	100	96.3	1.52	1.92	5	82.61	95.28	92.86	94.83	90.38	100	91.67	87.32	85.63	90.83	89.58	92.91	90.14	93.16	94.87	96.67	91.06	92.68	93.58	93.1
Locus 1084	100	100	100	100	100	100	97.3	89.29	100	90	95.92	91.49	86.67	92	100	95.24	100	96.88	97.56	97.5	100	90	95.74	100	88	98.04	0	0	3.33	91.35	95.08	95.54	97.6	95.29	96.15	93.94	94.03	92.63	96.04	89.32	97.44	97.06	97.6	97.62	94.87	92.74	92.96	90	100
Locus 1085	100	100	100	100	100	100	93.75	89.19	100	94.44	92.68	93.88	100	100	100	94.59	86.84	100	89.19	96.97	90.48	92.59	97.22	83.33	86.84	97.73	4.92	1.92	5.88	76.92	95.88	89.44	93.55	88.2	98.28	90.16	95.12	76.68	94.53	89.62	90.62	91.6	93.8	97.67	95.65	85.83	92.03	91.45	93.02
Locus 1086	100	100	100	100	100	83.33	94.87	95.56	100	100	98.04	92.5	92.68	100	91.53	91.89	96.43	90.91	94.44	95.35	97.73	100	93.02	96.15	86.96	91.18	1.27	1.92	0	89.25	92.44	91.49	90	85	95.45	88.79	95	85.59	91.11	92.8	92.04	89.8	92.86	85.11	88.7	84.89	93.46	90.18	87.69
Locus 1087	100	100	100	100	100	100	97.06	95.35	100	97.14	93.88	100	95.45	92	96.49	97.67	96.3	97.5	96.23	97.44	100	96.43	95.35	98.04	94.74	97.3	2.53	0	0	86.71	95.8	94.51	94.78	88.3	97.44	92.93	95.89	84.46	96.83	90.91	92.79	91.85	90.7	88.98	94.59	85.71	94.37	86.27	98.25
Locus 1088	100	100	100	100	100	100	96.43	100	100	92.86	93.65	96.43	95.83	95.35	97.67	93.1	96.67	96.88	98	94.44	98.28	91.3	100	88.1	85.71	92.31	0	1.47	0	78.79	90.77	82.99	91.67	77.62	90.48	82.98	90	75.46	93.96	87.5	91.79	90.12	93.33	84.27	96.43	81.1	90.68	83.33	98.59
Locus 1089	88.89	100	100	100	100	100	96.3	100	97.22	95.65	97.44	100	83.33	100	96.88	86.11	86.11	90.32	93.88	97.14	95.45	92.86	97.62	91.3	100	96.97	1.67	0	0	75.6	97.78	86.99	95.96	78.47	88.46	74	93.75	72	91.3	86.96	88.42	91.36	93.14	82.46	91.3	77.78	91.59	81.67	92.31
Locus 1090	100	100	100	90	100	100	100	88	100	96	95.74	100	90	100	96.88	97.22	94.44	86.67	92.31	93.33	97.83	95.65	93.33	92.31	90.48	97.73	14.75	14.58	9.52	92.74	91.89	90.72	97.33	91.67	88.89	88	95.35	91.94	98.36	92.5	93.68	91.3	92.94	93.75	95.71	92.47	95.4	95.31	100
Locus 1091	100	100	100	100	100	100	83.33	96.55	98.08	96.67	97.37	97.22	100	100	96.67	94.59	82.35	100	88.89	90.91	94.34	94.74	86.05	85.29	88.89	92.5	0	0	0	80.37	90.38	85.43	89.9	81.4	94.29	87.93	96.67	69.72	97.25	86.72	92.86	88.44	88.73	89.13	94.79	87.16	93.66	87.8	94.74
Locus 1092	100	100	100	100	100	100	87.18	97.22	90.38	93.75	94.12	92.5	84	96.97	91.3	97.22	90.62	96.43	100	92.86	97.78	90.48	89.13	95.12	85.71	100	18.92	16.39	4	85.71	94.39	92.72	95.97	86.46	95.12	92.71	94.92	81.5	93.33	81.73	86.07	90.58	92.68	93.02	93.48	88.1	90.4	90.62	94.12
Locus 1093	100	100	100	100	100	100	100	100	100	97.5	88.89	100	100	100	100	95.12	91.11	92.31	88.57	97.5	93.62	95.65	97.44	97.73	88.46	97.22	7.14	3.28	7.14	74.15	91.23	84.62	94.83	84.18	100	94.87	92.11	82.03	94.68	86.87	97.04	89.68	93.65	90	97.56	90	93.6	85.51	98.33
Locus 1094	100	100	100	100	100	100	100	94.12	96.15	92.59	93.33	98	100	100	95.74	97.37	100	96	92.5	100	97.73	94.12	92.68	89.74	91.67	97.92	18.06	8.93	15.38	86.71	93.02	87.58	91.2	88.61	94.74	85.94	93.1	88.83	88.37	92.37	91.45	93.94	90.07	92.16	92.22	88.61	94.59	84.78	100
Locus 1095	100	100	100	100	100	100	96.77	100	93.18	97.5	98.11	90.48	100	97.14	100	100	97.62	96.97	95	97.06	100	100	97.73	97.37	100	89.74	19.67	19.7	15.79	91.14	97.32	92.03	98.37	91.44	94.12	95.83	96.3	93.78	96.19	49.52	46.67	95.65	95.41	93.24	92.86	94.92	93.75	94.32	95.65
Locus 1096	100	100	100	100	100	100	100	97.14	100	92.68	92.16	97.73	95.45	100	98.31	96.88	94.12	97.56	95.35	100	95.92	100	96.15	96.08	100	100	7.53	3.03	0	89.69	97.22	89.1	98.03	91.4	95	87.1	97.5	86.21	96.24	87.6	97.89	89.44	98.03	91.89	96.08	91.2	94.9	87.23	94.55
Locus 1097	83.33	100	100	83.33	100	100	94.12	97.22	92.86	100	95.24	93.75	90	96.67	92.16	100	97.5	95	100	97.83	100	94.44	100	95.45	100	96.97	2.78	2.94	4	83.43	92.78	86.09	92.9	85.16	95.35	81.11	95.65	83.23	96.82	90	94.66	93.38	93.71	88.78	93.1	85.37	95.14	92.39	96.55
Locus 1098	100	100	100	100	100	100	94.12	100	100	94.29	97.56	95	100	97.3	97.78	100	93.1	100	98.11	95.35	96.67	100	95.56	100	100	97.96	15.25	19.57	15.38	91.84	99	88.17	95	93.81	85.71	94.29	94.12	96.09	97.52	91.55	99.16	92.73	94.79	97.92	95.65	92.47	95.24	93.02	100
Locus 1099	100	100	100	100	100	100	91.3	91.3	96.15	92.59	92.11	97.83	90.48	96.15	88.24	93.94	87.5	100	81.08	100	92.31	100	97.96	91.67	87.5	88.1	14.49	9.26	7.69	82.01	93.26	90.57	92.13	84.77	90.91	95.65	98.11	88.21	94.38	84.62	95.33	95.74	91.01	100	95.74	89.34	90.43	92.5	100
Locus 1100	100	100	100	100	100	100	90.32	100	97.96	96.43	93.18	94.12	96.43	100	96.55	92.86	95	95.45	88.24	92.86	93.75	93.75	96.43	97.22	100	89.36	2.82	5.77	5	83.24	93.68	84.13	94.06	80.31	92	84.38	97.67	86.78	91.21	87.1	92.13	96	93.68	90	90.91	82.2	95.12	88.78	100
Locus 1101	100	100	100	100	100	100	100	100	92.86	88.89	100	88.89	92.59	93.55	97.14	93.94	100	95.65	96.77	96	95	94.12	97.06	93.55	96.77	100	5.97	0	9.52	97.04	94.05	89.32	98.23	94.35	100	96.49	91.67	98.29	93.75	96.25	97.32	93.68	96.34	91.23	95.7	89.58	95.9	93.94	100
Locus 1102	100	100	100	100	100	100	100	96.55	100	88.46	97.56	95.24	100	96.67	100	96.88	90.91	95.83	100	100	100	100	97.62	100	96.3	95.56	10.61	0	12.5	97.22	91.25	95.73	99.14	93.38	97.5	98.51	93.44	90.28	96.26	93.9	96.3	98.21	96.81	91.3	96.67	96.91	95.24	93.83	90
Locus 1103	100	100	100	100	100	100	96.43	96.55	97.87	100	97.44	97.73	100	100	94.87	94.44	97.06	96.43	97.5	96.97	100	100	97.14	100	95	97.96	8.47	16.33	11.11	93.96	100	90.65	96.36	89.07	93.33	97.4	93.88	89.44	96.26	92.86	96.43	98.95	92.56	90.91	95.96	94.79	96.12	89.33	100
Locus 1104	100	100	100	100	83.33	100	100	100	96.15	93.33	97.3	97.37	100	95.83	98.04	100	100	96.67	97.3	97.14	98.46	96.97	97.62	94.44	97.3	94.29	5.63	7.81	9.38	92.12	96.3	90.57	98.02	90.17	100	95.83	92.54	88.89	96.1	92.92	94.21	95.59	95.04	97.83	97.62	90.65	89.74	88.89	95
Locus 1105	100	100	100	100	100	100	95.65	90.48	97.87	100	100	100	92	100	97.73	97.92	93.1	94.44	100	88.57	96	100	97.78	95	96.15	95.74	2.63	1.69	0	89.22	98.97	94.38	98.23	90.62	97.18	94.44	94.2	83.33	97.22	95.28	96.43	91.34	95.8	93.67	96.69	88.79	96.46	95.24	93.44
Locus 1106	100	100	100	100	100	100	100	94.29	97.67	100	100	100	95.65	100	94.74	90.91	97.37	96	92.11	96.43	100	100	93.18	100	100	100	0	0	0	78.44	98.23	90.32	96.77	85.52	97.3	87.3	97.06	77.72	96.67	89.69	91.38	91.59	98.41	90	98.11	90	98.31	95	98.08
Locus 1107	100	100	100	100	100	100	95.24	100	100	94.74	100	97.14	100	94.12	92.11	100	97.06	84.62	96	100	100	92.86	97.22	96.15	95.65	96.15	0	0	0	89.72	98.85	98.39	95.12	93.42	95.96	88.37	97.96	92.22	96.74	93.88	96.47	96.94	92.55	90.48	95.4	95.77	91.4	94.12	93.55
Locus 1108	83.33	100	100	100	100	100	100	96.43	100	97.44	100	95.65	95.45	100	93.02	93.75	89.19	96.3	92.5	97.22	95.35	96.15	93.02	97.06	95.65	85.71	0.98	0	0	85.38	93.04	92.79	93.18	93.6	94.74	92	98	90.67	95.06	91.92	96.2	100	98.06	100	95.71	94.31	92.92	98.7	90.48
Locus 1109	100	100	100	100	100	100	100	96.43	94.87	100	100	95.45	90.48	97.3	97.44	100	100	100	100	100	100	95.65	97.56	96.88	100	96.88	0.99	1.59	3.57	92.77	95.5	94.39	98.81	97.55	90.91	88.46	98.15	97.26	94.74	96.67	95.56	100	98.92	96.15	95.45	95.76	99.08	95.95	100
Locus 1110	100	100	100	100	100	100	100	91.89	98.11	97.67	91.89	97.37	100	96.77	100	100	91.43	97.22	93.55	97.37	97.67	94.29	96.55	97.06	84	100	7.58	0	2.94	77.84	95.97	87.2	94.66	83.76	93.18	75	95.95	79.51	93.15	87.5	95	81.98	95.71	90.38	95.83	86.78	96.67	89.36	95.24
Locus 1111	100	100	100	100	100	100	100	100	97.92	100	93.94	95.45	95.45	100	100	100	97.22	100	97.06	100	97.87	100	100	100	96.43	97.67	0	0	0	93.94	98.11	92.81	99.02	94.92	97.14	98.53	93.48	95.12	94.12	97.67	98.37	98.97	98.97	100	97.73	97.3	97.12	97.3	100
Locus 1112	100	100	100	100	100	100	96.15	100	100	100	100	100	100	96.43	100	100	96.88	100	97.67	100	97.44	93.1	100	97.56	100	92.11	1.72	0	0	93.71	94.55	95.9	95.9	95.27	98.39	96.04	96.2	93.58	96.43	97.37	95.92	96.55	96.36	95.69	96.15	86.96	97.5	90.59	96.49
Locus 1113	100	100	100	100	100	100	100	95	97.83	92.86	88.24	92.86	96.43	90.91	90	100	96.55	96.67	95.12	100	97.62	100	96.97	89.66	85.71	100	0	3.51	6.06	86.16	94.62	92.38	96.67	90	93.75	97.06	97.1	91.57	95.33	94.74	94.5	95.65	95.58	92.16	93.59	93.33	96.43	98.41	92.86
Locus 1114	100	100	100	100	100	100	97.06	93.1	100	100	97.14	95.24	100	100	100	96.88	94.59	93.33	100	100	95.24	96.15	96.43	100	94.74	100	6.67	0	0	88.55	94.12	92.24	92.08	87.58	79.41	92.59	95.65	88.57	97.27	82.43	90.59	92.68	93.07	95.59	95.18	84.54	93.64	92.65	96.43
Locus 1115	85.71	100	100	100	100	100	96.3	100	100	89.29	88.89	90.91	100	100	100	95.24	89.66	100	91.18	100	96.77	100	100	100	100	97.37	0	0	4	64.58	88.24	85.39	88.51	83.33	89.66	89.58	91.23	68.66	92.59	85.33	97.96	84.78	97.59	90	95.65	79.17	96.25	88.46	84.21
Locus 1116	100	100	100	100	100	100	97.06	100	100	100	95.24	96.3	100	100	98.31	100	94.59	94.44	97.44	100	98.15	100	100	100	100	100	15.87	5.45	0	98.74	97.25	94.87	95.04	97.02	100	96.3	90	97.62	97.89	96.43	95.8	98.33	92.59	92.11	95.06	96.91	98.26	96.67	95.45
Locus 1117	100	100	100	100	100	100	100	96.88	100	96.88	95.24	97.87	90.91	100	98.18	100	95.12	100	100	96.43	100	100	97.3	97.37	100	97.96	0	0	0	88.41	94.59	93.44	95.83	91.49	94.74	92.16	96.43	88.76	92.94	94.38	94.64	94.37	95.24	94.34	98.53	91.84	94.17	96.55	100
Locus 1118	100	100	100	100	100	100	100	100	97.67	96.88	100	100	100	100	100	94.12	96	100	100	100	98.11	100	100	100	100	95.65	17.24	14.58	13.64	86.13	94.85	92.63	94.83	88.82	98.48	88.68	94.51	80	95.41	91.49	96.15	93.55	94.44	89.04	98.21	85.58	95.35	89.86	100
Locus 1119	100	100	100	100	100	100	95.65	100	97.92	93.33	92.86	94.87	100	94.87	93.94	97.37	89.66	100	100	91.18	97.78	93.75	93.02	84.44	94.29	97.06	19.64	12.2	18.18	88	95.1	92.75	95.8	89.68	94.29	89.83	93.24	90	93.98	91.46	96.4	89.16	92.86	88.68	96	90	92.14	92.21	100
Locus 1120	100	100	100	100	100	100	85.19	93.94	92.86	96.97	100	96.3	100	96.43	97.14	96.67	92	96.43	91.43	89.29	94.87	96.88	83.33	92	94.44	85.71	12.07	10.87	19.05	87.3	96.34	89.68	96.43	87.79	100	87.5	87.14	86.86	93.62	89.87	89.16	93.75	91.09	90.54	93.33	92.31	99.03	95.45	86.57
Locus 1121	100	100	100	100	100	100	100	100	97.3	93.33	98.08	87.18	100	96.55	97.96	94.44	100	100	97.5	96.67	100	97.3	95.83	93.94	100	100	6.9	3.57	3.23	63.35	98.08	77.6	95.28	63.64	90.48	84.62	94.94	35.96	95.24	78.22	95.31	79.12	96.4	71.01	95.12	67.35	93.08	75.31	96.88
Locus 1122	100	100	100	100	100	100	100	91.43	97.62	100	98.18	97.73	88.89	92.59	95.45	95	100	94.29	95	91.43	91.49	95	91.49	90.62	100	100	6.1	7.27	0	98.59	91.67	93.1	96.43	96.52	94.44	88.57	100	93.51	93.75	95.97	95.87	95.45	97.44	95	97.3	96.1	94.53	96.64	84.62
Locus 1123	100	100	100	100	100	100	96.55	95.65	97.67	94.12	97.3	100	96.77	97.14	95	96.3	93.94	100	97.44	100	100	100	96	93.94	100	100	7.04	1.85	0	90.74	96.74	90.83	95.24	90.48	94.87	91.07	79.63	91.89	97.64	88.24	96.12	89.08	95.05	95.95	92.24	90	96.4	94.03	98.67
Locus 1124	100	100	100	100	100	100	97.06	100	97.87	97.06	97.62	100	100	95.45	100	97.87	88.89	100	100	97.3	100	100	96.77	97.3	95.65	97.44	1.39	1.23	0	90.42	95.83	93	97.06	95.65	90.91	94.92	92.98	91.22	98.1	94.68	97.37	93.98	92.66	94.83	95.24	91.09	92.08	93.33	100
Locus 1125	100	100	100	100	100	100	96.3	96.55	100	94.29	100	98.08	100	95.65	97.67	100	96	93.33	93.75	100	97.44	100	97.22	100	100	100	0	0	0	94.19	98.95	93	98.15	96.47	100	95.16	96.43	96.03	99.07	98.98	99.08	94.81	97.2	92.73	100	96.15	98.98	96.72	100
Locus 1126	100	100	100	100	100	100	96.3	96.77	95.83	91.89	97.78	97.96	95	95.83	93.02	97.78	100	93.55	100	100	100	96	97.14	100	95.24	100	2.99	0	0	92.98	97.03	91.59	97.22	96.55	100	98.46	98.18	95.42	96.33	95.1	98.18	96.1	95.15	94.64	98.84	97.32	96	98.41	88.89
Locus 1127	100	100	100	100	100	100	88.46	93.1	100	96.15	95.56	100	95.24	100	100	96.67	100	92.86	97.5	100	95.24	100	95.45	96.3	96.43	96.67	5.88	3.51	2.94	95.27	93.75	95.24	97.09	94.67	96.55	93.62	98.15	95.86	97.3	95.88	99.05	97.3	98	97.14	93.24	98.29	96.84	93.15	96
Locus 1128	100	100	100	100	100	100	85.19	85.71	97.44	96.15	100	100	95.24	100	100	100	96.77	96.55	94.87	95.83	100	96.77	97.73	96.15	92.86	100	7.69	8.33	2.94	96.79	93.67	91.51	93.2	94.15	100	91.84	96	94.52	90.67	96.94	98.1	98.55	93.14	100	93.24	96.58	90.53	88.89	91.67
Locus 1129	100	100	100	100	100	100	87.5	95.24	100	86.36	91.18	86.21	100	95.45	92.59	100	89.29	100	100	91.3	100	100	100	93.1	81.25	96.43	4.76	12.96	5.26	81.91	93.65	84.48	81.43	91.46	100	83.33	91.18	95.16	87.3	75.51	92.77	75	91.53	100	92.68	92.19	91.3	89.19	100
Locus 1130	100	100	100	100	100	100	100	96.67	88.46	100	95	94.74	100	100	96.88	91.67	100	95.45	94.74	100	100	92.31	96.55	97.22	85.71	96.67	0	0	4.35	84.43	95.08	89.23	92.05	86.55	100	95.65	91.89	82.58	98.94	88.57	95.29	89.36	96.55	81.82	95.24	94.32	94.12	79.17	90
Locus 1131	83.33	100	100	100	100	100	86.36	100	94.87	97.22	100	95.92	94.74	93.33	98	92	88.89	86.21	83.33	96.97	95.83	90.48	95	82.22	81.58	94.59	12.82	14.29	8	87.67	95.45	93.33	94.35	95.15	95.83	88.1	86.96	93.26	91.59	88.42	96.4	94.52	92.11	100	93.94	90.18	95.62	97.44	100
Locus 1132	100	100	100	100	100	100	93.33	93.33	96	93.33	95.12	90.32	100	100	94.12	97.37	91.18	94.59	100	97.37	95.45	96.77	100	93.75	83.33	93.62	14.29	18.75	18.18	87.86	47.62	93.23	93.22	86.71	93.33	91.3	94.37	84.32	96.88	95.56	92.11	90.73	94.4	95.35	94.44	90.43	94.74	90.11	95.74
Locus 1133	100	100	100	100	100	100	100	96	100	96.88	97.3	95.74	94.74	91.43	90.91	92.31	94.12	97.22	100	100	97.37	95	100	100	90	97.14	12.77	10.91	0	88.24	93.75	81.25	94.29	84.11	93.75	80.77	90.91	80	91.76	86.76	90.29	91.67	93.55	80	91.67	89.09	94.02	79.69	91.67
Locus 1134	100	100	100	100	100	100	100	100	91.84	100	94.29	100	100	100	100	100	89.19	95.65	94.44	100	91.84	94.59	95.24	96.55	100	100	0	0	0	81.41	94.44	85	90.67	84.85	93.62	82.76	85.94	82.88	94.9	98.78	91	88.49	93.69	85.71	91.92	85.59	96.63	86.44	100
Locus 1135	90.91	100	83.33	100	100	100	95.65	100	100	100	97.5	97.44	100	100	94.44	92.86	96.55	100	97.22	96.43	95.83	93.33	94.87	97.22	100	100	4.23	3.77	0	96.72	96.84	90.7	94.85	91.79	82.61	97.56	89.13	91.78	96	94.68	94.38	96.67	94.9	93.55	95.71	93.48	98.17	95.45	96.67
Locus 1136	100	100	100	100	100	100	100	92.86	100	91.67	100	95.83	100	100	100	100	94.44	90	91.67	94.44	100	100	96.77	88.24	90.91	95.45	0	0	0	92.59	95.35	89.06	93.75	96.2	100	100	100	97.98	95.65	98.25	97.22	87.5	94.12	95.45	100	88.71	94.34	93.75	87.5
Locus 1137	100	100	100	100	100	100	94.12	100	96	96.97	100	97.37	95.24	96.43	97.78	95.74	97.3	100	100	100	100	100	100	97.22	96.77	100	0	2.82	7.69	92.13	96.81	94.4	94.12	94.44	96.67	93.55	95.89	93.68	94.69	92.59	95.65	97.14	97.85	89.66	100	95.5	97.52	95.29	100
Locus 1138	100	100	100	100	100	83.33	95.24	92.86	94.29	94.12	100	94.74	100	100	93.33	97.5	87.88	90.91	92	100	96.55	94.12	97.06	89.66	96	97.62	0	0	0	88	95.77	90.74	91.04	90.76	95	90.91	97.3	89.24	90	85.9	91.03	94.74	93.26	92.68	97.78	90	93.98	89.66	93.33
Locus 1139	100	100	100	100	100	100	96.55	93.33	93.02	87.5	96.36	100	96	100	100	94.59	95.35	96.97	95	93.94	95.56	100	94.12	92.5	86.21	93.75	6.19	7.35	4	72.11	99.18	78.63	96.52	73.84	94.44	86.11	95.16	64.16	97.09	86.46	98.57	88.52	98.36	89.58	95.74	77.5	95	92.11	96.88
Locus 1140	100	100	100	100	100	100	92.86	92.59	95.65	100	97.5	94.44	100	95	97.3	83.33	83.33	84.21	90	96.88	86.84	89.47	94.87	88.46	82.61	97.3	10.53	9.09	0	94.62	94.12	93.98	95.7	95.08	96.88	91.3	90.91	93.44	96.81	94.74	93	94.34	91.09	96.61	91.11	92.68	95.41	95.45	89.74
Locus 1141	100	100	100	100	100	100	96.43	96.43	90.7	100	100	95.74	90	100	95.92	91.18	100	100	94.59	93.33	97.62	100	97.06	100	100	97.44	11.69	0	0	96.39	97.59	90	97.41	90.66	96.43	90.62	100	95.51	94.68	89.32	95.73	97.65	97.22	96.43	96.67	93.53	99.07	90.41	100
Locus 1142	100	100	100	100	100	100	94.29	100	89.8	100	98.39	92.86	100	100	96.67	98	92.73	95.24	92.98	92.31	100	92.68	91.07	94.44	94.29	95.92	4.94	5.08	5.41	88.89	95.15	91.58	88.11	92.74	95.56	91.07	93.18	91.36	98.33	86.92	95.62	98.11	90.14	100	91	90	88.49	94.74	96.77
Locus 1143	100	100	100	100	100	100	80.56	92.86	91.67	92.59	96.61	89.83	87.5	94.44	95	96.08	88.52	100	85.96	91.67	92.06	85	93.1	81.58	80.56	94.12	0	5.17	2.5	80.49	93.52	85.64	82.64	91.37	97.87	90.32	95.74	93.13	94.4	88.99	89.51	94.44	89.21	98.59	88.57	91.37	94.96	88.52	84.38
Locus 1144	100	100	100	100	100	100	94.59	93.94	98.25	88.64	85.96	89.29	100	100	97.78	100	96.55	97.37	95	100	97.67	96.77	94.23	97.67	100	100	8.96	11.76	19.44	71.52	90.43	79.33	86.33	78.62	90	74.7	91.8	76.84	86.71	78.1	92.62	81.82	92.2	87.18	92.62	75.42	88.51	80.17	90.24
Locus 1145	100	100	100	100	100	100	96.67	96.55	95	95	96	94.12	100	93.1	100	88.24	82	84.38	92.86	85.71	96.15	96.77	100	96.55	100	95	0	1.79	0	91.23	97.27	86.92	94.5	92.54	100	89.74	89.36	86.83	97	86.08	98.02	97.67	98.94	86.67	98.84	94.95	94.17	87.5	96.3
Locus 1146	100	100	100	100	100	100	92.68	100	97.78	97.22	98.15	98	100	96.97	98.04	100	100	100	95.92	100	96.55	97.14	100	100	100	100	4.11	3.28	5.71	93	97.89	96.03	96.58	98.22	93.42	93.75	95	92.82	97.39	92.77	97.81	93.79	96.91	94.02	97.14	96.77	96.32	94.06	98.55
Locus 1147	100	100	100	100	100	100	82.76	90.91	97.62	96	93.33	93.48	95.65	100	96.08	100	82.93	90.62	91.18	93.94	92.5	93.75	87.23	91.67	90.91	97.22	3.12	0	3.45	82.19	97.5	94.07	96.08	93.71	97.56	91.53	94.44	89.23	96.7	92.86	95.59	92.59	94.35	87.04	97.53	93.81	92.19	97.47	89.66
Locus 1148	100	100	100	100	100	100	100	96.55	100	92	100	91.49	100	94.74	95.92	90.62	87.8	100	100	100	95.12	93.75	97.92	96	95.24	97.3	9.52	3.33	3.57	88.11	97.33	95.62	96.26	93.01	95.24	93.1	100	95.38	96.88	96.97	96.95	89.16	94.21	90.91	97.5	90.18	91.47	91.03	93.55
Locus 1149	100	100	100	100	100	100	100	100	100	93.33	95.92	85.71	100	100	100	91.67	93.62	100	88.46	94.44	95	84.62	98.11	97.22	95.65	94.87	12.31	3.51	4.76	87.22	95.12	92.23	92.31	93.69	97.14	96	90.14	92.06	89.58	96.55	97.27	92.65	94.51	95.08	95.29	90.11	94.26	87.72	96
Locus 1150	100	100	100	100	100	100	92.31	96	100	91.3	95.92	94.74	92	92.59	93.94	92.59	96.77	97.14	97.22	92.31	97.22	86.36	93.02	94.29	91.3	96	0	0	0	94.85	98.46	95.1	94.74	89.93	96.08	94.83	92.42	95.45	93.41	92.41	90.53	91.58	91.57	96.55	98.86	93.64	91.11	92.11	96.3
Locus 1151	100	100	100	100	100	100	96.15	100	100	96.55	100	92.59	100	95.83	100	93.55	96.97	96.15	100	96.55	100	94.74	100	100	96.15	95.83	2.5	0	0	94.07	93.88	93.91	93.52	95.33	100	95	96.3	94.4	96.4	97.14	97.65	96.5	98.91	96.7	99.06	94.51	94.59	88.89	98.18
Locus 1152	100	100	100	100	100	100	92.31	100	100	100	90.91	94.74	100	94.74	100	100	96.97	96.97	97.14	96.43	100	100	100	96.55	95.83	100	16.33	18.37	16.67	79.85	92.86	90.27	91.46	82.48	100	84.62	94.74	81.6	95.89	89.04	91.58	91.11	93.75	100	94.83	78	93.75	90.79	94.12
Locus 1153	100	100	100	100	100	100	96.67	100	100	92.11	97.14	93.88	95.45	100	98.04	96.97	93.75	100	100	93.33	100	96.88	94.59	100	100	98.08	1.54	2.04	4	78.62	95.65	94.66	95.16	87.58	94.44	92.86	96.43	78.18	96.77	92.77	97.09	92.72	96.4	90.79	91.94	88.99	95.2	94.44	91.75
Locus 1154	100	100	100	100	100	100	93.94	97.73	95.65	94.29	100	96.55	100	100	100	92.31	90.48	94.59	97.62	94.44	94.44	86.49	97.87	88.89	89.66	86.84	7.95	5.8	10.71	87.5	94.96	83.92	93.25	92.27	98	93.48	92.63	86.49	94.04	91.43	89.93	91.41	95.97	89.11	95.04	91.45	92.86	89.58	95.74
Locus 1155	100	100	100	100	100	100	100	100	97.62	97.14	94.87	93.02	100	100	100	90.62	100	82.61	97.37	100	97.62	90.48	91.67	97.14	100	100	7.04	2.22	0	93.13	94.85	94.83	95.24	95.65	96	92.73	100	94.29	96.3	97.03	93.75	100	97.22	93.18	94.19	97.39	97.87	95.18	92.31
Locus 1156	100	100	100	100	100	100	100	90.48	88.89	88.46	80.77	84.78	96.55	92.59	95.24	89.74	97.22	100	96.77	100	100	95	97.44	95	100	90.48	14.52	16.36	16.67	80.15	88.89	83.62	89.62	89.06	100	80	85.53	88.24	90.72	81.05	96.12	87.91	90.22	83.33	90.53	84.11	93.64	85.19	91.18
Locus 1157	100	100	100	100	100	100	94.29	100	98	97.44	91.38	95.83	95.83	100	100	100	88.89	89.29	95.24	97.14	98.18	100	100	97.83	100	97.14	0	1.52	0	79.89	99.24	86.49	95.86	85.65	97.56	81.16	98.7	83.19	97.66	85	97.62	88.24	95.17	93.33	98.04	87.39	98.06	87.62	95.45
Locus 1158	100	100	100	100	100	100	100	97.14	96.83	97.22	86.67	95.83	96.77	95.83	100	88.57	94.29	97.22	96	100	98.44	88.57	90.24	92.5	92.31	95.45	0	0	3.33	93.33	97.67	93.53	95.65	90.73	95.45	95.29	98.85	89.63	94.49	90.29	91.38	92.36	90.91	89.52	96.49	90.1	94.74	98.72	95.56
Locus 1159	100	100	100	100	100	100	82.35	88	93.62	100	97.14	96.55	100	97.37	97.3	93.18	83.33	93.33	88.89	97.73	96.67	90.91	94.59	86.67	89.29	84.62	4	6.06	12.12	88	92.93	86.99	95.17	87.06	97.67	86.08	96.05	85.44	94.92	88.12	90.08	81.82	90.91	84.48	91.09	83.92	91.79	95.74	93.94
Locus 1160	100	100	100	100	100	100	100	97.56	97.73	100	100	100	100	100	91.11	100	100	100	100	100	100	100	100	97.73	96.15	100	1.47	1.72	3.33	87.67	90.91	89.47	93.64	89.12	100	93.62	100	86.9	98.26	91.57	96.64	94.29	95.83	90.57	92.94	91.6	93.75	91.55	97.22
Locus 1161	100	100	100	100	100	100	100	92.68	95.45	96.3	100	95	100	96	100	97.22	96.55	100	100	100	97.06	94.44	100	97.73	96.3	100	5.97	0	3.45	91.1	96.63	96.24	94.39	93.2	87.5	89.13	96.77	92.49	97.5	94.05	98.36	94.2	97.54	96.08	97.53	95.87	95.35	97.1	91.67
Locus 1162	100	100	100	100	100	100	90.32	96.15	100	93.94	94.83	95.56	100	100	93.88	93.33	94.12	92.59	97.78	100	96.3	100	93.48	97.37	100	100	3.9	4.92	5.56	92.66	88.99	90.98	96.77	91.19	94.29	94.12	93.33	93.88	96.08	94.74	96.46	86.46	95.93	92.86	93.81	93.57	95.27	94.51	90.48
Locus 1163	100	100	100	100	100	100	97.3	90.62	96.97	92	94.12	97.87	95.24	100	92.45	92.86	100	92.59	93.75	94.44	93.94	85	96.55	92.5	91.43	92.31	0	0	0	69.01	93.41	82.64	91.18	83.95	90.57	93.15	95	76.97	95.19	85.9	95.92	86.67	91.27	87.5	92.52	82.02	97.22	81.54	96.08
Locus 1164	100	100	100	100	100	100	100	100	100	97.14	93.62	90.7	100	91.67	97.62	95.12	96.88	94.44	100	100	100	100	100	97.67	91.67	100	1.47	0	0	94.48	92.31	93.89	94.52	95.06	100	94.74	94	93.33	93.94	95.12	92.52	94.19	96.77	84.91	93.58	93.75	92.56	95.29	96
Locus 1165	100	100	100	100	100	100	90	87.18	94	95	97.62	94.23	96.15	91.67	95.35	97.87	97.92	100	97.83	97.22	97.87	96.43	97.62	98.04	100	95	9.33	9.38	17.86	78.31	93.58	87.9	90.32	81.71	96.88	89.41	93.65	71.7	95.45	86.73	94.35	86.79	91.6	82.05	92.98	76.14	94.17	82.5	96.97
Locus 1166	100	100	100	100	100	100	100	96.77	100	94.74	97.78	100	94.74	93.75	100	100	95.83	97.44	97.83	100	97.56	100	94.29	97.06	100	91.3	17.95	16.92	16.67	88.39	93.9	89.81	99.15	94.4	94.74	92.31	97.22	97.24	97.87	95.06	99.03	95.38	98.23	85.29	98.88	95.79	98.29	90	96
Locus 1167	100	100	100	100	100	100	91.67	88.46	97.56	90	93.02	89.47	95.24	100	100	94.29	82.98	86.21	91.67	94.29	91.89	84	94.44	88.24	84.62	92.86	18.57	12.31	17.86	82.5	87.5	90.32	94.19	87.2	100	92.98	87.88	79.86	94.19	86.05	90.1	85.96	86.6	88.89	93.1	78.02	89.66	92.19	97.78
Locus 1168	100	100	100	100	100	100	95.65	100	97.37	95.24	94.29	100	96.55	100	94.29	100	100	88	100	100	100	93.1	100	89.47	82.35	100	13.1	7.55	11.11	89.67	96.75	90.7	97.27	91.26	95.65	94.34	98.39	94.41	96.88	97.14	95.93	90.57	96.3	94.29	96.08	90.58	95.54	96.97	96.08
Locus 1169	100	100	100	100	83.33	100	92.31	100	95.35	94.74	94	97.37	100	100	97.56	95.35	88.57	92.86	94.29	100	97.3	100	95.45	93.75	89.47	100	6.06	7.55	12.9	90.14	95.24	92.77	94.52	94.07	94.12	85.71	100	95.65	98.44	90.91	94.44	100	92.59	100	95.71	97.03	95.7	95.45	100
Locus 1170	100	100	100	100	100	100	92	100	100	96	96.15	100	100	96	100	96.15	100	100	97.37	96.67	97.06	100	100	100	97.44	97.73	3.17	4.26	4.55	94.31	97.4	94.44	93.2	97.62	96.88	90.62	96	94.77	97.75	97.18	96.97	90.48	93.98	100	96.3	92.68	93.2	96.05	100
Locus 1171	100	100	100	100	100	100	93.33	92.31	97.96	90.62	100	97.78	100	94.12	94.44	100	94.44	100	97.56	100	100	96.15	100	100	95.65	95.24	10.34	7.69	5.56	87.05	93.88	81.55	90.16	86.21	97.37	90.91	91.57	78.67	98.36	85.88	92.86	83.47	95.28	85.48	96.85	80.72	95	94.64	100
Locus 1172	100	100	100	83.33	100	100	89.66	84.62	93.55	95.45	93.02	86.84	93.75	95.45	96.3	96.67	86.67	94.12	91.3	84.62	90.62	100	100	95.24	81.25	96.97	4.84	0	0	76.64	90.48	90.91	86.76	86.11	91.67	95.45	90.32	80	89.86	87.18	93.67	96.77	89.19	90.48	91.67	94.12	91.03	77.5	100
Locus 1173	100	100	100	100	100	100	94.12	90.91	100	95	97.73	100	92.31	100	85	100	94.44	100	100	90.91	100	90.91	100	95.45	93.75	100	2.17	0	5.56	95.83	100	88.68	96.15	96.55	91.67	100	95.65	97.18	90.2	92.31	96.97	100	100	100	97.22	94.64	96.92	95.45	91.67
Locus 1174	100	100	100	100	100	100	100	91.67	100	100	97.06	95.24	92.31	100	100	100	100	100	100	100	100	100	100	95	100	96.43	0	0	0	94.37	97.67	97.83	100	92.59	90	100	100	91.94	100	95.92	92.06	100	98.04	100	94.74	90.16	100	95	100
Locus 1175	100	100	100	100	100	100	100	100	95.83	100	100	100	91.67	90	100	92.59	93.33	100	100	100	96.3	100	100	100	94.74	96.43	0	0	6.67	95.83	94.44	97.83	97.56	98.08	100	100	95.83	98.33	93.18	93.88	97.01	100	100	100	94.12	95.16	100	100	100
Locus 1176	100	100	100	100	100	100	93.75	100	100	100	100	100	92.31	95.24	100	100	100	100	100	91.67	100	100	92.86	100	93.75	91.3	0	0	0	98.91	100	89.13	100	95	100	100	100	96	92.11	97.62	97.1	90.91	100	100	92.86	100	98.21	91.43	100
Locus 1177	100	100	100	100	100	100	96.43	100	95.56	85.71	97.14	92.5	100	89.29	88.1	96.77	100	92.86	95.12	96.55	100	100	97.44	96.15	80.77	100	10	1.67	4	84.71	88.89	80.65	86.67	78.45	80.95	70.37	69.7	94.12	93.15	72.92	80.81	82.72	97.22	86.36	94.19	77.98	90.43	85.48	96.23
Locus 1178	100	100	100	100	100	100	93.1	100	97.78	90.48	91.67	86.84	86.67	100	97.78	100	94.12	96.15	95.12	96.67	100	100	95.35	92.31	85.19	91.3	11.48	6.67	0	86.79	91.57	83.33	88.7	77.97	85.71	74.55	70.59	90.91	97.22	78.12	82.18	82.5	97.33	82.22	94.25	82.91	96.46	88.89	92.45
Locus 1179	100	100	100	100	100	100	87.5	88.89	100	88.57	87.18	94.44	95.45	96.3	94.59	95.12	87.88	90.91	84.85	84.62	88.37	92.86	89.47	85	100	93.48	10.61	14.29	4.55	84.44	90.32	86.15	86.32	85.56	88.46	93.22	83.08	88.83	91.84	90	85.59	87.91	93.64	91.23	89.06	87.39	88.15	89.41	80.65
Locus 1180	100	100	100	100	100	100	81.48	96.3	97.56	100	93.88	100	92.31	100	100	93.75	97.37	100	100	97.14	100	97.06	95.12	100	96.15	97.73	2.82	6.38	3.7	93.38	93.33	94.95	95.24	87.07	96.15	89.66	86.84	88.35	94.5	95.29	96.97	92.94	93.97	90.2	93.33	89.36	93.39	93.94	95.65
Locus 1181	83.33	100	100	100	100	100	95.65	100	94.64	97.06	96.97	94.59	100	96.3	97.67	95.12	97.22	96.43	97.5	97.3	100	100	97.56	96.88	91.67	100	3.33	1.79	0	75.61	97.73	89.81	95.33	92.54	89.29	91.67	96.23	81.01	98.11	94.94	97.56	91.43	100	97.22	95.45	92.94	95.6	95.38	96.43
Locus 1182	100	100	100	100	100	100	93.55	96.67	100	87.1	96.23	97.96	89.47	96.97	97.96	97.5	96.67	96.77	97.62	100	98.25	100	88.89	94	96.15	100	5.08	17.74	14.29	95.95	98.08	96	97.78	95.77	100	96	100	95.24	100	95.7	96	90	97.73	98.57	98.11	96.27	99.26	97.59	97.67
Locus 1183	100	100	100	100	100	100	95.65	91.3	100	96.88	100	100	100	100	97.67	93.1	92.86	100	100	100	98.11	100	97.5	93.33	100	100	10.96	9.09	8.82	93.38	96.47	95.76	98.1	92.75	97.3	94.64	100	93.29	98.1	94.87	100	96.59	95.38	93.88	97.87	91.86	99.14	95.38	100
Locus 1184	100	100	100	100	100	100	90.48	88.89	97.67	96.55	96	97.96	100	96.15	100	100	100	96	100	100	97.14	100	92.5	100	100	100	7.58	6.12	16.67	97.92	96.97	93.94	97.18	94.52	100	100	97.5	98.99	94.64	94.83	100	95.83	96.77	100	95.52	100	97.59	100	96.88
Locus 1185	83.33	100	100	100	100	100	90	95.74	100	94.44	97.44	95.56	100	100	96.43	95.65	92.5	100	97.67	97.87	100	94.12	100	93.1	100	90.62	7.69	2.82	5.71	86.39	96.81	92.66	95.15	86.26	91.3	95.12	93.33	86.21	95.29	84.13	90.1	89.47	93.58	95.83	97.65	90.32	97.52	85.71	97.87
Locus 1186	100	100	100	100	100	100	100	92	100	95.65	93.75	100	100	96.77	100	100	100	100	90	94.44	91.11	90.32	95.12	86.21	86.67	86.36	6.45	9.8	5.26	94.69	88.57	90.8	97.22	93.33	100	82.86	98	92.31	94.44	90.24	92	87.69	95.7	93.33	96.72	90.79	89.36	94.12	91.67
Locus 1187	100	100	100	100	100	100	100	100	100	100	94.29	100	92.31	100	100	96.15	94.44	100	88	84	96.88	100	97.5	100	100	92.86	9.43	4.23	14.29	92.66	93.94	96.43	98.55	95.45	100	100	97.56	95.41	100	98.53	93.75	100	96.2	84.62	94.55	89.77	98.72	94	100
Locus 1188	100	100	100	100	100	100	94.74	100	97.62	96.15	97.44	89.19	100	96	93.75	100	96.67	100	96.15	92.59	97.3	93.1	97.44	100	95.45	91.18	4.05	5.71	0	86.34	92.78	86	90.91	87.1	92.59	100	98.25	80	93.18	88.89	95.5	96.88	92.38	91.67	93.94	84.38	93.75	85.71	94.74
Locus 1189	85.71	100	100	100	83.33	100	97.14	100	100	100	97.14	92.5	100	96.67	93.18	93.33	97.67	94.59	100	97.87	97.62	92.86	100	97.56	100	95.35	9.59	8.33	4.55	83.04	95.8	88	93.6	88.7	97.56	90.24	94.2	84	95.37	89.01	91.23	92.86	97.5	91.84	92.39	87.27	97.08	87.76	97.62
Locus 1190	90.91	100	100	100	100	100	87.5	94.44	100	100	94.59	91.89	100	100	100	89.29	100	100	97.22	100	100	100	95.56	95	96.15	97.5	1.92	0	4.76	84	98.72	88.12	98.91	85.19	100	100	98	81.25	95.4	88.24	92.86	84	93.88	92.31	91.67	90.82	92.31	86.21	95
Locus 1191	100	100	100	100	100	100	96.3	100	100	94.12	97.37	96	100	96.15	100	100	100	95.24	91.18	92.5	96.43	88.89	97.44	88.46	96	100	0	0	3.85	91.52	96.97	92.08	95.18	96.05	100	93.55	95	92.52	96.59	93.83	95.79	100	98.7	92.59	85.42	96.49	98.61	93.55	91.3
Locus 1192	100	100	100	100	100	100	96.3	96.43	100	100	90.24	100	93.33	88.46	100	97.67	89.66	92	100	100	93.55	100	100	96	96.55	97.56	0	0	0	88.41	90	93.55	97.53	93.15	86.67	96.88	93.75	95.97	93.83	92	95.88	97.87	95.06	93.75	95.92	93.69	92	93.44	100
Locus 1193	100	100	100	100	100	100	97.83	100	97.96	90.32	95.45	100	100	100	100	97.5	85.71	100	96.77	100	100	95.83	95.12	88.57	80.65	100	1.47	1.82	6.9	78.57	92.94	81.94	92	79.75	95.45	100	98.15	74.57	89.58	82.72	92	85.19	91	90	95.06	76.03	92.08	91.01	96.77
Locus 1194	100	100	100	100	100	100	100	96.15	94.74	96.97	98.15	94.59	100	100	95.24	100	100	97.06	97.3	96.3	97.67	100	95.12	97.22	100	96.88	4.92	0	0	83.71	96.74	92.16	96.83	87.7	94	95.24	96.55	81.91	98.66	93.04	95.33	95.18	98.43	92.79	96.86	87.27	96	89.8	94.44
Locus 1195	100	100	100	100	100	100	91.89	96.55	93.33	100	95.83	100	96.88	93.55	97.87	100	94.44	100	95.35	95.56	92.86	86.11	89.09	93.55	94.29	97.92	1.25	4.48	0	89.5	95.73	90.7	96.79	89.96	95.12	92.13	93.33	87.82	95.73	93.58	92.74	93.42	90.24	91.95	95.83	94.24	94.69	92.93	97.3
Locus 1196	100	100	100	100	100	100	100	92.31	100	100	89.74	95.45	85.71	93.75	97.62	97.67	92.31	100	97.37	97.37	100	95.65	97.62	88.89	96.77	90.24	14.49	19.05	11.76	90.28	94.94	94.12	88.35	90.97	93.62	89.13	87.93	93.55	88.64	87.96	90.55	89.39	89.9	93.18	93.55	96.08	94.44	94.37	82.76
Locus 1197	100	100	100	100	100	100	93.75	100	91.18	95.83	91.43	100	95.24	97.37	96.88	100	97.06	100	100	100	95.65	100	96.88	100	95	97.5	17.72	8.93	12.9	91.6	97.06	93.07	95.65	89.78	96.43	100	92.59	91.92	97.1	93.15	93.9	93.62	96.43	87.1	96.72	91.01	97.65	92.59	100
Locus 1198	100	100	100	100	100	100	89.29	92	100	88.46	92.86	86.27	91.3	96.43	97.37	92.68	100	96	97.56	96.15	91.84	100	97.73	92.68	100	90.91	5.88	0	4.17	94.86	93.27	93.75	94.53	93.94	90.32	94.55	85.19	90.06	94.21	92.93	93.04	90.28	90.43	96	92.92	88.79	90.48	90.91	91.67
Locus 1199	83.33	100	100	100	100	100	86.21	94.87	98.39	97.73	96.97	100	100	95.83	100	94.74	82.98	97.37	86	93.94	96.36	92.11	94.64	88	93.1	94.74	4.65	6.06	0	92.9	94.92	95.33	97.27	95.65	89.83	91.03	95.31	92.97	95.24	97.98	92.16	94.74	97.84	90.77	95.33	92.59	92.45	95.65	86.54
Locus 1200	85.71	100	100	100	100	100	100	100	100	100	100	96.97	100	100	100	96	91.89	100	100	100	100	100	96.55	100	94.44	96.15	10.2	2.63	9.09	87.4	97.4	97.54	93.33	90.77	91.67	96.43	95.08	89.8	97.65	96.88	95.95	89.52	98.23	94.92	93.42	95.79	95.56	93.65	96.08
Locus 1201	100	100	100	100	100	100	92.31	100	94	97.83	93.18	100	96.77	96.43	96.88	100	94.12	96.43	97.44	89.66	91.11	82.86	88.89	91.18	94.44	93.02	19.67	1.64	15.79	96.55	94.69	95.06	99.15	97.21	89.29	93.59	96.97	96.49	95.33	93.53	95.9	97.98	95.83	98.48	94.06	96.93	98.26	96.12	86.36
Locus 1202	100	100	100	100	100	100	92	92.59	87.1	100	94.29	92.59	82.35	95.45	96	96.43	93.75	100	96.77	89.47	95.83	90.91	94.44	86.96	92.59	90.32	14.49	2.04	11.11	86	95.52	96.61	95.16	96.3	100	86.36	94.87	92.5	100	92.31	92.13	95.45	96.97	91.67	95.65	96.2	95.38	92.54	90.48
Locus 1203	100	100	100	100	100	100	87.5	82.61	97.44	89.29	92.11	92.86	96.43	100	100	97.44	100	96.97	92	89.19	95.24	100	97.37	100	100	97.56	12	5.08	12.5	86.9	92.11	83.7	93.52	83.92	100	85.42	91.38	84.55	97.03	87.64	87.91	80.39	94.23	86.44	92.68	72	95.29	90.67	87.18
Locus 1204	100	100	100	100	100	100	100	100	97.37	95	88	93.1	100	96.43	96.43	100	96.3	100	96.55	100	96.97	93.75	100	100	89.66	100	0	4.69	0	78.52	93.98	89.09	93.81	75.66	78.95	77.42	94.12	70.54	96.83	81.01	94.38	82.35	91.11	97.06	92.5	82.18	96.55	91.78	96
Locus 1205	100	100	100	100	100	100	100	100	100	97.37	95.83	93.75	100	96.3	95.56	97.67	96.97	100	100	97.78	100	100	100	100	100	100	12.07	2.9	3.03	91.28	96.84	92.91	96.12	97.28	88	96	96.92	95.28	98.78	97.3	93.52	100	99	95	97.47	98.51	98.8	94.74	97.44
Locus 1206	100	100	100	100	100	100	96.15	100	100	100	97.73	90.7	100	100	98.15	97.44	97.62	100	97.5	100	97.44	95.83	100	100	89.29	100	0	0	0	72.48	90.48	83.33	94.74	79.19	90.79	83.93	96.83	57.04	95.04	87.5	96.23	84.78	97.98	77.78	92.86	73.53	93.8	77.5	93.75
Locus 1207	100	100	100	100	100	100	100	100	100	97.22	100	91.18	95.83	100	100	100	90.62	96.3	93.94	100	89.36	100	100	95.12	100	100	15.87	19.23	3.12	95.71	96.49	89.21	94.66	94.77	97.73	94.79	97.1	93.16	98.28	88.89	92.79	95.91	94.07	90.52	98.02	94.69	95.38	92.71	95.56
Locus 1208	100	100	100	100	100	100	97.62	100	96	97.67	95.92	95.24	95.65	90.91	87.23	92.59	87.1	90.91	87.8	88.89	95.24	96.88	87.1	88.24	100	88.89	16.28	17.5	12	88.27	95.83	94.81	96.64	91.89	93.22	92.55	92.31	94.76	92.31	95.1	92.74	92.05	92.48	96.36	91.85	96	89.47	96.39	90
Locus 1209	100	100	100	100	100	100	100	100	100	100	91.23	95.74	92.86	96.67	97.87	92.11	97.3	100	97.3	97.3	97.83	95.35	97.83	97.5	96.97	97.22	0	0	0	90.29	95.12	91.95	97.37	93.63	97.37	91.3	92.42	90.76	98.32	97.35	91.45	90	100	95.71	97.09	88.97	90.15	94.83	90.48
Locus 1210	100	100	100	100	100	100	92	97.67	97.78	92.86	96.67	97.62	100	100	97.44	97.56	93.75	96	80.56	87.18	92.68	82.61	96.23	88.57	90.48	100	10.45	6.78	3.12	84.89	91.09	92.11	93.33	88.89	96.3	92.54	90.48	87.5	97.17	90.12	93.22	92.5	83.46	96.55	89.11	88.79	96.72	90.48	96.88
Locus 1211	100	100	100	100	100	100	100	100	100	100	95.12	98.11	100	95	95.45	100	96.55	100	100	97.62	100	90.32	100	100	96	97.73	0	0	0	73.05	95.49	81.75	96.1	78.77	93.59	92.04	97.83	64.65	96.62	90.83	94.52	86.29	97.33	84.31	96.62	73.28	94.67	88.3	93.02
Locus 1212	100	100	100	100	100	100	86.96	95.45	89.47	95.83	100	100	100	100	94.74	93.55	100	95.24	88.64	100	91.84	91.3	95.74	93.94	95	97.37	1.82	2.33	0	88.64	91.82	93.52	87.72	88.82	96.3	96.97	87.72	90.21	96.97	91.67	93.16	88.35	92.31	91.3	92.16	88.17	92.08	89.39	97.67
Locus 1213	100	100	100	100	100	100	90.48	100	89.19	92	97.06	90.62	85	90.32	100	94.12	85.71	97.37	97.67	100	93.75	100	97.78	94.29	100	95.12	1.79	0	4.35	85.07	90.29	87.62	92.31	89.31	89.29	95.31	93.1	86.01	97.89	90.7	93.58	87.63	95.28	86.05	92.78	90.32	93.88	91.53	92.5
Locus 1214	100	100	100	100	100	100	86.67	94.12	100	96.67	96.55	100	93.75	94.74	95.65	100	90.48	95.83	87.5	95.24	93.1	100	100	93.33	100	96.67	1.69	2.86	0	87.6	92.86	88.46	96.55	91.18	90.91	96.15	70	89.71	96.77	97.67	96.25	92.47	89.62	96.15	93.33	89.36	92.86	85.88	93.85
Locus 1215	100	100	100	100	100	100	92	100	100	92.11	96.43	97.92	100	94.74	94.44	97.73	91.18	96.43	93.94	100	100	96.43	100	100	100	96	2.5	3.26	5.71	92.35	95	94.74	93.23	92	93.55	89.66	97.14	91.67	96.15	94.39	97.22	95.05	98.12	94.81	96	92.2	94.41	97.48	98.11
Locus 1216	100	100	100	100	100	100	95.83	96.15	94.44	100	98	100	100	97.14	97.73	100	93.94	92.59	94.59	100	95.83	89.66	94.12	85.71	82.76	92.59	17.39	6.35	11.11	90.5	99.11	95.15	97.2	95.34	94.87	88.31	96	92.13	98.35	95.74	92.16	97.09	97.08	93.85	96.39	90.6	93.5	94.44	100
Locus 1217	100	100	100	100	100	100	95.35	97.14	100	92.31	96.55	90.2	100	100	92.16	95.74	93.33	97.14	96.3	100	100	94.74	97.87	97.92	97.22	97.5	14.94	6.35	12.9	86.8	93.22	88.24	94.2	82.98	91.36	96.74	89.66	86.24	92.72	92.68	91.1	86.73	91.84	88.54	93.17	85.45	88.08	85.87	94.29
Locus 1218	100	100	100	100	100	100	96.67	100	91.89	94.74	100	93.88	96.43	95.83	95.56	94.74	100	100	97.3	100	96.15	100	100	92.11	100	100	0	0	3.45	89.33	96.77	83.93	97.3	88.67	89.13	80.39	94.81	88.67	94.55	91.49	97.64	90.27	97.2	97.01	99.1	87.5	93.46	92.94	94.44
Locus 1219	100	100	100	100	100	100	100	96.15	100	100	94.87	93.62	96.43	95.83	97.87	97.44	100	92	100	100	100	100	97.44	97.22	95.83	97.37	0	0	3.23	92.86	98.29	88.89	96.55	90.14	100	86.96	97.37	91.56	98.04	91.76	99.17	92	97.71	98.41	98.17	86.42	97.96	90.12	91.67
Locus 1220	100	100	100	100	100	100	90	95.92	91.23	100	94.29	96.67	100	100	95.31	95.65	90.91	93.18	94.92	95.35	100	97.22	95.92	88.89	83.33	92.16	6.25	8.33	0	85.08	94.44	91.3	93.68	85.45	86.05	91.11	95.45	82.59	91.86	85.32	95.39	86.05	93.1	83.96	93.37	88.44	95.54	90.68	89.09
Locus 1221	100	100	100	100	100	100	97.14	83.33	92.45	93.55	96.67	98.18	93.94	96.3	100	95.65	92.5	97.3	92.68	100	97.96	100	97.22	90.62	100	91.18	0	0	0	77.64	98.43	88.03	93.8	74.73	97.83	85.26	96	68.21	93.89	83.16	94.57	86.86	89.39	88.89	96	82.11	94.78	91.4	94.74
Locus 1222	100	100	100	100	100	100	100	100	98.04	100	97.92	100	100	100	97.22	89.19	95.65	100	96.97	96.97	100	100	95.24	97.3	96	97.22	6.15	2.22	9.52	91.78	96.52	94.02	94.92	96.25	100	100	95.77	95.83	98.97	98.04	98.04	98.46	92.08	89.74	93.81	95.5	97.54	96.39	86.84
Locus 1223	100	100	100	100	100	100	100	100	100	95	100	97.22	100	94.44	97.56	100	93.75	94.44	97.56	100	98.11	100	100	100	100	98.11	12.33	4.55	8.7	89.39	97.58	96.95	96.83	92.57	100	91.86	96.3	94.12	95.21	93.62	96.3	95.97	97.46	100	96.24	92.45	95.48	94.25	100
Locus 1224	100	100	100	100	100	100	100	100	95.65	97.5	97.62	100	100	100	95.56	92.59	89.58	97.3	100	100	98.18	95.65	100	100	100	98.25	1.41	0	0	92.59	94.35	94.66	96.8	88.44	93.48	93.18	98.25	95.48	95.65	96.97	92.54	93.94	99.2	98.88	97.62	92.45	95.39	93.26	96.3
Locus 1225	100	100	100	100	100	100	84.62	91.67	100	100	96.36	93.22	95.45	96.55	97.96	100	93.02	87.5	96.67	97.5	98.11	100	100	94.87	96.15	91.67	2.99	1.56	0	94.29	99	90.91	92.55	96.91	91.67	90.48	98.28	94.53	98.94	97	98.15	93.75	95.79	86.79	97.59	93.18	94.29	95.45	95.65
Locus 1226	100	100	100	100	100	100	95.83	100	97.44	97.14	97.3	94.12	100	100	100	100	96.43	100	96.97	89.66	100	100	97.56	100	89.66	100	14.29	14.81	12.5	94.61	98.82	96	94.69	94.27	95.24	91.89	95.16	92.37	93.33	97.78	95.33	96.24	96.38	93.59	96.51	93	96.43	88.61	95.12
Locus 1227	100	100	100	100	100	100	96	97.14	96	92.31	97.56	97.96	100	100	94.44	97.56	100	96	94.59	100	95	100	100	98.15	94.29	100	0	0	3.57	75.72	96	82.55	97.58	85.64	97.73	84.72	95.77	71.79	93.8	90.68	91.8	86.4	96.18	81.94	99.06	86.84	95.76	80.65	100
Locus 1228	100	100	100	100	100	100	90.32	90.91	94.44	95.45	95.12	100	95.65	96.67	98.15	100	97.62	100	97.06	92.11	100	95.83	93.33	86.05	92.86	92.31	1.59	5.26	10.71	91.78	90.32	89.47	91.8	86.82	90.32	89.23	94.03	87.05	97.16	87.32	97.2	94.56	96.21	88.46	94.41	88.57	94.21	82.46	91.3
Locus 1229	100	100	100	100	100	100	95.12	100	100	100	100	95.45	100	100	100	91.43	93.1	100	100	95.45	96.77	95.65	95.74	81.82	94.44	92.45	1.3	0	5.56	86.89	98.73	89.77	95.92	93.65	91.86	94.34	77.27	89.06	94.29	94.87	98.02	96.55	98	92.98	97.54	92.13	98.28	95.31	93
Locus 1230	100	100	100	100	100	100	96.15	100	96.49	97.83	100	93.22	100	100	98.28	100	100	94.74	98.31	97.96	90.74	97.3	98	97.78	95	100	2.3	3.57	3.33	96.19	93.66	91.28	98.55	94.12	97.4	100	94.87	96.73	97.02	92.11	97.74	90.3	95.21	90.91	97.58	93.29	96.64	93.5	92.78
Locus 1231	100	100	100	100	100	100	100	100	96.61	96.08	92.54	96.36	92.31	94.29	98.21	98.18	91.89	86.84	96.72	95.65	100	93.94	90	95.74	90	93.62	3.49	1.79	0	91.9	92.25	92.05	95.74	93.33	92.66	90.14	93.98	88.89	95.78	91.3	96.45	92.81	94.38	93.33	97.63	89.47	92.57	91.94	91.51
Locus 1232	85.71	100	100	100	100	100	94.44	100	97.44	96.88	95	97.5	100	95.83	91.38	89.74	85.37	84.38	96.88	91.43	94.12	100	97.37	94.44	91.3	85.29	10.64	3.77	13.79	86.3	93.86	90.68	92.93	92.37	96.88	97.5	93.85	85.71	93.14	90.91	90.09	88.71	91.18	91.23	95.29	86.73	92.31	92.77	100
Locus 1233	83.33	100	100	100	100	100	95.24	81.82	100	100	96.43	89.29	93.75	91.3	96.15	96.67	95	93.33	96.15	96.15	90.91	100	92.31	84.21	93.75	96.97	18.33	9.52	4	85.83	91.23	88.64	93.42	86.36	75	88	97.22	83.87	96.77	87.93	96.83	84	94.19	91.67	95.83	83.54	96.97	84.09	82.35
Locus 1234	87.5	100	100	100	100	100	95.83	100	100	100	100	100	100	96.67	96.88	100	94.74	100	100	100	100	100	100	100	94.12	100	3.85	1.64	0	79.23	97.94	89.84	97.92	86.52	88.89	82.69	100	81.33	95.35	87.01	97.7	92.86	100	82.14	98.53	83.33	93.48	85.19	100
Locus 1235	87.5	100	100	100	100	100	100	100	97.67	100	96.3	96.43	100	90	100	100	100	100	100	100	100	100	100	96.43	100	91.43	1.96	3.28	3.7	63.64	96.81	79.69	98.94	71.33	92.86	78.43	97.06	57.05	94.32	78.67	96.39	89.29	97.12	82.46	98.53	72.73	97.83	74.55	94.59
Locus 1236	100	100	100	100	100	100	94.44	100	100	88.46	100	96.77	100	96.77	100	100	100	100	100	100	100	95.65	100	96.3	100	88.89	7.41	1.92	8.7	92	98.65	98.06	97.4	93.7	86.67	95	97.5	92.81	96.25	97.3	98.48	98.08	95.18	94.92	94.92	91.75	97.67	96.67	96.88
Locus 1237	100	100	100	100	100	100	100	95.24	94.29	92	92.86	100	94.44	100	100	100	91.3	100	100	88.89	97.56	100	97.62	96.3	100	100	1.75	1.96	0	91.59	96.97	89.36	100	85.45	93.94	94.87	91.3	91.06	96.94	91.67	98.44	92.59	97.62	87.72	97.01	85.06	95.06	88.33	100
Locus 1238	100	100	100	100	100	100	100	95.24	96.77	100	93.33	96.43	94.44	92.86	96.3	93.33	96.3	100	100	94.74	100	96	100	100	100	91.3	3.39	2.22	0	90.83	95.38	95.6	92.94	92.31	100	94.44	94	93.33	97.98	98.53	95.77	91.07	94.05	96.55	98.41	89.66	95.24	91.23	96.77
Locus 1239	100	100	100	100	100	100	100	100	97.67	100	97.37	90.62	100	100	88.24	87.5	90.32	100	95.65	96	94.12	93.75	100	100	96.15	97.14	13.56	16.22	15.79	89.29	100	90.12	95.35	98.89	100	90.62	97.62	94.06	100	96.83	95.6	100	96.1	96.15	100	96.39	94.29	94.12	91.67
Locus 1240	100	100	100	100	100	100	93.1	95.45	100	100	97.22	100	96.15	96.55	97.92	97.06	95.24	95.83	96.88	96.3	97.56	95	93.75	92.86	86.36	94.44	0	0	0	86.36	93.33	91.35	96.2	88.19	93.1	91.23	96.23	90.18	97.47	90	92.5	87.5	96.47	84.34	92.31	94.06	99.02	90.62	100
Locus 1241	100	100	100	100	100	100	96.15	96.3	100	94.29	100	85.19	95.83	95.24	94.12	90	93.1	100	95.83	88.89	100	100	93.75	94.12	100	97.56	0	0	0	86.72	91.55	90.82	95.61	87.97	84	94.12	95.24	83.94	98	88.3	95.41	97.62	94.69	93.75	88.61	86.36	96.94	87.67	73.91
Locus 1242	100	100	100	100	100	100	95.24	100	95	100	97.92	100	100	95.45	96.88	95.65	93.33	96.15	93.18	89.29	95.24	100	97.44	100	100	100	0	0	0	78.23	91.43	89.77	89.81	85.25	91.3	90	89.19	86.4	94.25	83.56	89.42	93.1	95.4	100	95.45	82.93	94.57	95.77	88.89
Locus 1243	83.33	100	100	100	100	100	97.37	93.33	100	91.18	88	92.68	88.89	100	95	100	97.67	92.59	96.77	97.37	95	90.24	94.87	91.18	80.95	97.5	0	1.92	0	86.13	91.57	88.1	93.58	88.95	95	93.44	92.31	88.76	96.77	91.25	92	85.29	92.13	93.75	95.35	91.6	93.81	86.96	96.88
Locus 1244	83.33	100	100	100	100	100	96.67	92.86	95.24	96.43	88.68	100	96.15	85.71	89.74	97.56	91.43	94.29	93.75	89.66	89.13	86.67	92.86	93.55	95	100	2.82	1.61	8.11	71.43	88.57	86.44	89.13	85.23	95.65	77.5	88.24	74.85	92.47	81.58	92.86	83.64	91.26	75	97.65	78.1	88.33	82.14	96.15
Locus 1245	100	100	100	100	100	100	100	96.3	97.83	97.5	97.06	87.18	89.29	97.3	95.56	93.02	91.67	100	86.96	95.12	95	97.37	95.74	93.75	100	100	14.86	13.46	4	83.45	96.23	86.73	94.57	82.4	91.6	90.54	88	80	95.12	86.14	96.06	89.94	88.29	90.12	93.18	84.62	90.14	86.96	96.91
Locus 1246	83.33	100	100	100	100	100	91.89	83.87	92.68	94.12	97.87	95.83	100	100	96.88	100	93.1	90	96.77	100	93.33	100	94.44	95.65	100	100	10.45	3.92	10	91.74	90	87.5	92.45	90.62	84.62	88.46	96.92	85.92	94.05	87.69	90.43	95.06	96.19	86.49	97.01	86.05	95.5	93.44	100
Locus 1247	100	100	100	100	100	100	96	100	100	100	94.59	100	100	95.83	96.67	100	97.14	100	100	96.97	97.67	100	100	92.86	95.65	100	2.67	0	5	83.9	94.05	92.22	96.81	93.33	96.67	89.74	87.5	91.5	98.92	97.01	97.18	94.12	98.04	97.37	97.65	90.91	95.06	93.65	92.59
Locus 1248	100	100	100	100	100	100	95.45	100	100	100	100	95.83	100	84	97.14	95.24	100	95.83	100	97.14	100	100	100	100	94.12	93.55	0	0	0	90	90.67	95.56	96.77	93.28	94.74	92.31	95.45	97.28	97.3	94.92	97.3	96.49	90.62	100	96.05	96.04	98.81	92.19	100
Locus 1249	100	100	100	100	100	100	100	100	97.87	100	100	96	100	100	94.12	100	100	100	96	100	100	100	95.65	97.14	100	96.67	0	0	0	93.58	94.59	97.73	93.62	94.17	95	94.87	93.62	99.33	94.74	100	97.3	96.49	92.63	93.1	94.59	95.1	95.29	93.75	86.67
Locus 1250	100	100	100	100	100	100	95.45	88.89	95.56	90.48	96.55	91.67	94.12	82.61	97.37	90.91	90.62	86.96	84	97.3	94.59	85	96.55	94.59	95	94.12	0	0	0	79.09	91.03	83.13	86.46	74.36	100	85.37	90.2	78.57	90.54	96.72	92.11	86.44	91.86	75.86	89.33	87.13	87.36	82.54	92.86
Locus 1251	100	100	100	100	100	100	93.75	100	97.06	95	100	100	100	100	90.48	100	100	100	100	100	100	100	96.55	100	100	95.45	0	0	0	95.45	91.94	96.3	98.67	96.12	100	97.3	98.25	98.57	97.7	96.77	98.77	100	94.67	100	100	98.68	97.89	94	96.15
Locus 1252	85.71	100	100	100	100	100	100	100	97.3	91.67	87.1	96.67	83.33	100	100	93.1	93.75	100	96.43	97.06	97.06	93.1	96.97	100	95.83	89.66	10.71	7.55	7.14	83.04	91.04	83.33	91.38	86.79	81.82	75	93.48	79.31	94.55	80.72	92.77	90.91	94.67	81.82	91.23	95.56	91.14	88.24	94.74
Locus 1253	100	100	100	100	100	100	92.86	88.46	94	95.83	94.87	100	94.12	94.29	86.21	85.71	85.71	81.48	86.21	89.66	93.48	92.31	100	81.48	84	82.76	13.56	13.95	15.38	92.79	86.27	92.41	97.14	94.06	100	92.31	92.86	89.26	94.64	89.66	83.64	96.77	90.36	85.19	90.74	93.55	88.31	93.22	91.3
Locus 1254	100	100	100	100	100	100	90.48	86.84	97.62	100	97.14	93.62	100	94.74	97.44	88.64	82.76	94.44	89.13	100	98.33	94.74	100	97.22	89.29	97.78	14.81	18	9.09	81.53	95.83	86.05	96.21	85	91.89	85.42	97.14	85.58	92.86	85.71	90.08	87.78	94.31	86.21	94.83	82.79	90.55	90	91.43
Locus 1255	100	100	100	100	100	100	100	100	100	93.33	93.94	95.45	95.24	96.97	90	100	94.59	96.15	93.62	100	100	95.83	96.97	94.87	89.66	94.59	5.33	4.41	3.45	89.86	93.2	89.93	94.07	89.94	93.75	91.3	96.72	85.56	93.55	86.73	97.54	91.94	95.8	86.57	95.33	87.29	95.93	94	89.29
Locus 1256	100	100	100	100	100	100	100	100	96.23	96.55	91.43	97.06	95.65	100	100	100	97.06	100	94	97.73	97.62	96.55	100	100	96.77	97.44	19.35	1.79	8.7	88.42	94.87	84.96	92.63	90.82	100	93.75	95.71	91.03	95.6	95.31	94.39	94.44	90.59	86.36	92.86	87.8	97.18	95	93.55
Locus 1257	100	100	100	100	100	100	100	97.62	100	100	100	94.92	95.83	100	100	97.44	95.56	100	98.31	95.12	100	100	100	98.21	100	97.06	0	0	0	90.17	94.49	89.04	95.77	91.59	95.56	94.87	97.87	94.09	97.04	91.36	98.43	95.45	99.32	95.51	97.54	89.04	96.71	92.66	97.37
Locus 1258	100	100	100	100	100	100	100	100	100	100	100	97.92	100	100	100	100	97.22	94.29	100	100	100	96.97	100	100	95.83	100	0	1.45	0	93.79	96.67	94.87	97.56	96.5	95.24	100	97.01	96.41	95.15	92.41	97.78	96.51	97.2	93.33	95.12	94.89	97.69	98.9	97.06
Locus 1259	100	100	100	100	100	100	90.91	94.59	94.87	91.67	96.97	89.19	91.3	96.43	92.16	88.46	89.29	91.18	94.44	93.48	98.15	88.89	90.91	91.67	93.1	90.91	16.95	8.77	4.55	84.86	91.07	86.16	95.03	87.06	92.54	85.86	90.12	87.61	96.08	90.83	91.67	88.96	94.12	94.29	96.06	91.6	93.38	79.49	91.78
Locus 1260	100	100	100	100	100	100	94.74	100	95.12	100	93.55	97.62	100	95.45	100	95.24	94.44	92.86	96.97	100	97.73	92.86	92.86	97.14	90	100	1.49	1.54	0	79.13	90.24	87.63	93.1	77.14	88.89	88.24	96.08	88.39	96.51	89.71	91.21	86.54	93.4	88.24	90.7	83.12	94.06	77.05	91.67
Locus 1261	100	100	100	100	100	100	100	92.59	94.29	100	91.67	94.59	100	100	96.3	100	100	100	86.21	92.31	91.89	95.45	96.43	90.62	85	96.55	0	0	0	86.14	96.3	96.05	96.97	88.62	90.91	83.78	97.78	91.09	89.66	90.74	93.33	97.96	95.35	93.02	98.18	88.71	88.41	90.2	91.67
Locus 1262	100	100	100	100	100	100	90.91	100	100	100	94.87	97.37	100	100	97.67	100	100	96.67	92.68	96.67	97.83	100	94.44	97.56	87.5	97.56	17.54	15.79	17.86	85.23	93.88	88.64	93.81	87.36	96.55	90	96.2	86.24	94.92	84.27	92.59	85.16	94.55	93.51	90.32	80.95	90.38	89.39	95.31
Locus 1263	100	100	100	100	100	100	96.97	100	100	96.97	100	100	100	100	97.22	93.18	97.22	92.68	95.24	100	96.97	100	100	100	100	100	16.42	14.06	14.29	66.88	97.3	77.95	97.81	76.67	90.7	89.33	92.75	73.1	97.5	88.75	95.87	84.73	96	85.94	97.03	77.59	97.4	88.89	88.24
Locus 1264	100	100	100	100	100	100	96.97	100	97.92	90.32	92.11	94.44	88.24	100	96	100	97.5	100	100	97.44	100	100	97.67	96.15	100	96.15	15.71	18.18	11.11	88.51	93.27	87.88	94.06	87	93.48	78.85	91.3	94.25	96.58	88.37	95.83	93.24	91.45	87.93	94.34	94.2	95.16	90.38	93.02
Locus 1265	100	100	100	100	100	100	91.3	100	89.13	92.86	98	97.22	95.45	100	97.06	100	93.33	95.65	100	96.55	98	94.74	92.59	100	95.65	100	0	0	0	91.24	95.7	88.52	92.93	85.12	93.1	94.03	98.44	89.53	98.86	94.51	95.05	92.39	95.28	97.78	95.12	93.43	93.33	95.89	100
Locus 1266	100	100	100	100	100	100	95.83	83.33	91.18	96.77	100	97.14	100	100	92.5	100	100	100	97.14	93.94	100	91.3	98	100	94.74	97.37	0	0	0	92.35	92.94	91.96	94.06	89.78	100	93.33	96.36	88.64	97.47	94.2	100	93.75	95.93	92	98.57	98.04	93.52	95.38	93.33
Locus 1267	100	100	100	100	100	100	100	96.55	97.44	96.67	96	97.67	100	100	97.96	100	94.87	96	100	96.88	97.62	100	100	97.06	100	90.7	10.91	2.5	0	81.62	92.59	94.29	93.14	87.65	100	90.7	93.55	81.74	96.15	86.3	97.92	84.62	96.46	87.23	93.02	87.37	96.23	89.47	96.15
Locus 1268	100	100	100	100	100	100	92.59	91.67	88.46	100	97.78	100	100	100	97.14	100	100	96.3	100	100	97.83	92.31	97.22	100	96.67	100	11.76	11.54	16.67	83.17	97.1	86.9	96.59	90.91	100	93.1	95.74	92.92	97.1	86.9	97.62	95.12	98.78	79.17	95.89	93.67	97.75	93.1	96.55
Locus 1269	100	100	100	100	85.71	100	97.83	100	95.65	96.88	100	98.04	100	100	100	100	97.14	97.56	95.92	100	100	96.15	97.62	94.87	96.3	96	6.25	15.52	13.04	84.76	97.54	91.39	96.77	92.17	94.83	92.17	100	88.21	96.34	94.2	95.5	91.7	96.05	93.7	96.36	90.78	97.81	94.85	98.61
Locus 1270	100	100	100	100	100	100	100	100	97.67	100	97.14	94.87	100	94.44	100	95.45	100	96.97	100	93.33	86.11	92.86	96.15	96.88	90.91	94.59	0	0	0	94.41	92.86	90.65	96.55	94.04	95.24	96	100	92.47	93.94	95.79	100	95.16	99.02	92.86	94.44	94.12	98.99	89.83	100
Locus 1271	100	100	100	100	100	100	100	100	94.12	100	100	100	100	94.12	100	87.5	95	93.94	100	100	100	100	96.67	100	94.74	93.1	17.39	13.04	15.79	93.75	96.34	92.94	95.96	94.35	89.29	100	97.62	95.8	97.33	95.16	95.56	89.86	94.81	94.29	91.3	97.44	98.86	92.31	100
Locus 1272	100	100	100	100	100	100	93.94	93.1	97.3	100	100	100	100	96.43	93.02	96.97	89.19	97.14	94.29	100	94.44	96.67	95.12	92.31	95.65	94.44	4.69	5.08	8.7	88.8	100	94.5	94.26	91.22	98	92.31	91.3	91.1	96.3	91.53	95.79	89.61	96.04	92	93.18	95.35	95.41	89.83	96.67
Locus 1273	100	100	100	100	100	100	93.75	95.83	94.23	100	89.47	91.49	100	95.65	100	100	97.92	96.55	100	100	100	89.19	100	96.77	100	100	3.23	5.56	0	79.87	97	92.23	94.95	83.21	91.18	88.24	94.74	87.92	95.56	90.91	90.32	94.92	94.85	90.7	96.55	84.4	94	88.61	100
Locus 1274	100	100	100	100	100	100	89.66	100	100	100	98.08	96.67	100	92.31	97.14	90	94.59	96.88	94.29	88.89	96.97	88	97.06	97.06	95.65	86.21	13.56	6.9	13.33	95.86	94.44	94	91.76	93.89	97.3	92.98	91.78	94.21	96	91.86	97.09	97.14	98.99	98.72	100	91.49	94.74	91.67	98.72
Locus 1275	100	100	100	100	100	100	93.1	100	100	100	96.08	96.97	100	96.67	100	100	87.8	97.14	97.44	96.43	93.33	100	100	95.24	92.86	100	0	0	0	93.67	94.44	95.1	93.48	94.74	96	94.92	93.33	90	97.17	94	94.06	95.5	94.44	92.77	97.47	94.79	98.1	91.03	98.72
Locus 1276	100	100	100	100	100	100	100	100	100	100	97.22	97.56	96.3	100	97.67	100	100	100	100	97.14	90.48	96.3	97.22	100	95.83	100	9.72	6.82	11.54	94.31	98.92	97.39	98.1	95.21	94.87	98.11	96.49	96.1	96.33	97.33	99.05	98.92	100	98.21	97.12	97.06	97.22	95.52	98.11
Locus 1277	100	100	100	100	100	100	100	100	97.78	96.55	97.06	97.5	92.59	93.94	100	95.24	92.86	96.97	97.22	100	100	100	94.59	100	87.5	95.56	1.39	0	4.17	95.87	94.68	93.81	94.23	99.29	100	94.34	94.34	96.03	94.55	93.24	98.08	96.7	99.04	98.21	99.01	95.19	98.1	93.94	97.87
Locus 1278	100	100	100	100	100	100	95	96.97	97.87	97.5	100	100	100	100	100	97.56	100	100	100	100	97.67	100	97.37	96.67	96.97	100	0	0	0	93.29	95.31	93.02	96.08	95.35	94.12	97.01	98.18	96.55	98.08	96.88	98.18	96.83	94.07	100	98.78	92.56	97.32	93.42	85.71
Locus 1279	100	100	100	100	100	100	100	100	93.33	100	97.83	95.65	100	94.44	100	97.62	92.31	100	93.55	96.67	93.75	96	100	93.75	85.71	93.33	0	0	0	90.91	93.52	93.04	90.57	94.54	96.88	98	96.83	89.22	97.96	95.05	92.16	98.15	97.92	93.62	96.84	93.53	95.19	97.44	100
Locus 1280	85.71	100	100	100	100	100	96.43	100	97.67	100	95.35	100	100	100	100	97.56	97.3	92	100	93.94	95.74	96.3	100	100	100	100	0	0	0	94.18	97.25	97.41	100	94.79	90.91	98.11	91.38	97.01	98.78	96.7	96.74	96.3	98.02	100	95.65	98.63	97.03	93.75	100
Locus 1281	100	100	100	100	100	100	88.89	91.18	92.31	90.62	97.5	91.67	94.44	90.62	95.35	90.91	85.71	89.29	89.74	91.18	95.24	85.71	81.08	87.88	91.3	91.67	1.69	0	0	86.96	91.49	86.47	96.19	82.61	100	83.64	83.33	83.8	94.57	89.77	89.72	84.38	86.27	93.02	90.48	78.95	91.74	87.5	100
Locus 1282	100	100	100	100	85.71	85.71	100	96.15	93.33	100	100	96.3	95.45	93.33	100	100	96.55	100	100	94.74	100	96	94.59	93.75	100	100	9.09	6.98	11.11	95.54	93.22	95.65	96.3	96.47	100	91.3	100	92.41	94.92	97.78	92.5	93.94	91.89	96.67	100	92.96	97.14	100	100
Locus 1283	100	100	100	100	100	100	96.67	92.31	97.92	97.06	98.04	100	100	97.06	98	100	95	97.44	94.44	87.18	96.92	100	94.87	96.67	96.3	98.04	7.04	3.85	5.56	92.05	92.39	94.92	94.59	96.88	93.9	96.92	96	93.02	96	93.62	97.87	91.95	95.73	92.65	94.9	95.7	95.59	94.74	94.44
Locus 1284	100	100	100	100	100	100	92.11	97.06	87.76	100	94.87	97.14	87.5	100	94.12	92	90	88.24	90	96.15	94.64	100	100	84.21	100	88.24	1.61	3.92	3.45	82.31	89.32	82.52	95.24	86.07	93.62	91.94	98.33	80.77	95.8	87.23	93.18	95.92	96.19	92.96	94.78	87.36	95.1	89.29	95.12
Locus 1285	83.33	100	100	100	100	100	100	87.5	100	95.65	97.92	95	92	100	96.15	100	100	93.33	96.3	100	88.57	100	95	93.33	90.32	100	15.87	11.9	6.25	89.71	93.59	93.55	90.41	91.28	100	85.19	96	93.33	90.67	87.8	93.33	92.86	91.82	87.5	93.22	89.42	89.16	91.14	89.47
Locus 1286	100	100	100	100	100	100	87.5	100	97.22	100	97.67	100	95	92.59	100	100	96.55	91.3	100	95.83	95.35	92.59	97.56	100	94.74	94.44	13.11	4.69	10	67.23	96.92	87.23	91.67	81.03	96.43	88	100	75.23	96.83	88.57	96.04	83.72	96	91.67	95.74	81.32	100	96.23	94.44
Locus 1287	100	83.33	100	100	100	100	96.77	96	90.32	96.15	97.22	100	94.44	85.71	100	92.31	97.3	100	94.12	100	94.87	100	92.31	81.82	88.89	100	19.44	13.73	16.67	92.59	97.18	90.27	92.68	93.04	95.65	91.67	93.33	92.59	96.39	92.31	92.77	93.9	91.36	91.84	95.95	92.31	90.53	95.38	100
Locus 1288	100	100	100	100	100	100	100	100	100	97.3	100	100	95.45	97.56	95.74	97.62	95.12	100	95.12	97.67	97.62	93.33	100	100	93.75	100	4.76	7.94	6.45	94.41	98.29	91.06	100	95.93	95.35	95.16	98.48	89.83	97.83	94.85	98.35	99.27	95.24	100	97.46	93.48	95.87	93.42	86.84
Locus 1289	100	100	100	100	100	100	100	96.43	100	100	97.14	100	95	100	96.77	97.22	96.88	100	100	97.37	100	95.83	93.33	96.55	90.91	100	3.28	3.39	8.33	90.91	100	90.24	94.94	91.41	100	95.74	96	86.82	98.86	92.86	96.34	98.04	98.9	90.91	92	93.41	96.81	93.44	93.48
Locus 1290	100	100	100	100	100	100	94.74	93.1	88.46	96.67	92.16	90.91	100	96.97	97.22	95.24	94.44	92	96	88.46	100	87.5	93.1	96.55	92.86	93.94	13.79	4.76	18.18	83.7	93.81	91.43	92.13	90.2	94.67	87.5	92.86	82.73	96.55	92.65	88.79	87.01	90.83	89.11	93.81	87.34	89.52	81.67	95.06
Locus 1291	100	100	100	100	100	100	88.89	100	100	96.67	94.87	100	95.45	100	94.87	93.75	100	96.97	97.37	96.77	100	93.33	97.3	96.77	96.43	94.44	16.44	14.06	19.35	90	97.2	91.92	97.78	90.65	97.47	93.1	97.14	86.09	100	90.11	95.88	94.4	98.21	98.08	96.77	90	95.1	94.81	96.3
Locus 1292	100	100	100	100	100	100	100	100	96.77	96.88	97.22	87.1	100	95	92.59	94.12	84.62	95.45	92.59	96.15	100	92.86	96.67	96	100	100	0	2.78	11.11	90.7	89.47	94.03	96.15	92	100	80	89.47	89.53	96.15	94.55	97.06	88	94.74	100	97.5	94.03	92.19	85.29	100
Locus 1293	100	100	100	100	100	100	100	95	100	97.3	100	97.96	100	100	97.83	97.14	94.59	96.67	97.73	100	98.04	100	100	97.56	100	98.04	8.75	4.62	10.34	95.38	96.72	91.33	93.01	96.17	97.3	91.14	94.03	92.31	96.77	96.84	94.85	96.43	91.56	91.14	96.95	95.93	96.25	96.77	96.61
Locus 1294	100	100	100	100	100	100	89.47	92.31	100	88.89	91.67	97.5	100	100	96.43	94.12	93.33	100	94.44	97.44	92.5	100	97.56	100	85.71	97.5	12.16	8.51	10	92.67	94.05	94.34	98.25	92.76	95.65	97.5	96.61	89.58	96.15	92.21	95.58	98.55	94.96	94.44	97.7	89.77	96.69	92.77	95.65
Locus 1295	85.71	100	100	83.33	100	100	91.3	100	83.33	90.32	100	91.67	93.33	100	100	94.12	92.31	85.71	91.43	91.18	97.83	90.32	94.44	94.12	83.33	87.5	3.03	7.84	8	82.93	94.94	82.81	93.88	82.78	90.32	87.1	93.48	83.04	90.8	85.11	89.52	83.61	91.94	83.33	84.29	77.95	91.13	81.32	91.3
Locus 1296	100	100	100	100	100	100	100	100	100	100	94.12	91.18	100	100	83.33	93.55	100	100	95.83	95.83	95.65	93.75	96	100	91.67	100	11.36	5.26	18.18	96.74	100	89.83	90.91	84.85	84.62	100	100	94.59	95.83	94.74	95.38	89.47	100	89.47	93.62	92.42	91.8	96	100
Locus 1297	100	100	100	100	83.33	100	94.74	100	100	100	96	93.1	84.62	100	100	96.15	100	100	100	93.33	100	88.89	95	96.55	100	100	12.24	7.5	4.76	96.67	94.23	96.77	100	90.72	100	90.48	91.3	92.41	97.53	89.09	91.36	97.06	92.68	100	91.67	94.2	97.18	100	100
Locus 1298	100	100	100	100	100	100	100	93.75	100	100	95.65	100	83.33	100	95.24	96	87.5	88.89	100	92.86	100	100	94.74	96.15	100	92.59	5.88	7.32	4.76	95.76	96.3	96.83	88.37	94.85	91.3	95	100	95.45	94.87	88.89	94.05	100	96.51	93.1	91.49	93.42	96.15	96.77	100
Locus 1299	100	100	100	85.71	100	88.89	100	100	100	100	92.31	100	100	100	100	96	95.83	100	100	91.67	96.97	100	86.36	100	100	96.55	5.45	7.89	0	93.75	96.23	100	100	97.83	95.83	100	100	97.56	93.98	84.62	90.24	100	95.12	96	95.45	93.33	94.12	100	100
Locus 1300	100	100	100	100	100	85.71	100	100	96.77	100	90.48	96	87.5	100	95	95.65	96.43	100	100	86.67	96.97	91.67	84.21	94.44	100	92.59	17.86	2.22	0	92.08	100	92.16	94	87.32	90.48	92.31	82.61	96	98.68	89.8	95.89	91.67	92.31	95.83	91.11	93.06	95.59	100	100
Locus 1301	100	100	100	100	100	100	100	100	93.1	100	100	100	93.33	93.33	100	100	96.88	100	100	100	100	100	97.14	90	95.45	100	17.65	2.08	5.88	89.52	90.57	96	100	93.81	100	73.68	97.14	90.16	100	95.71	95.83	100	94.64	100	97.83	90.48	95.16	94.74	100
Locus 1302	100	100	100	100	100	100	100	92.59	100	89.29	95.92	95.56	100	100	94.12	100	96.97	97.14	100	100	93.75	100	100	88.57	100	100	9.09	14.04	10	93.38	97.01	91.34	95.2	92.77	97.44	90	94.62	90.96	97.64	94.64	95.04	89.81	93.75	92.75	94.31	92.16	94.53	95.74	98.18
Locus 1303	100	100	100	100	100	100	100	96.88	100	94.44	95.56	97.5	100	97.56	96.55	100	96.77	83.33	95.12	100	97.87	100	92.5	97.14	100	97.62	12.05	6.67	15.79	67.57	97.41	86.96	93.44	79.9	91.67	86.15	98.57	63.93	94.74	82.98	92.13	81	92.66	75.38	94.12	70.73	91.1	88.89	100
Locus 1304	100	100	100	100	100	100	100	96.55	100	100	97.67	97.62	100	90.91	100	90.24	95	100	100	97.06	98.08	100	96.88	95.24	92.59	93.33	0	0	0	82.26	98.13	91.79	94.87	92.67	100	91.25	98.39	90.82	97.92	90.36	96.04	96.4	95.33	91.07	93.62	95.7	98.26	98.63	95.24
Locus 1305	100	100	100	100	100	100	91.18	97.44	100	97.44	97.67	97.62	85.71	100	100	92.86	97.37	90.32	97.73	97.37	95.56	93.1	100	88.57	90.91	93.94	3.85	1.89	9.68	76.87	93.22	87.72	90.32	82.17	91.41	86.76	96.1	69.43	93.75	89.42	91.52	86.72	94.16	83.33	93.7	85.57	95	80.52	95.93
Locus 1306	100	100	100	100	100	100	100	100	97.73	96.3	91.49	94.55	95.65	100	98	96.97	92.5	96.55	100	100	98.18	100	97.3	93.33	100	100	9.23	8.33	4.17	92.21	92.23	89.52	94.83	90	90.91	96.15	88.33	91.98	92.47	91.14	92.98	90.62	97.03	97.83	97.8	89.43	93.64	86.11	92.31
Locus 1307	100	100	100	100	100	100	96.15	93.75	97.67	92.59	98	98.25	100	100	100	96.97	95.24	100	100	97.14	100	96.3	94.29	95.45	94.44	100	14.93	8.33	4.55	90.26	93.94	95.28	97.37	93.89	92.86	92.31	95.08	95.65	97.85	92.86	98.18	94.03	94.85	97.87	92.47	90.98	96.23	89.86	100
Locus 1308	100	100	100	100	100	100	100	100	93.55	100	100	93.94	100	96.43	93.94	100	95.24	96.3	100	100	100	89.47	100	97.14	100	100	0	0	0	90.35	98.65	82.86	92.22	83.33	90	91.11	100	90.85	92.98	82.35	94.59	94.59	97.47	84.09	95.41	88.57	91.11	88.46	98.53
Locus 1309	100	100	100	100	100	100	96.15	90.62	90.48	92	90.7	95.35	100	96.3	100	90	100	92	100	100	97.14	87.1	94.44	83.33	82.14	94.59	12.5	0	9.09	86.59	93.41	90.38	94.92	92.97	95.65	91.67	97.62	88.65	95.4	95.1	91.15	100	87.23	89.66	89.47	86.89	93.28	94.12	76.92
Locus 1310	100	100	100	100	100	100	100	93.75	97.22	96.97	96.77	95.24	96.15	92.59	94.59	97.37	93.55	100	96.97	100	96.15	95.65	94.29	96.43	96.77	100	1.3	4.55	10.34	95.24	93.46	93.68	90.22	91.3	93.94	98.15	95.77	94.42	95.74	95.24	96.24	89.66	95.87	97.56	93.98	95.97	93.7	94.38	100
Locus 1311	88.89	100	100	100	100	100	93.33	95.45	100	94.59	96.97	100	100	100	96.97	100	96.55	96.77	100	100	100	94.44	100	96.97	100	97.06	17.19	8.2	0	92.57	94.44	98.69	95.4	96.02	96.55	95.45	96.97	95	98.81	97.7	96.15	98.11	99.13	91.43	93.67	94.49	97.27	98.65	96.88
Locus 1312	100	100	100	100	100	100	100	96.3	100	96.43	97.44	100	100	100	100	100	96.77	100	93.33	100	100	100	96.77	100	100	100	7.69	1.89	0	92.68	93.33	93.39	97.73	97.22	96.3	98	93.18	96.03	98.67	100	94.57	93.41	96.39	98.11	97.73	97.8	97.7	98.61	93.1
Locus 1313	100	100	100	100	100	100	94.12	100	98.21	94.29	94.64	96	100	97.14	98	100	100	100	94.74	97.14	97.96	96.3	97.44	95.35	100	100	4.88	10.67	9.38	64.04	95.12	86.5	96.38	78.01	92.31	87.64	96.94	49.66	95.65	82.54	94.7	84.7	95.8	83.33	97.01	75.61	94.93	85.12	100
Locus 1314	100	100	100	100	100	100	100	100	98.04	97.14	97.67	100	100	92.59	100	96.15	94.44	96.77	100	100	95.74	100	98	96.88	100	97.14	4.05	8.51	4	87.75	98.82	92.91	96.26	90.91	100	87.23	100	96.59	94.44	94.31	99.12	95.24	94.64	92.31	98.63	89.66	93.94	97.8	100
Locus 1315	100	100	100	100	100	100	100	100	100	96.3	97.22	100	100	100	96.15	90	92.59	100	100	100	100	96.15	100	97.06	100	93.94	6.76	6.78	4.35	94.17	94.44	95.54	96.3	95.03	95.24	91.49	96.83	93.92	96.05	96.74	94.74	94.2	98.92	92.68	96.67	95.65	94.5	96.72	96.15
Locus 1316	100	100	100	83.33	100	100	81.48	89.66	94	97.3	96.49	97.56	100	95.65	97.62	97.37	97.67	92.31	94.44	97.06	98.08	100	97.78	86.21	100	96.88	0	0	0	87.38	93.86	91.43	94.66	89.66	93.33	90.54	94.03	84.23	95.05	89.55	91.19	91.89	96.18	87.18	91.25	86.81	93.7	92.24	89.47
Locus 1317	100	100	100	100	100	100	96.97	90.32	97.96	91.89	97.22	91.18	100	100	100	93.02	94.12	96.97	91.67	89.19	89.36	100	93.55	90	93.33	87.88	0	2.27	0	91.28	91.67	86.98	88.17	93.37	97.22	88.89	92.65	88.75	90.91	94	93	95.45	92.55	97.96	93.15	88.98	87.9	86.27	93.1
Locus 1318	100	100	100	100	100	100	93.75	93.55	100	100	97.92	100	100	92.86	98.15	94.29	100	100	100	100	100	96.55	100	100	100	100	0	1.59	0	94.03	93.64	94.93	98.21	92.98	94.12	91.11	96.88	91.3	99.12	95.92	96.67	92.13	95.56	95.92	95.96	95.04	96.27	95.77	94.12
Locus 1319	100	100	100	100	100	100	100	100	97.92	97.06	97.96	97.92	100	100	100	100	100	90.91	100	93.55	98.08	100	97.14	100	100	100	1.27	0	0	92.42	96.26	92.03	96.26	93.71	97.06	95.45	97.75	93.26	98.18	94.62	95.83	95.45	95.49	97.87	94.95	96.69	99.23	97.1	96.88
Locus 1320	100	100	100	100	100	100	93.94	100	97.83	100	96.36	100	100	100	92.73	100	93.1	100	97.37	100	100	84.21	100	100	100	100	16.25	12.5	0	88.05	97.39	95.73	99.08	88.89	94.64	91.58	93.44	82.04	92.86	91.75	95.65	93.17	99.15	93.91	96.43	91.67	95.12	89.02	100
Locus 1321	100	100	100	100	100	100	96.77	100	97.73	96.43	94.12	94	96.55	96.15	97.37	100	89.74	96.88	90	100	97.78	87.5	100	89.29	91.89	86.96	3.23	5.56	8.82	89.86	95.19	93.75	95.18	93.37	93.33	85.53	96.05	88.29	97.17	94.12	94.59	96.32	92.16	91.25	93.88	93.07	90.52	95.6	97.37
Locus 1322	100	100	100	100	100	83.33	96.97	100	98.08	100	98.21	97.14	95.24	100	100	100	97.14	97.37	97.56	100	97.14	100	100	97.78	96.55	100	5.33	5.08	10	94.16	98.94	95.2	96.88	94.92	93.33	92	98.41	96.11	94.12	93.41	97.62	95.45	98.23	98.11	93.18	97.41	96.77	97.1	100
Locus 1323	100	100	100	100	100	100	100	100	98.15	100	92.98	97.06	100	100	100	96.97	96.97	100	97.5	100	100	100	97.44	97.73	100	95.24	4.05	5	10.34	91.45	93.75	90.62	92.78	94.38	96.55	92.16	95.31	90.66	94.85	94.51	93.6	95.45	99.11	98.11	97.73	96.58	97.58	92.65	100
Locus 1324	100	100	100	100	100	100	100	96.97	95.24	91.3	92.86	100	100	95.65	100	88.24	86.49	100	91.18	89.47	94.12	85.19	93.94	93.75	90.48	84.62	4.08	0	10	88.33	96.15	93.88	93.9	94.5	96.23	87.23	91.11	93.1	97.94	93.9	92.13	91.3	89.36	90	94.67	94.94	93.18	93.75	92.31
Locus 1325	100	100	100	100	100	100	92.59	93.55	97.62	100	95.92	97.3	95.24	94.12	97.67	100	97.22	100	100	100	97.92	100	97.67	97.3	100	100	0	2.9	0	95.15	97.32	93.44	98.4	95.38	96.43	93.85	95.88	94.48	95.93	96.36	94.78	96.18	98.46	97.33	96.77	95.61	96.15	93.9	100
Locus 1326	100	100	100	100	100	100	96.3	93.75	96.15	100	97.83	95	100	100	100	98.15	96.77	100	100	93.1	100	100	97.3	100	95.65	100	0	1.37	0	94.22	96.88	95.12	98.33	90.66	92.73	95.77	93.67	93.23	97.74	98.18	98.28	91.74	97.08	95.52	98.2	90.76	96.77	92.13	97.37
Locus 1327	100	100	100	100	100	100	90.91	95.24	97.62	94.44	97.96	96.3	90	100	100	83.33	91.67	81.48	95.24	97.62	95.12	90.91	97.3	95.65	93.75	95.74	12.82	3.64	18.52	88.57	94.39	92.94	96.36	91.55	95	91.3	97.4	91.84	94.12	96.23	92.92	96.55	95.45	90.14	96.33	90.35	95.24	92.16	83.33
Locus 1328	100	100	100	100	100	100	93.75	93.75	92.73	94.44	87.04	97.78	97.06	93.94	84.21	97.44	88.24	93.18	98.11	88.64	93.33	91.43	95.65	95.65	89.66	85.19	7.89	2.99	15.79	84.13	87.3	89.76	91.78	89.43	82.61	87.76	93.67	91.74	90.51	87.9	88.81	88.41	88.68	92.66	90.21	89.38	92.12	92	84
Locus 1329	100	100	100	100	100	100	90.62	83.87	93.18	97.44	94.44	92.86	96.43	92.31	97.83	94.74	96.08	96.97	89.19	100	97.96	95.65	93.33	88.89	96	88.37	5.13	7.25	0	91.71	92.59	94.34	91.87	94.81	92.31	89.58	95.65	95	98.95	88.59	94.44	91.23	92.14	94.9	92.39	97.54	93.1	93.6	97.22
Locus 1330	100	100	100	100	100	100	100	96.3	100	95.83	100	100	100	96.3	96.55	100	91.43	100	93.94	92.86	97.87	100	97.78	93.33	89.66	100	8	6.56	9.52	93.17	92.94	90.22	94.87	94.37	100	95.83	97.96	91.87	88.46	88.51	93.55	87.5	94.94	93.75	94.83	96.36	96.84	100	90
Locus 1331	100	100	100	100	100	100	91.3	100	95.24	100	97.78	95.65	95.24	95.65	100	97.14	95.83	96.77	94.44	100	98.04	97.06	97.78	100	91.67	96.67	0	0	0	93.45	94.87	90	95.42	92.59	100	96.2	91.53	95.69	96.03	93.67	95.8	97.22	97.69	97.18	93.33	95.24	92.81	93.1	89.19
Locus 1332	83.33	100	100	100	100	100	93.1	100	92	93.33	98.28	98.04	96.67	96.55	97.22	90.24	96.15	84.62	90.32	95.65	96.77	100	100	96.77	95.65	87.5	4.41	1.92	0	85.81	96.59	86.36	96.77	83.23	96	86.54	86.67	77.84	95.15	90	93.62	93.98	95.37	91.11	89.86	85.23	96.4	88.71	81.08
Locus 1333	100	100	100	100	100	100	100	100	98.08	96	95.92	97.22	100	96.3	100	100	100	92.86	100	100	100	100	97.06	100	95	96	13.04	5.77	4.35	91.95	93.41	91.23	93.27	90.24	95.65	91.89	90.14	90.4	96	94.81	92	94	96	91.89	94.79	92.77	93.97	92.45	93.75
Locus 1334	100	100	100	100	100	100	90.48	85.71	94.87	95.83	97.22	94.74	95.83	100	97.22	94.55	96.67	100	90.24	90	100	100	95.35	96.97	88.24	83.72	6.17	6.67	3.33	69.5	93.33	73.08	93.07	79.58	97.96	76.67	93.67	59.72	93.81	83.82	92.63	85.15	96	86.67	93.75	79.12	94.74	76.09	93.33
Locus 1335	100	100	100	100	100	100	96.67	85.19	94	94.74	88.89	94.59	100	100	92.59	100	100	91.67	100	93.55	97.44	84	100	97.56	93.1	94.87	19.12	5.45	4.35	87.5	91.43	88.46	93.81	92.22	95.56	81.25	83.87	85.71	96.81	94.06	91.89	95.12	94.92	82.93	92.59	88.71	90	92.68	96.15
Locus 1336	100	100	100	100	100	100	95.45	100	97.78	96.55	100	100	100	100	96.88	100	88	95.45	91.67	97.06	100	100	97.56	100	86.36	93.75	14.29	14.75	8.7	92.16	97.89	93.57	97.27	93.2	95.56	96.74	96	93.96	96.88	94.96	94.12	93.45	95.05	94.85	97.65	93.53	95.54	95.74	95.83
Locus 1337	100	100	100	100	100	100	100	96.67	97.83	100	98	96.49	91.43	84	94.74	94.74	93.02	100	100	97.37	100	100	100	97.67	96	97.37	14.63	5.66	14.81	88.37	92.78	86.67	99.19	92.48	93.1	83.33	95.16	90.52	98.92	94.59	96.81	95	99.02	91.67	93.94	93.52	95.88	87.93	100
Locus 1338	100	100	100	100	100	100	100	87.5	93.55	91.3	96.15	100	89.47	83.33	92.68	100	96.55	93.75	96.3	100	96.67	100	100	86.36	93.75	90.91	1.82	0	0	83.81	96.2	92.05	94.52	94.7	88	89.58	97.3	90.74	95	78.87	93	91.26	93.98	90.57	100	93.75	95.71	96.43	100
Locus 1339	100	100	100	100	100	100	94.87	96.55	94.55	97.96	93.88	95.45	96.43	91.89	96.08	89.47	82.5	100	82.98	92	96.49	93.55	97.92	85.11	83.33	96.43	4.49	3.23	7.69	83.24	94.96	86.18	92.31	85.79	98.33	91.14	89.29	83.85	91.67	87.38	87.3	88.07	94.85	93.33	92.24	84.07	86.86	88.51	94.67
Locus 1340	100	100	100	100	100	100	100	100	100	100	91.23	94.87	95.83	100	100	95.35	100	97.3	97.5	100	96.97	100	96.77	100	100	97.22	0	0	0	80.47	92.91	85.71	100	85.35	88.89	94.74	87.88	78.84	92.31	93.14	91.36	91.49	95.92	96.3	98.21	87.16	96.3	88.89	95.56
Locus 1341	100	100	100	100	100	100	92.86	90.48	100	93.33	96	96.77	95	96.55	93.94	93.75	100	90.91	95.74	100	97.67	100	94.12	85.71	100	94.12	0	0	0	88.12	94.74	85.37	95.45	89.19	90.48	97.78	90.91	84.54	97.22	92.59	94.74	89.8	92.96	100	93.24	93.59	96.97	93.22	90.62
Locus 1342	100	100	100	100	100	100	100	100	94.29	96.43	98	96.77	100	100	93.55	100	100	100	100	93.33	97.3	100	100	100	90.48	100	1.41	2.04	0	93.94	97.4	93.51	94.51	93.44	95.83	96	100	93.75	96.92	95.89	95.6	97.73	98.57	100	97.3	95.95	96.81	92.86	90
Locus 1343	100	100	100	100	100	100	97.3	95.45	100	100	97.06	97.73	96.3	96.77	97.3	100	91.67	97.3	100	100	88.89	96.55	97.56	92.31	92.11	92.68	0	3.28	0	91.19	92.78	91.01	95	91.16	92	90.41	94	92.7	97.01	95.83	94.78	93.48	99.21	95.95	97.92	91.55	96.5	95.65	96.77
Locus 1344	100	100	100	100	100	100	97.44	100	100	93.33	100	100	100	93.55	100	92.86	95.56	90.91	100	100	95.83	96.15	94.29	93.55	96.3	97.06	13.89	8.2	4.17	86.62	92.68	95.33	93.02	91.15	100	94.92	98.31	84.89	92.68	93.51	93.07	90.48	95.1	98.41	96.51	80.37	97.92	91.38	91.18
Locus 1345	100	100	100	100	100	100	94.59	100	97.22	100	95.74	100	100	100	100	93.94	97.14	82.5	95.74	100	93.94	96.67	94.12	97.44	100	95.24	4.35	0	4.55	91.57	100	92.97	96.3	92.9	97.5	92.41	97.22	93.97	96.72	96.19	93.53	95.42	98.17	94.74	97.69	94.12	97.04	94.81	97.92
Locus 1346	100	100	100	100	100	100	100	96.15	97.62	96.43	100	100	100	100	97.14	100	100	100	97.67	100	97.37	100	97.3	100	100	100	11.86	2.78	8.33	90.65	95.65	94.5	97.37	89.84	100	96.77	96.23	90.37	100	90.8	98.97	84	96.2	100	98.59	89.72	96.23	92.5	90.91
Locus 1347	100	100	100	100	100	100	94.44	100	98.04	92.31	100	100	94.44	92.86	97.37	96.55	94.87	85	100	96.88	98.15	94.44	96.77	100	100	96.3	0	0	0	92.16	96.25	95.19	98	97.32	97.87	92.42	100	90.14	96.33	94.59	96.15	91.06	98.4	95.35	96.74	90.29	94.79	97.73	96.23
Locus 1348	100	100	100	100	100	100	100	100	90	84.85	91.67	96.55	95.24	100	100	100	94.29	100	96	100	100	100	97.62	100	100	97.3	1.41	0	0	88.06	95.56	97.89	98.53	88.19	94.74	85.71	97.5	82.14	90.77	86.84	90.1	95.83	92.5	86.36	96.08	87.96	94.06	89.55	90
Locus 1349	85.71	83.33	100	100	100	100	100	100	100	95.65	100	100	93.75	100	100	96	100	100	96.3	100	100	100	96	100	94.44	89.47	0	0	0	97.22	94.59	96	96.97	100	100	100	100	96.08	100	97.37	96.61	100	93.18	100	93.33	97.96	96.88	97.44	100
Locus 1350	87.5	100	100	100	100	100	100	93.33	96.88	100	96.67	95	100	100	100	100	100	100	100	94.44	100	100	100	100	92.86	100	0	0	0	98.41	97.22	80	96.88	91.89	100	100	95	97.22	100	100	100	100	100	100	94.44	100	92.86	96.3	100
Locus 1351	100	100	100	100	100	100	100	92.86	100	94.74	100	100	100	100	100	100	96	100	100	100	100	100	96	100	100	100	0	0	0	100	100	83.33	100	89.47	100	100	89.47	92.11	92	100	98.21	100	96.77	100	100	97.78	94.64	91.67	100
Locus 1352	100	100	100	100	100	100	94.44	96.15	83.72	85.29	94.74	100	95	96.55	96.97	88.57	96.3	96.67	100	96.77	96.83	96.67	85.42	94.12	92.59	95.12	1.1	0	3.12	89.71	94.9	87.6	92.66	90.86	100	93.22	96.92	95.19	97.87	92.31	91.59	91.75	86.67	88.24	97.47	88.19	93	92.31	100
Locus 1353	100	100	100	100	100	100	83.33	100	91.67	90.91	97.37	94.74	88.89	100	100	100	100	100	100	100	96.97	100	96.88	100	91.67	100	17.46	16.39	6.25	91.53	100	91.94	96.43	89.13	90	100	92.86	91	96.08	93.51	97.65	83.33	94.55	85.71	87.18	94.05	88.31	86.36	90.48
Locus 1354	100	100	100	100	100	100	100	100	100	100	89.74	94.74	100	95.83	100	96.43	93.55	100	92.59	100	100	100	93.55	95.65	100	100	13.11	16.95	7.14	90	98.04	90.16	98.36	87.63	90.91	95	90.7	83.33	92.45	89.61	96.74	84.62	98.25	86.67	95	92.94	97.26	83.33	100
Locus 1355	100	100	100	100	100	100	93.55	100	100	100	96	100	100	91.18	100	93.33	93.1	90.91	90.62	100	97.44	100	97.22	100	100	97.44	0	1.89	0	92.52	100	97.3	100	91.84	97.3	96.43	94.23	95.08	97.8	90.62	98.33	100	100	96.43	94.03	100	97.06	96.15	96.77
Locus 1356	100	100	100	100	100	100	100	100	100	100	98.08	95.56	90.91	100	97.44	90	100	96	97.06	100	94.44	92.86	100	100	100	100	0	1.89	0	87.16	97.37	96	98.1	90.29	94.59	92.59	100	93.7	97.83	92.54	95.93	100	96.15	89.66	94.12	97.75	97.03	92.73	100
Locus 1357	100	100	100	100	100	100	91.67	100	100	91.3	85.71	92.59	100	95.24	90.48	100	100	94.44	96.15	100	100	100	100	93.33	100	93.94	0	0	0	88.64	93.22	91.94	97.62	93.86	90.91	100	94.59	92.19	93.88	92.55	93.33	66.67	98.39	76.92	90.91	86.87	91.03	86.57	100
Locus 1358	85.71	100	100	100	100	100	95.83	94.12	97.22	91.3	97.22	100	100	100	100	95.83	96.55	100	100	96.88	100	100	100	96.15	96	100	0	0	5.56	93.04	95.59	93.75	96.36	94.48	100	100	100	97.44	92.45	93.75	96.72	100	94.2	80	98.21	87.74	91.89	91.04	100
Locus 1359	100	100	100	100	100	100	90.48	100	96.77	91.3	89.74	96.3	92.86	88.46	100	100	100	100	88.57	91.3	83.87	100	91.67	90.91	85.71	96.55	0	0	0	92.05	95	92.54	88.73	94.62	83.33	87.5	97.22	94.68	91.94	97.83	93.59	92.31	90.41	100	95.35	94.83	93.85	92.5	80
Locus 1360	100	100	100	100	100	100	95.83	100	100	95.24	100	97.56	96.3	100	100	100	100	100	100	100	97.22	94.44	100	94.59	100	100	6.94	0	0	94.92	97.1	95.45	96.7	94.5	100	100	93.33	98.13	97.73	98.08	96.04	89.47	98.95	95	95.08	94.74	95.24	93.33	95
Locus 1361	100	100	100	100	100	100	95.65	90.48	100	96	94.12	95.65	100	91.3	91.67	96.3	81.48	88.89	88.24	96.43	95.24	96.67	95.24	88.24	82.35	85.71	5.97	3.77	5	85.11	90.91	86.02	91.78	89.84	92	85.71	90	90.32	93.44	87.88	90.14	92.73	93.02	80.95	98.39	81.01	95.24	92.73	100
Locus 1362	100	100	100	100	100	100	92	97.06	97.87	100	97.83	97.56	96.3	100	100	100	100	97.22	97.14	92.11	98	92.31	96.88	100	96.15	100	11.43	6.15	15.38	83.46	93.75	84.5	97.74	84.97	100	89.74	96.23	75.58	94.69	93.94	95.79	88.07	99.27	81.48	98.11	83.97	96.64	67.21	71.43
Locus 1363	100	100	100	100	100	100	100	94.59	92.31	94.59	100	92.86	88	100	100	97.14	95.83	95.35	97.62	97.78	95.16	89.29	97.67	86.84	88.46	91.11	6.98	5.56	3.45	67.55	94.69	84.24	94.83	74.3	93.1	76.92	94.29	68.92	95.2	85	93.94	90.7	92.86	83.51	92.13	83.72	96.99	86.84	90.91
Locus 1364	100	100	100	100	100	100	100	100	100	96	92.31	96.67	100	95.45	100	96.3	96.3	90	93.33	100	96.67	100	97.3	100	90.48	92	2.08	0	0	94.56	94.44	97.17	96.61	97.3	95.65	97.3	100	94.81	98.25	97.73	93.67	97.5	97.22	90.24	95.16	95.45	92.86	95.89	100
Locus 1365	100	100	100	100	100	100	96.43	100	97.06	100	97.5	95.12	88.89	100	100	92.31	97.22	88.89	100	100	94.44	100	96.67	95.35	88.89	100	1.82	3.57	5.26	92.65	92.31	92.08	97.32	92.52	100	96.3	98.15	94.77	96.55	95.29	94.17	92.59	100	94.29	95.83	94.17	93.46	97.1	100
Locus 1366	83.33	100	100	100	100	100	94.12	94.74	100	90.48	93.1	100	100	100	100	100	96	100	93.33	96.43	88.57	100	93.1	88.89	90.48	86.21	0	3.85	13.04	92.38	95.71	90.1	97.53	94.64	100	96.3	98.08	87.5	100	92.86	90.91	79.59	93.06	100	98.33	93.51	95	84.62	93.33
Locus 1367	100	100	100	100	100	100	100	100	100	100	91.43	100	100	94.44	96.43	100	100	100	100	100	100	100	89.29	96.15	100	96.3	0	0	0	92.16	95.77	91.23	97.3	95.12	100	100	100	94.59	95.92	92.86	92.77	85.71	100	100	94.83	89.23	100	97.3	100
Locus 1368	100	100	100	100	100	100	88.89	91.67	95.24	100	93.75	82.86	94.12	91.67	96.43	94.59	94.12	93.1	100	88	96.3	82.35	84	91.18	96.55	89.66	1.59	2	0	95	91.36	95.45	85.29	85.85	86.96	94.44	90.32	88.43	91.53	91.67	86.46	100	92.31	86.67	90.62	86.52	88	93.65	81.82
Locus 1369	85.71	100	100	100	100	100	95.45	100	97.56	89.29	94.59	100	100	93.94	97.78	97.62	96.67	93.33	100	93.94	100	100	97.96	97.37	100	100	5.13	1.45	0	90.07	95.8	94.38	96.46	95.19	96.55	91.04	94.44	89.42	93.97	96.09	94.39	87.91	98.44	95.52	100	91.54	97.26	92.55	96.55
Locus 1370	100	100	100	100	100	100	100	85.71	96.3	100	95.65	96.88	100	95	100	94.44	88.89	92.86	91.67	86.96	96.55	95.65	86.67	92.31	88.24	93.94	0	0	0	92.39	95.83	93.44	93.48	95.83	90	85	97.37	90.82	98.36	95.24	95.38	93.1	89.66	87.5	97.92	97.01	90.16	92.31	86.36
Locus 1371	100	100	100	100	100	100	93.33	91.67	96.3	89.47	90.91	93.94	85.71	100	100	95.24	96	90.91	100	90.48	96.43	100	100	100	94.12	96.77	2.78	0	0	94.06	93.75	98.31	90.91	97.26	100	100	86.67	95.74	88.68	97.67	95	100	96.43	88.24	100	97.1	88.24	97.5	93.75
Locus 1372	100	100	100	100	100	100	86.67	100	96.97	100	92	88.24	100	100	87.5	90.91	91.67	100	100	100	100	100	100	100	100	96.15	8.51	10.34	11.11	92.06	93.02	79.41	84.38	88.57	100	100	100	94.87	96.88	97.14	92.59	100	97.22	84.62	88.89	94.44	86	96.43	100
Locus 1373	100	100	100	100	100	100	100	94.44	93.1	90.91	100	100	94.44	100	100	100	88.89	88.89	97.06	100	100	93.75	96.88	88.89	100	100	2.22	0	0	92.13	91.89	93.75	92	95.65	100	100	100	94.34	96	94.74	96.67	100	97.22	100	93.1	100	100	94.29	100
Locus 1374	100	100	100	100	100	100	84.62	100	93.1	100	88.24	100	91.67	92.31	95.24	100	95.83	84.62	88.89	90	94.74	100	94.12	94.12	100	100	0	0	0	84.62	88.24	96.88	96.43	88.37	100	100	86.67	90	94.59	96.43	89.74	93.75	88.24	92.31	96.97	91.67	100	92.86	91.67
Locus 1375	100	83.33	100	100	100	100	83.33	100	91.89	100	100	100	100	100	100	100	95.24	100	92	100	90.48	100	94.12	94.74	100	94.44	0	0	0	88.43	97.22	93.65	96.83	94.44	93.75	100	100	94.19	96.08	91.78	94.87	100	98.61	91.67	97.56	93.26	94.44	96.43	100
Locus 1376	100	100	100	100	100	100	100	94.12	100	100	93.75	100	100	100	100	96	96.3	100	100	100	95.24	100	100	94.44	100	96.67	19.64	4.08	0	93.42	100	100	100	98.92	100	88.57	97.62	95.45	100	94.83	97.78	100	100	100	91.89	93.88	92.45	96.43	93.33
Locus 1377	100	100	100	100	100	100	95.65	96	94.44	83.33	83.93	90.91	91.3	91.43	100	90.62	84.21	92.31	97.3	96.55	94.44	96.67	97.87	92.11	92.59	93.55	11.11	9.86	9.38	70	89.22	82.86	91.26	85.44	79.17	76.47	87.8	79.58	87.8	85.39	89.86	81.58	90.23	84.38	92.86	80	89.9	70	83.33
Locus 1378	100	100	100	100	100	100	94.29	92	97.3	96.15	97.22	100	93.33	100	94.74	94.87	94.74	95.65	96.67	90.62	100	87.5	97.14	91.89	95	97.56	5.41	1.82	0	91.85	89.33	96.19	95.96	91.97	100	91.67	98	90.91	95.56	91.57	92.93	88.89	94.79	93.1	95.65	89.33	94.62	91.84	96.67
Locus 1379	100	100	100	100	100	100	93.75	94.44	100	100	96.97	97.67	100	93.1	96.67	100	100	100	95.83	97.06	96.88	100	100	100	100	94.44	5.08	1.75	5.88	88.57	97.33	83.08	97.44	92.11	100	87.5	86.96	80.81	98.68	92.31	97.75	87.95	95.24	97.56	93.44	82.54	97.44	87.8	93.75
Locus 1380	100	100	100	100	100	100	100	100	100	95.24	96.88	95	88.89	100	100	100	92.31	100	100	93.33	95	100	95	86.67	100	100	0	0	0	87.3	100	89.66	85.71	93.75	100	77.78	90	82.35	92	96.15	100	66.67	91.67	50	93.33	89.74	96.15	91.3	100
Locus 1381	100	100	100	100	100	100	100	100	96.15	100	96.55	94.12	88.89	100	100	82.76	100	87.5	100	100	100	100	96.15	100	100	91.67	2.22	3.23	0	88.24	93.33	100	100	91.18	100	100	88.89	92.59	92.31	95.24	94.12	100	100	100	95	94.29	96.77	93.55	100
Locus 1382	100	100	100	100	100	100	90.91	100	100	100	89.66	94.44	88.89	93.33	100	85.71	94.44	100	100	94.44	95.45	100	93.1	94.12	100	100	2	0	0	92	96.88	94.44	91.67	94.74	83.33	100	84.62	86.21	92.86	100	98.08	100	97.56	83.33	95.45	90.24	97.22	96.97	100
Locus 1383	85.71	100	100	100	100	100	89.47	100	96.77	91.67	92.86	96.43	100	100	100	100	100	94.12	100	95.83	100	100	100	91.3	91.3	96.77	0	0	0	82.24	96.88	88.46	96.63	79.35	100	91.67	97.14	82.11	96.88	93.15	97.18	87.5	92.31	100	98.08	85.51	96.05	92.86	94.74
Locus 1384	100	100	100	100	100	100	96.88	93.1	95.83	96.77	94.12	100	100	100	97.14	91.67	91.67	100	96.77	95.45	91.67	100	89.13	91.43	100	91.67	13.16	15.94	15.15	90.54	93.33	91.07	93.33	95.93	94.74	90	94.74	94.7	100	96.47	93.75	95.83	92.66	85.71	96.84	92.65	94.55	94.32	94.74
Locus 1385	100	100	100	100	100	100	93.75	100	100	100	97.14	89.58	96.15	93.1	100	94.44	93.18	96.3	92.11	96.43	94.74	95.83	98.08	100	100	95	7.14	6.78	6.67	91.23	91.01	88.3	94.95	90.23	92.91	78.85	98.15	84.35	96.8	86.67	95.65	88.1	98.37	82.14	95.65	83.49	95.04	90	95.54
Locus 1386	100	100	100	100	100	100	95	100	95	82.61	91.67	93.33	100	100	94.44	100	91.67	93.75	95.83	93.75	100	92.86	100	90.91	100	92.86	16.67	19.35	0	90	86.49	82.86	93.33	81.82	90.91	100	90.91	90	87.88	87.18	89.86	100	93.18	100	95	88.89	95.24	96.77	90.91
Locus 1387	100	100	100	100	100	100	100	96.55	94.74	100	97.73	97.87	96.43	92.86	95.12	97.44	96.3	96.3	96	100	100	96.55	100	95.12	100	97.96	17.65	18.97	14.29	89.78	93.75	94.78	96.92	90.6	93.55	94.12	97.06	94.3	93.69	91.96	93.2	94.19	95.96	94.59	96.19	96.58	93.44	94.25	94.59
Locus 1388	100	100	100	100	100	100	89.66	100	100	92.11	97.73	100	100	100	100	97.37	85.71	100	93.33	96.43	97.67	83.33	100	97.22	100	95.35	2.86	1.61	0	92.03	95.56	91.84	95.45	95.98	100	96.23	94.74	95.42	96.91	92.79	93.55	95.7	93.58	100	96.94	95.41	93.28	88.89	100
Locus 1389	88.89	100	100	100	100	100	96.15	96.15	95.24	95.45	100	100	95.65	93.94	97.5	100	95.24	89.66	97.37	100	100	100	93.33	100	100	97.14	0	0	0	98.37	98.88	92.71	97.65	96.89	96.43	96.55	93.18	95.31	97.53	98.88	91.09	96.7	96.91	98.39	97.62	98.04	97.14	93.44	100
Locus 1390	100	100	100	100	100	100	90.91	100	97.14	92.86	100	100	100	100	97.5	94.74	96.3	96.15	96.67	100	100	95	97.22	100	95.83	100	0	0	0	97.03	100	91.36	100	97.79	100	100	97.5	96.69	100	98.44	95.83	96.39	97	100	100	96.43	98.97	94.44	96.43
Locus 1391	100	100	100	100	100	100	92.86	100	95.35	97.67	95.12	89.36	100	100	100	100	93.55	96.15	97.14	100	97.56	100	100	100	96.3	87.5	0	0	0	90.73	89.47	93.28	95.05	88.39	95.65	92.96	96.08	92.86	95.79	89.13	96.52	91.57	97.66	95.08	94.57	89.52	95.33	94.74	96.97
[truncated: 493 more rows]
[truncated: 26 more columns]

## Sheet: Figure 1c
ID	Group	MK copies/ml plasma	% MK cfDNA	Total cfDNA concentration (ng/ml plasma)	Sex (F/M)
CON-1011	cfDNA	388.08	21.7822	5.88	F
CON-592-1	cfDNA	749.18	50.4088	4.905	F
[truncated: 86 more rows]

## Sheet: Figure 1d
ID	Group	Erythroblast copies/ml plasma	% erythroblast cfDNA	Total cfDNA concentration (ng/ml plasma)	Sex (F/M)
[truncated: 86 more rows]

[truncated: 20 more sheets: Figure 2a, Figure 2b, Figure 3a, Figure 3b, Figure 3c, Figure 3d, Figure 4, Figure 5a, Figure 5b, Figure 5c, Table 1, Figure S3, Figure S4, Figure S5, Figure S7, Figure S8, Figure S9, Figure S10, Figure S11, Figure S12]
